# Supplementary material for: Comparative multi “omics” profiling of Gossypium hirsutum and Gossypium barbadense fibers at high temporal resolution reveals key differences in polysaccharide composition and associated glycosyltransferases
Source: Front Plant Sci. 2026 Feb 19;17:1639424. doi: 10.3389/fpls.2026.1639424 (PMC12960611; doi:10.3389/fpls.2026.1639424)
Supplement: Supplementary Data Sheet 1 — Fiber cell wall polysaccharides of Gossypium barbadense and Gossypium hirsutum (6–25 DPA). [file Table1.xlsx]

## Sheet: Polysacch content
Table S1. Fiber cell wall polysaccharides of Gossypium barbadense (Gb) and Gossypium hirsutum (Gh) (6 - 25 DPA).
	Gb Cellulose content (mg)						Gh Cellulose content (mg)
DPA	Rep1	Rep2	Rep3	Avg		DPA	Rep1	Rep2	Rep3	Avg		P.value
6	2.3	1.9	2.1	2.1		6	2	2.5	2.3	2.26667		0.422347
7	3.8	4.4	4.6	4.26667		7	4.1	4.7	5.8	4.86667		0.360013
8	6.5	6.4	7.8	6.9		8	7.2	6.6	7.3	7.03333		0.808023
9	9.1	11.8	10.3	10.4		9	11.2	11.2	12.4	11.6		0.26542
10	10.6	13.8	14	12.8		10	16.9	15.7	16.4	16.3333		0.0736298
11	13.6	11.3	14.8	13.2333		11	18.2	15.5	14.9	16.2		0.109101
12	14.9	12.2	15.2	14.1		12	16.5	15.1	15.2	15.6		0.254729
13	15.7	11.9	14.5	14.0333		13	8.9	16.7	21.4	15.6667		0.704232
14	16.6	21.4	20.1	19.3667		14	29.2	28.5	23.1	26.9333		0.385105
15	20.7	23.9	24.2	22.9333		15	25.4	35.9	26.6	29.3		0.186919
16	26.8	23.4	22.7	24.3		16	21.6	30.6	25.6	25.9333		0.613356
17	33.6	29.9	35.8	33.1		17	43.3	65.7	50.8	53.2667		0.036264
18	36.8	34	37.7	36.1667		18	101.4	86.5	100.6	96.1667		0.00461647
19	40.3	49.1	48.2	45.8667		19	146.4	118.3	108	124.233		0.0106382
20	101.9	88.5	120.3	103.567		20	175.2	184.1	140.7	166.667		0.0215243
21	188.8	162.6	136.3	162.567		21	190.5	203.4	205.7	199.867		0.122646
22	215.1	184.7	213.2	204.333		22	247	209.5	201.1	219.2		0.441512
23	242.9	272.5	221.2	245.533		23	259.9	240.5	223	241.133		0.822891
24	348.6	319.1	309.5	325.733		24	261.7	314.5	360.5	312.233		0.694935
25	403.7	489.4	433.8	442.3		25	417.1	482.3	485.4	461.6		0.596396
	Gb 50 mM CDTA:AmOxlate extract content (mg)						Gh 50 mM CDTA:AmOxlate extract content (mg)
DPA	Rep1	Rep2	Rep3	Avg		DPA	Rep1	Rep2	Rep3	Avg		P. Value
6	1.8	1.1	1.1	1.33333		6	2.5	4	2.3	2.93333		0.0794952
7	2.8	3.2	2.4	2.8		7	3.6	6.6	6.5	5.56667		0.0996112
8	3.1	2	3.8	2.96667		8	3.3	3.4	7.8	4.83333		0.336227
9	4.3	4.3	4.2	4.26667		9	3.5	7.7	9.1	6.76667		0.275633
10	4.2	5.5	5.8	5.16667		10	4.1	4.5	8.5	5.7		0.748304
11	6.6	5.4	7.5	6.5		11	4.6	3.8	8.8	5.73333		0.681016
12	8.8	7.9	7.3	8		12	5.6	4.8	5.6	5.33333		0.106342
13	9.3	6.5	8.3	8.03333		13	4.5	6.8	6.2	5.83333		0.111068
14	7	10.6	10.3	9.3		14	8.8	8.8	11.9	9.83333		0.74807
15	9.1	11.1	11.5	10.5667		15	7.9	8.8	7.6	8.1		0.0608932
16	13.3	12.4	9.9	11.8667		16	6.4	9.2	11.1	8.9		0.162168
17	14.2	10.5	15.4	13.3667		17	7.8	9.3	12.5	9.86667		0.159056
18	13.9	9.6	17.9	13.8		18	20.9	13.4	15.8	16.7		0.424379
19	12.7	17.2	19.3	16.4		19	14.9	14.9	13.2	14.3333		0.401809
20	16.5	15.1	26.6	19.4		20	15.4	15.8	13.8	15		0.348078
21	27.8	22.5	15.3	21.8667		21	13.3	16.1	16.7	15.3667		0.20873
22	29.8	16.1	23.3	23.0667		22	17.6	22	19.4	19.6667		0.48639
23	27.8	36.6	25.2	29.8667		23	18	17.3	16.4	17.2333		0.0646811
24	39.5	28.8	28.5	32.2667		24	30.8	26.3	23.4	26.8333		0.280775
25	27.3	44.1	38.5	36.6333		25	39.6	35.7	36.3	37.2		0.92047
	Gb 4M KOH extract content (mg)						Gh 4M KOH extract content (mg)
DPA	Rep1	Rep2	Rep3	Avg		DPA	Rep1	Rep2	Rep3	Avg		P.Value
6	2.2	1.82	2.1	2.04		6	1.8	3	1.4	2.06667		0.961416
7	3.3	4.4	3.9	3.86667		7	3.6	4.1	3.5	3.73333		0.739715
8	6.9	6.2	6.9	6.66667		8	5	5.3	6.4	5.56667		0.105345
9	6.1	7.6	7.2	6.96667		9	7.6	11	12.5	10.3667		0.133828
10	8.1	9.3	10.7	9.36667		10	11.5	10	14.4	11.9667		0.174043
11	12.1	10.2	13.2	11.8333		11	10.3	7.6	14.7	10.8667		0.699092
12	14.8	11.1	11.3	12.4		12	14.7	10.6	10.2	11.8333		0.77786
13	14.8	11.2	13.2	13.0667		13	7	10.5	8.6	8.7		0.396819
14	11.4	15.9	15.6	14.3		14	17.2	17.5	17	17.2333		0.179729
15	13.8	17.1	15.6	15.5		15	19.2	16.3	22.5	19.3333		0.153783
16	19	17.9	15.2	17.3667		16	11.1	19.5	15.6	15.4		0.518685
17	19.6	19.1	21.2	19.9667		17	23	30.6	30.1	27.9		0.0756013
18	23.8	17.9	24.4	22.0333		18	39.7	29.9	38.1	35.9		0.0244672
19	22.5	26.1	29.6	26.0667		19	37.4	42	22	33.8		0.32954
20	32.1	30.8	43.2	35.3667		20	30.5	33.1	22.5	28.7		0.261241
21	46.4	38.4	31.5	38.7667		21	32.1	36.5	31.6	33.4		0.340127
22	49.2	34.5	40.6	41.4333		22	33.6	37.2	35.5	35.4333		0.29274
23	43.9	54.5	35.3	44.5667		23	27.1	32.7	30	29.9333		0.109164
24	58.4	43.2	45.1	48.9		24	42.1	42.9	45.6	43.5333		0.378696
25	38.4	52.4	49.6	46.8		25	41.3	36.3	45.9	41.1667		0.340517
	Gb Crystalline Cellulose content (mg)						Gh Crystalline Cellulose content (mg)
DPA	Rep1	Rep2	Rep3	Avg		DPA	Rep1	Rep2	Rep3	Avg		P.value
6	0.23	0.228	0.189	0.215667		6	0.2	0.275	0.23	0.235		0.499508
7	0.532	0.528	0.552	0.537333		7	0.451	0.564	0.754	0.589667		0.614299
8	0.975	1.088	1.092	1.05167		8	1.08	0.924	0.876	0.96		0.287185
9	1.729	2.478	2.06	2.089		9	2.016	1.792	1.984	1.93067		0.547806
10	2.226	3.312	3.22	2.91933		10	2.873	3.297	3.28	3.15		0.587065
11	2.992	3.051	3.848	3.297		11	4.368	3.41	3.576	3.78467		0.294615
12	4.023	3.66	4.408	4.03033		12	3.795	4.077	3.8	3.89067		0.598371
13	5.024	3.332	4.205	4.187		13	2.67	5.01	5.35	4.34333		0.882038
14	5.81	6.634	6.432	6.292		14	8.468	9.405	7.623	8.49867		0.0329596
15	7.659	7.887	8.228	7.92467		15	8.128	12.565	9.31	10.001		0.256954
16	10.452	8.19	8.172	8.938		16	8.424	10.098	9.472	9.33133		0.688517
17	14.112	11.362	13.962	13.1453		17	16.887	22.338	17.272	18.8323		0.0639932
18	16.56	15.98	16.211	16.2503		18	38.532	28.25	41.246	36.0093		0.0376478
19	20.15	25.532	23.136	22.9393		19	60.024	50.869	54	54.9643		0.00144603
20	54.007	48.675	61.353	54.6783		20	87.6	81.004	66.129	78.2443		0.0445497
21	107.616	95.934	74.965	92.8383		21	97.155	95.598	100.793	97.8487		0.653891
22	129.06	107.126	134.316	123.501		22	128.44	87.01	108.594	108.015		0.354566
23	153.027	166.225	145.992	155.081		23	122.681	150.275	132.6	135.185		0.124176
24	230.076	204.224	213.555	215.952		24	170.085	182.637	232.696	195.139		0.39596
25	274.516	327.898	307.998	303.471		25	271.115	299.026	310.656	293.599		0.641226
