# Supplementary material for: Comparative multi “omics” profiling of Gossypium hirsutum and Gossypium barbadense fibers at high temporal resolution reveals key differences in polysaccharide composition and associated glycosyltransferases
Source: Front Plant Sci. 2026 Feb 19;17:1639424. doi: 10.3389/fpls.2026.1639424 (PMC12960611; doi:10.3389/fpls.2026.1639424)
Supplement: Supplementary Data Sheet 5 — Proteome data and correlation analysis of transcriptomic and proteomic profiling data of glycosyltransferases during cotton fiber development. [file Table5.xlsx]

## Sheet: List of table contents
	Supplementary Data Sheet 5. Proteome data and correlation analysis of transcriptomic and proteomic profiling data of glycosyltransferases during cotton fiber development.
	Table S5 #	Title and contents
	5A	Cotton (G. barbadense) fiber microsome (P200) proteome data
	5B	Correlation analysis of transcriptomic and proteomic profiling data of glycosyltransferases during cotton fiber development

## Sheet: Microsome proteome data
Supplementary Data Sheet 5A. Cotton (G. barbadense) fiber microsome (P200) proteome data.
Quantification was performed using Spectronaut’s MaxLFQ algorithm, based on MS2 fragment ion areas (AUC).
PG.ProteinGroups	Protein name	Normalized abundance
		5			6			7			8			9			10			11			12			13			14			15			16			17			18			19			20
		replicate 1	replicate 2	replicate 3	replicate 1	replicate 2	replicate 3	replicate 1	replicate 2	replicate 3	replicate 1	replicate 2	replicate 3	replicate 1	replicate 2	replicate 3	replicate 1	replicate 2	replicate 3	replicate 1	replicate 2	replicate 3	replicate 1	replicate 2	replicate 3	replicate 1	replicate 2	replicate 3	replicate 1	replicate 2	replicate 3	replicate 1	replicate 2	replicate 3	replicate 1	replicate 2	replicate 3	replicate 1	replicate 2	replicate 3	replicate 1	replicate 2	replicate 3	replicate 1	replicate 2	replicate 3	replicate 1	replicate 2	replicate 3
Gorai.003G163300.1.A	1.1.1.133 - dTDP-4-dehydrorhamnose reductase / dTDP-6-deoxy-L-mannose dehydrogenase (1 of 1)	7605.43	7666.78	7301.93	6138.22	7497.61	8431.46	11040.6	9126.14	6198.63	13087.5	9963.75	6512.61	13530.9	9045.83	7503.4	12528.9	10548.2	11327.7	14220.2	14497.1	12229.8	10835.1	11111.3	8771.65	14107.9	11945.8	10296.4	5911.06	2658.79	11317.8	20164.7	9000.17	10664.6	4704.29	5940.92	6554.24	6658.02	7318.23	4399.92	8683.96	4221.65	5097.61	7752.51	7163.52	5972.64	9135.76	9204.12	5118.01
Gorai.003G163300.1.D	1.1.1.133 - dTDP-4-dehydrorhamnose reductase / dTDP-6-deoxy-L-mannose dehydrogenase (1 of 1)	931.836	1111.9	1036.56	819.232	1277.15	1283.52	1753.4	1379.83	825.448	2344.71	1490.25	867.725	2508.43	1428.01	1253.45	1657.36	1578.48	2041.85	2612.12	3182.66	2349.49	2215.54	1899.4	1472.59	2412.79	1454.27	1342.34		411.232	1946.66	3051.75	1356.54	1496.34	628.5	1042.49	1051.45	891.265	1243.26	635.172	1132.85	740.86	968.923	1279.94	1288.05	1262.58	2007.14	1812.2	761.712
Gorai.006G046000.1.A	1.1.1.14 - L-iditol 2-dehydrogenase / Sorbitol dehydrogenase (1 of 2)	73.8053	104.072	107.554	60.9655	89.2533	112.164	75.4099	64.616	51.3595	55.8535	68.9161	37.7784	83.8361	41.388	46.3503	56.5365	45.5559	48.1333	63.3918	64.1625	56.2308	71.5075	58.027	39.4035	57.5441	33.1775	44.4394		448.514	104.676	150.583	75.8636	87.1648	89.8075	105.177	93.2321	137.967	101.763	94.1853	73.9911	127.249	102.142	134.336	118.611	178.305	229.996	258.05	244.076
Gorai.006G046000.1.D	1.1.1.14 - L-iditol 2-dehydrogenase / Sorbitol dehydrogenase (1 of 2)	41.0606	41.7063	39.5741	46.5803	40.3512	44.3612		39.1485	34.165		43.2406		32.6473						35.4946			64.2834	35.3566								57.8575	27.1718		46.6567		32.8544	67.4888		35.6471	52.4279	46.9634	45.0325	54.1506	43.5695	65.3336	85.6164	87.8458	70.5342
Gorai.002G007700.1.A;Gorai.002G007700.1.D	1.1.1.141 - 15-hydroxyprostaglandin dehydrogenase (NAD(+)) / 15-hydroxyprostaglandin dehydrogenase (1 of 3)	105.485	215.787	129.54	150.742	122.098	141.632	93.1426	77.0464	117.167	129.564	147.299	153.234	138.836	124.942	137.515	131.35	133.666	182.647	162.346	174.043	179.092	134.915	187.264	242.897	158.435	172.485	224.021			278.615	199.906	271.103	206.378	316.302	261.81	249.021	271.409	294.875	334.958	316.644	332.838	281.446	282.939	248.287	363.635	266.31	331.894	323.741
Gorai.002G007800.1.D	1.1.1.141 - 15-hydroxyprostaglandin dehydrogenase (NAD(+)) / 15-hydroxyprostaglandin dehydrogenase (1 of 3)	120.612	89.1215	95.9127	97.7563	110.405	110.595	99.3957	77.6738	143.728	99.9143	86.3971	210.566	122.015	120.985	142.889	103.148	130.309	181.134	143.769	127.615	150.723	152.302	161.818	189.421	156.948	149.173	146.386			181.175	131.849	182.902	143.693	209.058	168.827	163.149	189.969	196.4	220.81	211.296	202.536	198.733	190.123	182.971	222.148	210.446	251.466	224.756
Gorai.013G042800.1.A	1.1.1.141 - 15-hydroxyprostaglandin dehydrogenase (NAD(+)) / 15-hydroxyprostaglandin dehydrogenase (1 of 3)	83.8871	100.99	100.42	108.429	100.215	105.724	83.7216	82.2989	133.821	84.1587	93.6888	179.682	82.4707	110.804	111.466	86.2631	119.158	168.185	121.203	100.673	139.044	104.187	119.642	192.707	100.775	109.115	135.011			149.753	163.908	145.272	124.646	230.025	152.442	141.941	168.785	150.854	229.538	165.568	216.554	154.292	162.458	153.526	246.47	191.82	234.992	229.104
Gorai.007G119800.1.A;Gorai.007G119800.1.D	1.1.1.145 - 3-beta-hydroxy-Delta(5)-steroid dehydrogenase / Progesterone reductase (1 of 4)		79.6709	89.6355		81.5685	82.448												57.3692
Gorai.001G056900.1.D	1.1.1.146 - 11-beta-hydroxysteroid dehydrogenase / Corticosteroid 11-beta-dehydrogenase (1 of 5)	50.4085	79.7618	92.032	64.332	74.0847	77.1998	49.7293	44.5203	82.234	42.535	50.1745	67.2071	42.4164	45.3033	46.4712	37.0288	56.9562	69.9831	38.0782		36.844	30.2994	36.8074	55.8316		39.8561				79.1014	110.341	35.2262				110.376			53.9413	34.1769		26.0957	110.787				38.0457	89.0974
Gorai.002G068600.1.A	1.1.1.157 - 3-hydroxybutyryl-CoA dehydrogenase / BHBD (1 of 1)	10.9143	8.96652	18.1193		12.7262	14.199		12.0574	15.1378	16.6898			15.9435			27.9717	13.1637	8.3537	17.4488	10.6275		11.2867	11.8196	8.54284	18.7647					15.7756				15.2487									16.242	16.0308		16.8011	13.1304
Gorai.002G068600.1.D	1.1.1.157 - 3-hydroxybutyryl-CoA dehydrogenase / BHBD (1 of 1)	49.4288	51.7679	56.3596	51.5532	49.593	65.0019	38.524	36.7649	40.0862	41.834	42.664	51.4292	43.059	32.0572	34.3655	35.4298	35.2298	46.2767	37.1012	40.0592	35.6483	35.853	35.4279	39.7095	48.5143	43.8404	35.1824			45.3838	69.9164	51.4548	40.493	52.3164	48.7182	51.8004	61.0307	55.8006	53.5407	55.7013	54.9699	58.5633	56.6873	54.5068	49.4459	55.6333	63.1779	75.6014
Gorai.009G260300.1.D	1.1.1.179 - D-xylose 1-dehydrogenase (NADP(+)) / D-xylose-NADP dehydrogenase (1 of 2)	111.484	94.7949	94.4639	67.4497	95.8878	118.765	88.8287	109.065	85.4761	94.9946	92.0296	66.7136	110.078	87.5079	80.5741	100.922	85.813	122.174	103.486	102.834	131.246	102.204	100.442	90.6564	73.6467	68.778	89.1438			102.261	164.279	76.0983	123.973	45.7174	78.3488	53.8044	75.1357	61.4697	54.851	50.297	48.3778	76.0739	70.9412	80.8901	76.174	111.142	63.3247	59.3469
Gorai.009G087100.1.A	1.1.1.184//1.1.1.72 - Carbonyl reductase (NADPH) / Xenobiotic ketone reductase (1 of 1)	56.334	48.024	41.4224	40.4607	44.3671	60.2506	42.2791	37.5846	32.3931	37.791	33.3081	32.815	40.748	37.4644	30.6308	31.2403	40.0029	56.0071	31.6729	38.6858	28.7906	33.0362	39.4346	40.8866	32.3511	60.6467	33.5602	257.793		33.9275	47.6036	40.7094	34.4633	38.2091	35.1031	40.7278	43.1561	45.1675	31.6284	34.6349	39.2966	37.685	45.3083	30.5649	45.9478	46.6131	45.2548	38.8283
Gorai.006G170900.1.A	1.1.1.206 - Tropinone reductase I / Tropinone reductase (1 of 9)	8.10315	7.309	7.74954		4.39183	13.8485		12.037	14.1495	9.89165	11.9537		15.2508	9.58437	9.56783	16.6138	14.0632	9.40302	11.6517	10.4299	17.2575	10.4023	8.11367	5.09878		22.4944	17.4726			13.2074	25.8323				3.73103
Gorai.009G096400.1.A;Gorai.009G096400.1.D	1.1.1.206//1.1.1.236 - Tropinone reductase I / Tropinone reductase // Tropinone reductase II / Tropinone reductase (1 of 7)	68.8491	69.1588	55.9948	38.8796	68.5793	74.2622	58.5805	43.7119	37.1615	50.6713	47.9466	47.3962	55.972	30.8337	34.9055	44.1684	43.0859	45.9835	52.0814	40.3892	43.4805	49.1446	43.0219	29.5263	63.1354	42.4877				60.6126		53.4173	50.1652		55.2457						61.2815	55.1275			57.9572	69.5668	47.715
Gorai.013G262100.1.A	1.1.1.206//1.1.1.236 - Tropinone reductase I / Tropinone reductase // Tropinone reductase II / Tropinone reductase (1 of 7)	125.848	141.257	109.692	76.4034	109.179	139.659	118.406	107.431	71.4404	94.6108	95.8433	65.6075	101.025	85.2816	69.0844	97.9822	86.1475	93.1881	89.5229	112.245	78.0728	83.2619	82.0542	78.2137	99.3448	78.5636	79.5602			101.516	101.9	75.8407	97.8356	71.3143	70.5391	58.5108	70.7417	86.6589	63.96	65.9205	65.4157	60.406	83.6749	69.4928	65.0246	75.7647	69.4542	52.0058
Gorai.007G097200.1.A	1.1.1.208 - (+)-neomenthol dehydrogenase / Monoterpenoid dehydrogenase (1 of 2)	952.791	932.755	928.432	774.545	967.706	1053.48	1154.73	980.851	659.884	1240.67	869.871	751.04	1239.69	955.315	715.252	1065.18	1016.26	1196.68	1155.29	1308.58	1105.88	1066.77	996.797	929.972	1335.74	1088.91	809.608	1080.48		890.188	1168.21	769.389	950.074	362.766	728.216	548.404	519.754	603.097	374.229	758.129	378.329	594.897	638.242	624.547	584.174	663.131	576.852	427.031
Gorai.007G097200.1.D	1.1.1.208 - (+)-neomenthol dehydrogenase / Monoterpenoid dehydrogenase (1 of 2)	55.4437	50.5274	37.713	56.3024	62.4792	64.1819	110.69	114.618	74.1896	79.0824	62.4498	80.3227	105.118	76.7435	74.1261	81.4822	89.0877	95.2339	141.972	143.602	149.629	121.626	115.224	126.619	203.98	154.26	106.519			74.9275	108.507	78.7352	73.7546	37.9582	47.8625	82.9633	57.2714	77.1477	47.5458	100.889	46.2212	69.5924	76.8561	95.0362	84.1798	88.5085	72.6905	56.6065
Gorai.012G107200.1.A	1.1.1.210 - 3-beta-(or 20-alpha)-hydroxysteroid dehydrogenase / Progesterone reductase (1 of 3)	92.4865	72.012	75.5806	65.9271	71.1352	72.4898	74.994	55.8775	45.7202	47.2242	78.9367	44.1891	76.7924	42.0743	62.0618	65.5006	55.587	83.3651	81.7736	84.4985	93.5593	95.1803	120.285	71.359	95.3318	84.2146	137.484		1089.42	137.174	127.919	84.9744	95.6104	172.184	106.724	144.304	117.701	84.3133	141.839	89.6058	199.749	109.332	133.983	134.628	155.037	138.765	140.032	155.112
Gorai.012G107200.1.D	1.1.1.210 - 3-beta-(or 20-alpha)-hydroxysteroid dehydrogenase / Progesterone reductase (1 of 3)																																									10.4627	4.24359	6.14704	5.6247	8.83452	3.96593
Gorai.012G107300.1.D	1.1.1.210 - 3-beta-(or 20-alpha)-hydroxysteroid dehydrogenase / Progesterone reductase (1 of 3)	39.7093	37.551	48.9564	41.15	47.8302	86.9206	51.9487	57.1637	55.6895	54.4205	38.264	35.2134	62.8978	47.2526	35.9043	47.1903	55.6153	55.1068	52.7913	79.065	80.2827	58.7754	50.3292	35.9743	69.7209	42.4414	23.4238			37.3277	99.5378	50.2647	44.9844	35.0815		22.5932	38.584	31.7104	19.0401	43.7781	26.4931	61.7625	46.6796	44.3345		53.9282	45.4726
Gorai.012G107500.1.A	1.1.1.210//1.1.1.54 - 3-beta-(or 20-alpha)-hydroxysteroid dehydrogenase / Progesterone reductase (1 of 1)	548.874	612.828	631.813	380.188	603.777	619.317	567.775	495.731	392.309	576.68	466.687	355.98	637.376	471.272	399.479	714.866	500.469	767.341	563.141	716.556	620.654	661.196	728.345	478.156	606.321	508.656	559.98	788.54		499.028	515.883	466.367	510.792	330.713	437.711	404.078	408.184	447.611	358.139	322.596	407.376	447.001	390.631	390.361	452.518	549.89	383.01	378.799
Gorai.012G107500.1.D	1.1.1.210//1.1.1.54 - 3-beta-(or 20-alpha)-hydroxysteroid dehydrogenase / Progesterone reductase (1 of 1)	235.233	260.524	266.016	152.789	306.193	273.705	254.525	197.185	147.97	283.294	176.261	192.609	319.542	201.004	178.271	284.25	225.486	366.208	299.931	370.383	254.616	352.554	312.719	147.534	233.721	162.714	275.525			213.36	194.046	161.362	204.378	87.2294	247.144	170.052	112.79	128.841	108.949	112.126	167.521	181.181	139.322	158.368	188.669	181.773	107.195	145.134
Gorai.010G008900.1.A	1.1.1.219//1.1.1.234 - Dihydrokaempferol 4-reductase / NADPH-dihydromyricetin reductase (1 of 1)	247.948	204.524	183.759	103.227	171.89	196.626	184.83	125.3	85.0855	180.129	87.8678	68.7834	210.389	89.24	72.688	151.134	117.183	180.052	121.346	130.031	115.403	118.893	100.344	84.393	144.916	83.378	48.0705			72.2239	103.592	58.2495	82.6818	44.9987	32.85	19.2149	10.6014	48.4898	19.0695	20.5025	16.3723	28.0115	15.0662	14.1165	53.8781	27.6113	52.4112
Gorai.010G008900.1.D	1.1.1.219//1.1.1.234 - Dihydrokaempferol 4-reductase / NADPH-dihydromyricetin reductase (1 of 1)	61.7432	29.6816	63.0074	21.4077	25.3485	28.8412	55.7925	26.7572	25.0605	66.7809	27.2305	26.7861	82.4875	22.2586	21.476	51.0353	29.4901	46.2958	29.4493	31.9915	28.6144	29.4743	29.8871	14.7538	82.3929	37.3262				10.3331	12.5409	16.1873	13.8485
Gorai.002G003900.1.A	1.1.1.224 - Mannose-6-phosphate 6-reductase / NADPH-mannose-6-P reductase (1 of 2)	1352.53	1263.84	1487.86	938.69	1118.7	1103.05	1424.66	1257.01	1195.75	2357.11	1748.75	1263.76	3190.21	1544.09	1785.68	3446.37	1981.65	3530.58	3601.64	5255.55	3511.45	2846.35	4481.34	2153.28	4336.16	2617.01	4466.6	3333.93	5566.87	3473.52	3194.3	3158.73	3024.91	2219.21	2972.28	2684.06	2382.39	2771.99	2343.58	2134.61	2582.02	3040.88	1887.54	1899.54	2611.71	2241.5	1765.62	2191.38
Gorai.002G003900.1.D	1.1.1.224 - Mannose-6-phosphate 6-reductase / NADPH-mannose-6-P reductase (1 of 2)	228.132	203.802	181.84	112.41	207.341	218.128	272.345	185.278	180.016	323.095	387.49	167.603	392.788	310.576	241.848	681.946	359.797	685.899	543.776	783.275	393.184	417.225	879.424	396.017	660.733	408.034	830.587			684.202	773.025	543.008	704.84	440.844	615.598	437.975	485.917	389.459	452.954	342.007	717.675	671.982	382.299	317.569	474.989	472.523	332.024	586.272
Gorai.004G250400.1.A	1.1.1.25 - Shikimate dehydrogenase / Shikimate:NADP(+) oxidoreductase (1 of 4)	86.9957	65.732	69.0916	65.1319	73.2456	70.4099	68.792	72.2546	52.0538	58.8292	50.1317	54.2988	58.0188	68.4723	50.8016	59.3238	57.403	64.0516	49.9257	45.6548	58.9625	54.5066	52.1071	56.1564	59.4218	49.2315	48.0323			53.5757	53.2699	43.4959	59.1529	38.214	52.4279	44.1667	42.9587	37.1063	29.8974	42.2845	37.3229	50.5888	52.5516	58.0734	54.1797	66.031	64.0567	44.5171
Gorai.004G250400.1.D	1.1.1.25 - Shikimate dehydrogenase / Shikimate:NADP(+) oxidoreductase (1 of 4)	33.5619	28.9171	24.7326	31.0388	34.1187	32.154	30.2726	29.8344	23.5386	32.1612	22.9101	26.1399	25.2932	27.6791	23.2931	21.4868	27.6643	29.0183	22.1322	18.7325	25.9471	24.6282	18.8304	23.0988	34.8398	26.9229	24.2293			24.8388	28.1901	15.3675	36.665	20.9999	29.6637	20.5747	27.9171	28.1848	19.0236	21.0795	23.0546	22.1521	29.3683	34.3879	33.3441	34.9849	34.3802	36.8155
Gorai.006G075100.1.A	1.1.1.25 - Shikimate dehydrogenase / Shikimate:NADP(+) oxidoreductase (1 of 4)	1515.23	1329.95	1275.15	1401.2	1570.06	1690.85	1555.98	1569.37	1111.73	1310.74	1249.74	1070.81	1486.55	1551.69	1129.1	1296.83	1456.76	1371.79	1210.83	995.175	1365.63	1247.76	1077.46	1144.66	1498.89	1179.14	905.551	621.919	713.813	1116.59	1083.4	1031.71	1413.58	627.052	936.928	759.895	1020.74	936.42	589.835	807.324	681.065	769.996	1157.79	1044.25	928.798	1411.85	1219.85	774.362
Gorai.006G075100.1.D	1.1.1.25 - Shikimate dehydrogenase / Shikimate:NADP(+) oxidoreductase (1 of 4)	145.772	132.955	114.177	101.929	135.573	150.171	148.172	148.102	116.713	136.511	112.359	114.856	110.195	140.302	101.065	124.421	140.138	152.224	113.754	106.745	141.679	136.636	114.711	135.572	130.293	132.483	90.7756			125.615	92.9679	93.6091	150.838	61.7017	92.1368	95.3421	91.4986	73.3473	57.6753	84.3295	69.224	90.898	110.406	122.348	109.754	128.94	111.181	89.9341
Gorai.001G100300.1.A	1.1.1.26 - Glyoxylate reductase / NADH-dependent glyoxylate reductase (1 of 2)	333.318	345.554	318.214	266.429	369.537	316.638	341.793	391.754	385.395	401.024	470.721	326.417	386.357	422.182	512.69	549.701	469.378	448.381	538.01	579.153	573.626	535.235	589.598	572.551	651.111	703.795	803.717	1147.31		623.996	590.268	714.149	708.151	347.385	746.666	505.129	609.64	488.696	331.885	515.094	406.032	522.138	590.226	539.338	579.836	667.784	619.607	458.72
Gorai.001G100300.1.D	1.1.1.26 - Glyoxylate reductase / NADH-dependent glyoxylate reductase (1 of 2)	543.987	559.219	674.602	417.268	557.1	552.532	557.345	553.478	529.343	702.212	679.935	474.788	723.547	581.566	659.774	911.129	651.448	733.923	793.698	878.433	774.368	776.874	962.54	588.795	881.228	738.618	918.17			773.044	575.065	625.925	862.826	396.563	742.769	536.837	606.984	542.566	393.133	494.394	469.76	578.044	551.344	516.265	583.796	732.684	623.878	537.491
Gorai.009G297700.1.A	1.1.1.27 - L-lactate dehydrogenase / L-lactic dehydrogenase (1 of 3)	481.726	581.754	535.668	745.951	654.911	658.351	706.812	731.203	761.926	596.554	568.739	709.888	677.906	615.351	499.329	469.967	566.452	506.657	583.615	533.549	620.008	465.99	370.023	495.398	569.641	540.549	304.408		225.576	482.637	529.378	475.562	470.118	393.04	426.736	471.06	478.297	476.871	373.349	500.076	468.923	377.952	550.562	574.573	463.153	496.368	433.3	434.112
Gorai.009G297700.1.D	1.1.1.27 - L-lactate dehydrogenase / L-lactic dehydrogenase (1 of 3)			21.221	44.8386	16.9737	27.1831	52.3002	39.3904	64.6623	19.8536		29.5061	29.4036	38.5794	17.792		20.0744	15.6406	18.01	25.6449		16.5408		13.0539	16.5936	22.0942	11.7717			21.8631	40.6211	24.3732		17.3478			31.3171	38.659	17.6836	35.9081	24.1322	23.7207	31.2912	17.8183	18.3651	14.6339		17.3704
Gorai.009G008600.1.A	1.1.1.271 - GDP-L-fucose synthase / GDP-fucose synthetase (1 of 1)	438.363	430.469	415.46	465.418	492.625	534.698	638.449	641.085	435.006	509.59	458.077	437.426	893.406	719.879	411.711	591.013	657.254	858.04	705.879	643.959	1126.62	521.362	637.072	645.878	942.889	547.565	548.551	902.112	1015.67	672.611	1019.49	485.095	748.351	417.713	473.388	429.352	481.802	469.315	356.93	450.165	365.576	468.73	722.855	704.441	573.537	1056.23	787.453	453.835
Gorai.009G008600.1.D	1.1.1.271 - GDP-L-fucose synthase / GDP-fucose synthetase (1 of 1)	135.585	120.06	172.87	179.719	180.78	176.124	237.786	265.892	168.792	213.856	149.489	177.487	387.349	245.838	147.953	180.07	278.5	343.267	295.848	242.198	514.732	218.226	260.948	287.669	430.852	293.838	267.696	245.095	553.293	283.013	360.766	179.268	250.138	196.59	183.075	174.174	155.642	220.708	155.381	199.252	181.739	198.652	380.801	364.108	302.096	486.67	355.095	221.353
Gorai.001G236500.1.A	1.1.1.284 - S-(hydroxymethyl)glutathione dehydrogenase / NAD-linked formaldehyde dehydrogenase (1 of 3)	2899.65	3061.31	3035.98	2835.59	3309.1	3456.19	4249.22	4562.81	2748.59	4146.01	4188.46	2220.13	5325.14	4256.46	3437.55	3606.36	4252.9	3885.84	4500.66	4331.67	5328.51	3759.01	3371.5	4166.75	4916.77	4286.8	3635.05	4988.19	2178.02	4097.79	4946.37	3026.18	4226.76	1853.81	2770.38	2491.23	2491.94	2407.89	1932.83	2389.26	1840.81	2254.4	3181.82	3027.28	2505.05	4739.83	3868.67	2228.76
Gorai.001G236500.1.D	1.1.1.284 - S-(hydroxymethyl)glutathione dehydrogenase / NAD-linked formaldehyde dehydrogenase (1 of 3)	308.528	329.426	556.909	482.025	477.439	473.211	713.289	818.771	660.717	1300.94	1145.17	836.406	1566.27	795.553	891.525	1281.53	958.815	655.918	1501.04	1427.66	1767.55	651.14	767.402	1057.16	1488.84	1061.74	830.407			857.379	677.502	1514.25	920.049	659.617	467.051	452.112	781.585	854.794	510.271	835.227	224.134	294.518	708.179	660.31	347.55	801.08	676.249	212.978
Gorai.004G159800.1.A	1.1.1.29 - Glycerate dehydrogenase / Hydroxypyruvate reductase (1 of 3)	206.735	212.204	204.269	198.673	169.878	167.505	166.038	173.771	197.896	160.353	143.617	197.248	142.627	166.505	174.533	146.189	160.313	122.207	138.364	141.113	143.961	153.885	146.991	163.375	153.226	156.338	150.718			165.815	118.068	198.065	194.898	218.177	195.136	196.435	180.805	195.643	207.819	215.113	195.106	226.786	207.163	214.6	195.318	160.145	172.566	210.348
Gorai.004G159800.1.D	1.1.1.29 - Glycerate dehydrogenase / Hydroxypyruvate reductase (1 of 3)	77.5507	64.2276	68.1842	59.4683	47.3474	43.476	68.0257	54.5784	73.3907	64.5196	46.3616	73.4404	46.0126	43.1158	63.6511	55.7607	47.2058	40.6214	51.1552	56.1316	46.4426	52.3935	44.618	49.1439	49.2739	43.5302	50.2789			38.9813	21.2926	52.9933	35.0518	53.4828	43.7894	63.8161	47.5003	49.0183	43.2544	63.8547	55.8179	51.0749	55.7138	59.6138	59.2859	52.0213	60.3951	73.7596
Gorai.007G103000.1.D	1.1.1.29 - Glycerate dehydrogenase / Hydroxypyruvate reductase (1 of 3)	71.3181	84.4577	66.5923	60.8884	64.9184	58.762	53.2428	48.3143	55.8457	42.5547	48.1048	48.3974	49.9928	46.11	35.9224	37.6743	36.8797	35.187	35.7108	37.5695	36.6817	40.6006	33.5063	34.0096	50.6144	50.4267	40.4978			41.2279	258.632	41.6061	40.0024	39.2826	36.3889	45.4719	37.9518	45.4797	37.8657	41.6613	42.0114	37.0643	41.6855	44.2428	35.2257	45.7283	35.4232	38.8318
Gorai.002G198600.1.A	1.1.1.29//1.1.1.81 - Glycerate dehydrogenase / Hydroxypyruvate reductase // Hydroxypyruvate reductase / D-glycerate dehydrogenase (1 of 1)	34.4646	26.4424	31.527	51.2724	45.9138	35.1259	42.9905	48.1676	58.0808	46.6281	46.0471	66.6733	45.0124	47.9792	50.8636	41.6662	54.7653	56.4245	53.5868	46.3194	53.9476	56.7734	44.8815	64.4798	67.9159	84.2659	50.2241			60.054	70.5283	60.4949	61.0017	58.5258	56.4082	67.0269	73.1681	76.7409	46.6549	59.8649	62.2411	46.5598	83.0461	71.1253	72.1603	61.1795	69.7448	63.4329
Gorai.004G267200.1.A	1.1.1.3//2.7.2.4 - Aspartate kinase / Aspartokinase (1 of 1)	1827.18	1738.3	1571.15	1259.44	1765.87	1854.44	1500.02	1462.14	967.778	1185.22	1236.06	749.613	1198.62	1363.67	1104.93	1256.24	1359.8	1208.29	1062.03	896.635	949.611	1184.67	1012.38	1045.32	1132.27	1308.35	922.045	2485.99	241.996	1165.05	809.625	1038.35	1228.67	505.402	950.201	622.93	947.321	807.395	497.622	755.702	710.825	804.936	1123.51	793.11	993.69	1507.83	1470.09	861.727
Gorai.004G267200.1.D	1.1.1.3//2.7.2.4 - Aspartate kinase / Aspartokinase (1 of 1)	569.009	690.449	536.107	530.984	608.459	554.343	516.147	553.37	306.682	336.586	406.144	273.872	470.298	425.83	355.468	368.346	488.76	503.609	455.305	352.136	410.126	475.271	421.462	467.575	517.81	619.562	526.003			452.507	270.45	400.618	488.505	183.641	410.857	303.905	380.62	315.031	201.478	322.19	317.787	333.187	467.012	342.998	415.568	682.753	652.029	400.543
Gorai.001G135900.1.D	1.1.1.300 - NADP-retinol dehydrogenase / Retinol dehydrogenase (NADP(+)) (1 of 5)	23.5546	36.3551	49.0279	47.3576	29.0197	52.1315	30.9556	31.987	62.9635	25.938	40.0251	52.2344	26.0695	39.1215	41.2514	36.603	45.9091	71.5664	36.4346	35.4853	50.8391	33.8773	44.0374	71.0457	40.3873	46.869	51.9246			37.9958		32.817	39.7589	36.593	34.2509	39.0561	44.0592	55.6991	41.115	56.1021	53.2219	49.2912	46.0667	32.3682	41.3682	40.6217	47.4167	38.7718
Gorai.012G180800.1.A;Gorai.012G180800.1.D	1.1.1.300 - NADP-retinol dehydrogenase / Retinol dehydrogenase (NADP(+)) (1 of 5)	574.457	662.414	722.807	569.542	741.534	663.603	446.512	365.268	838.639	405.989	592.339	1063.44	360.911	607.446	560.85	387.076	665.261	1001.6	456.87	438.896	558.548	477.548	568.583	1133.13	413.847	521.658	525.286			587.4	286.079	571.565	306.907	579.407	537.477	448.697	412.808	466.978	493.505	462.737	519.81	406.261	382.604	410.823	506.6	366.508	466.887	451.017
Gorai.008G042900.1.A	1.1.1.316 - L-galactose 1-dehydrogenase / L-galDH (1 of 1)	1046	1112.19	952.606	979.039	1093.97	1355.49	1137.67	1065.1	797.294	1184.67	995.372	735.779	1744.2	1038.94	1003.74	1642.29	1076.4	1420.46	1878.82	2330.39	1875.5	1120.41	1742.76	1197.93	1720.96	1264.73	1312.58		589.122	1474.84	2917.33	1235.64	1612.35	1055.03	994.489	1087.18	1163.23	1257.43	872.19	1229.95	910.806	980.4	1191.75	1123.26	1114.39	1712.06	1755.08	918.475
Gorai.008G042900.1.D	1.1.1.316 - L-galactose 1-dehydrogenase / L-galDH (1 of 1)	588.429	551.725	494.47	431.68	388.997	783.383	579.526	374.144	493.357	670.827	641.479	474.055	896.639	368.965	434.67	1085.61	533.287	882.171	726.551	906.248	541.231	676.681	1069.53	681.046	984.938	1050.48	923.57			1219.24	2496.96	886.399	980.564	637.734	692.247	798.716	907.429	1166.84	572.85	1252.73	824.99	745.688	1131.67	1328.19	955.759	1298.66	838.443	483.528
Gorai.003G157700.1.A	1.1.1.330 - Very-long-chain 3-oxoacyl-CoA reductase / Very-long-chain beta-ketoacyl-CoA reductase (1 of 15)								59.4875	58.9996		51.8176	59.6753	67.0531	52.6094	60.2268	46.5085	54.1878	46.5881	66.3533	78.8285	63.2804	69.1997	56.9123	50.2086	93.1539					88.6061		88.5206		73.2078	54.6831	89.1018	87.7022		80.2492	66.4051	57.0037	76.032	64.6198	83.2325			67.0195	76.6253
Gorai.003G157700.1.D	1.1.1.330 - Very-long-chain 3-oxoacyl-CoA reductase / Very-long-chain beta-ketoacyl-CoA reductase (1 of 15)	54.2513	62.7549	65.5407	62.9084	61.7719	67.136	87.6732	81.1316	86.5676	113.667	152.284	93.4426	144.202	108.284	144.586	155.538	109.314	146.924	148.866	203.161	149.451	160.455	171.96	180.874	185.172	132.258	183.55			165.814	206.248	146.128	157.661	193.756	157.849	176.541	175.493	175.585	175.671	183.371	173.052	151.285	177.418	161.657	156.255	142.745	144.1	142.102
Gorai.005G154500.1.D	1.1.1.365 - D-galacturonate reductase / GalUR (1 of 1)	200.762	176.328	179.311	167.835	178.67	224.869	235.734	208.99	177.402	266.524	243.692	196.442	380.375	214.316	172.335	290.755	225.307	270.89	320.491	382.548	347.648	215.524	247.879	262.829	514.635	304.452	256.548			219.555	347.839	254.756	271.855	150.111	142.771	186.326	188.698	208.273	142.552	197.539	139.724	157.333	200.149	168.982	185.534	234.287	209.924	207.665
Gorai.004G030200.1.A	1.1.1.37 - Malate dehydrogenase / Malic dehydrogenase (1 of 12)	35.9167					114.296	114.473	25.6405	161.391	116.556	51.2644	149.799	26.5419		114.604	115.402	117.634	71.1693		176.981	42.0808	120.317	70.9553	94.6598			37.5002			104.586		44.5965	15.3018	108.575	168.574		142.975	154.663		188.475	244.127	133.145	182.576	159.816		138.267	181.688
Gorai.004G030200.1.D	1.1.1.37 - Malate dehydrogenase / Malic dehydrogenase (1 of 12)	64.1351	31.0912	32.6328	24.6781	56.3243	53.1607		3.89371	34.3138	27.3847	14.1536	29.2102	15.3328	22.5644	34.0328	20.0577	23.6945	11.9149	8.26364	19.098	10.174	23.6693	31.3257	18.2594	34.4927	18.6672	24.8477			24.7077	60.1644	39.2137	33.3534	37.2182	39.936	20.8969	24.2087	24.4325	31.5997	35.7383	31.6733	25.63	20.0756	22.367	39.7241	78.2064	38.412	33.1759
Gorai.007G097100.1.A	1.1.1.39 - Malate dehydrogenase (decarboxylating) / Pyruvic-malic carboxylase (1 of 15)	123.743	114.889	106.589	122.265	153.017	126.898	127.502	121.038	132.453	130.901	125.748	157.713	118.891	151.328	158.095	154.249	141.156	205.944	163.574	156.211	176.939	157.545	173.691	205.579	149.014	154.734	155.218			192.06	183.159	136.927	169.533	175.703	175.329	162.759	157.818	137.048	152.775	137.066	179.072	157.317	198.992	190.599	238.236	257.721	269.574	178.188
Gorai.007G097100.1.D	1.1.1.39 - Malate dehydrogenase (decarboxylating) / Pyruvic-malic carboxylase (1 of 15)		18.1976	34.0405	39.1376	37.4378	22.4846	31.7882	33.629	37.4542	38.5023	40.6904	41.2584	43.7764	45.5829	52.3846	44.179	41.1729	52.5225	54.2861	66.3993	53.3796	57.3084	55.0102	68.0004	41.4829	45.061	60.5358			52.6612	72.8031	42.7423	54.4988	66.4778	49.3389	49.5169	68.8323	49.0448	55.7189	40.7205	65.8361	45.4128	72.4845	58.448	63.3372	73.6906	88.9773	60.5442
Gorai.010G233200.1.A;Gorai.010G233200.1.D;Gorai.011G131700.1.D	1.1.1.39 - Malate dehydrogenase (decarboxylating) / Pyruvic-malic carboxylase (1 of 15)	44.7301	33.5564	31.3683	43.5682	32.2781	40.0943	42.1507	40.7645	53.7135	38.4133	30.1457	58.3192	35.1958	39.2728	52.9975	27.2427	45.1702	33.299	32.8826	47.444	52.9556	48.4279	27.7529	31.7215	42.7273	32.859	29.5003			36.5646		27.8	27.5726			24.9319	26.6993	18.5424						26.7338
Gorai.009G048600.1.A	1.1.1.40 - Malate dehydrogenase (oxaloacetate-decarboxylating) (NADP(+)) / Pyruvic-malic carboxylase (1 of 6)	138.468	144.825	132.012	152.508	132.085	126.962	228.141	247.757	162.999	198.032	216.71	138.087	226.754	188.608	182.286	211.033	202.071	170.622	215.403	220.01	271.71	185.393	184.052	186.164	253.307	188.579	202.749			222.934	185.934	164.434	226.254	103.06	166.513	146.832	138.999	147.018	103.753	115.13	100.166	117.694	151.667	144.634	129.241	171.442	144.438	104.122
Gorai.006G165900.1.A	1.1.1.41 - Isocitrate dehydrogenase (NAD(+)) / Nicotinamide adenine dinucleotide isocitrate dehydrogenase (1 of 4)	2285.12	2456.4	2162.71	2488.09	2674.8	2778.78	2234.54	2130.62	2015.47	2081.25	1613.67	1986.55	1981.37	1871.08	1834.29	1884.97	1924.26	2097.36	2274.46	2247.5	1753.99	1697.27	1678.25	1982.17	2697.42	1937.01	1353.39	1076.25	1216.62	1681.03	2964.07	1861.8	1771.74	1926.18	1719.75	2087.61	1827.7	1783.58	1724.9	2253.68	1850.97	1592.01	2392.05	2230.63	2027.19	2355.34	2891.38	2102.67
Gorai.006G165900.1.D	1.1.1.41 - Isocitrate dehydrogenase (NAD(+)) / Nicotinamide adenine dinucleotide isocitrate dehydrogenase (1 of 4)	213.503	286.026	260.965	265.759	321.799	278.787	250.218	227.954	250.678	265.186	217.077	294.019	233.37	236.723	218.026	251.306	239.285	258.641	274.284	280.981	195.446	189.936	246.547	163.432	431.901	270.582	149.384	263.938		231.051	449.527	274.509	203.752	362.561	329.616	304.598	349.633	265.979	363.778	350.099	305.438	288.943	283.034	301.464	289.765	240.099	374.088	329.594
Gorai.008G040900.1.A	1.1.1.41 - Isocitrate dehydrogenase (NAD(+)) / Nicotinamide adenine dinucleotide isocitrate dehydrogenase (1 of 4)	460.06	580.416	475.431	485.836	392.432	474.477	440.588	441.989	493.293	552.172	428.935	426.74	384.834	469.958	400.834	462.769	387.02	463.152	419.223	429.446	414.862	447.224	491.866	473.16	491.109	437.543	401.537			513.414	958.8	625.881	592.841	607.278	560.364	561.394	626.287	608.048	494.081	557.999	475.532	396.765	616.117	561.331	451.483	624.496	727.282	588.033
Gorai.008G061000.1.D	1.1.1.41 - Isocitrate dehydrogenase (NAD(+)) / Nicotinamide adenine dinucleotide isocitrate dehydrogenase (1 of 4)	32.3152	34.1473	36.602	34.5803	38.6394	47.1726	41.123	43.9886	37.676	45.735	33.7659	34.0574	53.4308	36.1923	46.3966	43.2783	39.4161	49.9043	62.2719	79.0982	43.2934	47.5011	55.8158	42.3709	66.1744	56.0924	62.1572			59.2415	98.0306	61.159	39.0591	56.669	56.8257	57.337	60.9222	69.2983	47.5198	65.0703	49.3342	37.6568	62.215	50.5929	50.9087	59.8494	66.9469	59.866
Gorai.012G158700.1.A	1.1.1.41 - Isocitrate dehydrogenase (NAD(+)) / Nicotinamide adenine dinucleotide isocitrate dehydrogenase (1 of 4)	593.5	697.058	502.058	700.529	796.878	847.52	708.727	567.955	734.099	700.103	545.998	727.933	619.849	621.522	561.024	749.878	624.236	601.773	646.954	875.29	554.93	671.198	638.309	627.49	886.092	785.578	616.306			622.871	1246.72	814.399	429.331	752.444	674.065	946.062	983.879	752.756	718.256	1031.54	768.481	660.542	979.65	950.588	960.607	910.827	1115.29	864.273
Gorai.012G158700.1.D	1.1.1.41 - Isocitrate dehydrogenase (NAD(+)) / Nicotinamide adenine dinucleotide isocitrate dehydrogenase (1 of 4)	1142.7	1228.96	1142.64	1193.44	1111.77	1213.08	1138.53	1040	1099.99	1254.85	1016.65	1169.77	1121.8	992.915	1145.93	1152.64	1024.07	1035.83	1284.52	1409.12	1005.61	1015.5	1084.1	983.383	1513.31	1136.2	1008.68	1348.84	1190.03	1115.72	1911.23	1451.74	950.582	1359.08	1063.9	1337.43	1503.4	1308.09	1149.92	1579.72	985.218	826.809	1265.51	1224.22	997.172	1163.3	1453.59	1220.04
Gorai.005G007500.1.A	1.1.1.54//1.3.1.102//1.3.1.74 - 2-alkenal reductase (NADP(+)) / NADPH-dependent alkenal/one oxidoreductase // 2-alkenal reductase (NAD(P)(+)) / NADPH:2-alkenal alpha,beta-hydrogenase (1 of 3)	691.405	665.461	690.839	596.63	718.027	828.247	1020.29	964.055	517.3	1014.73	915.054	507.02	1364.45	922.46	730.036	844.121	984.214	1032.62	1262.44	1218.87	1272.64	1007.77	862.447	1016.86	1636.31	1117.69	924.188	698.911	1382.19	1115.51	1608.16	861.943	1190.75	494.747	711.978	600.45	712.445	778.313	468.529	736.281	513.294	675.648	961.98	850.858	719.845	1288.83	978.085	593.011
Gorai.005G007500.1.D	1.1.1.54//1.3.1.102//1.3.1.74 - 2-alkenal reductase (NADP(+)) / NADPH-dependent alkenal/one oxidoreductase // 2-alkenal reductase (NAD(P)(+)) / NADPH:2-alkenal alpha,beta-hydrogenase (1 of 3)	397.613	396.003	370.406	348.016	388.149	446.216	567.18	515.529	284.363	537.634	509.049	254.517	685.567	507.234	410.231	394.086	559.715	589.192	725.26	588.302	778.592	564.331	464.542	630.512	1001.91	660.398	511.801	328.917	547.811	595.16	715.775	561.527	726.145	276.398	373.69	307.295	397.173	411.631	242.416	397.697	267.343	376.096	574.523	520.982	416.695	772.062	573.467	318.457
Gorai.013G020700.1.A	1.1.1.54//1.3.1.102//1.3.1.74 - 2-alkenal reductase (NADP(+)) / NADPH-dependent alkenal/one oxidoreductase // 2-alkenal reductase (NAD(P)(+)) / NADPH:2-alkenal alpha,beta-hydrogenase (1 of 3)	213.914	182.047	200.131	214.81	196.405	220.626	222.798	257.208	202.908	218.174	175.27	187.456	289.891	244.782	162.559	180.061	232.526	251.559	199.317	210.631	286.89	240.88	171.398	251.8	322.856	243.618	164.137			251.931	185.8	183.615	260.972	111.522	162.255	166.107	163.201	173.302	122.705	162.881	126.123	159.255	267.24	237.682	182.984	203.5	215.399	135.463
Gorai.013G020700.1.D	1.1.1.54//1.3.1.102//1.3.1.74 - 2-alkenal reductase (NADP(+)) / NADPH-dependent alkenal/one oxidoreductase // 2-alkenal reductase (NAD(P)(+)) / NADPH:2-alkenal alpha,beta-hydrogenase (1 of 3)	103.702	85.0877	78.8677	93.2778	85.1159	107.258	115.994	109.33	91.4954	142.721	90.8083	93.3156	153.081	98.5164	83.6784	134.392	109.488	113.62	121.381	123.575	144.526	118.778	102.239	88.1385	207.102	129.562	103.822			104.083	96.5343	94.7328	97.102	68.3738	86.2447	64.797	78.2159	79.9064	41.8225	87.0779		60.5909	97.6902	101.384	62.4629	111.286	117.976	45.8022
Gorai.010G077300.1.A;Gorai.010G077300.1.D	1.1.1.60 - 2-hydroxy-3-oxopropionate reductase / Tartronate semialdehyde reductase (1 of 2)	801.312	747.936	782.946	717.77	670.528	801.056	719.65	679.681	733.764	737.666	709.54	696.59	780.79	727.057	655.464	736.05	767.103	898.027	766.599	778.686	828.638	751.756	691.6	745.683	897.956	765.805	685.926	663.182	1156.65	813.475	683.108	726.231	780.595	569.284	693.503	636.285	689.018	746.679	484.456	585.813	577.793	657.916	653.877	650.007	690.211	676.071	589.614	573.939
Gorai.003G118700.1.A;Gorai.003G118700.1.D	1.1.1.62 - 17-beta-estradiol 17-dehydrogenase / Estrogen 17-oxidoreductase (1 of 1)
Gorai.012G039500.1.A;Gorai.012G039500.1.D	1.1.1.65 - Pyridoxine 4-dehydrogenase / Pyridoxine dehydrogenase (1 of 5)	137.939	140.19	122.38	119.993	156.625	136.34	120.756	117.498	116.287	100.395	117.891	106.244	107.614	95.4405	112.4	107.045	104.354	113.658	115.506	96.0919	93.8009	86.2662	92.8287	99.8617	114.719	118.714	80.3535			111.664	129.682	112.83	89.394	109.765	105.681	121.09	122.417	124.797	103.911	131.671	110.605	115.372	119.156	113.894	104.863	125.161	121.552	105.855
Gorai.003G164400.1.A	1.1.1.79//1.1.1.81 - Hydroxypyruvate reductase / D-glycerate dehydrogenase (1 of 6)	192.916	185.882	194.849	145.598	163.271	160.646	165.009	173.521	134.423	169.179	149.847	145.748	167.753	170.796	140.45	172.157	148.591	153.539	157.352	170.943	153.319	156.892	140.416	126.49	165.791	127.231	122.369			152.299	178.976	123.212	165.968	79.1907	124.323	92.5681	128.234	118.357	82.6678	113.184	97.9607	100.076	134.824	142.8	115.814	147.813	116.742	101.05
Gorai.003G164400.1.D	1.1.1.79//1.1.1.81 - Hydroxypyruvate reductase / D-glycerate dehydrogenase (1 of 6)	265.823	246.555	253.6	236.52	229.917	253.55	264.827	256.408	209.236	256.209	224.539	213.466	265.221	244.111	195.864	235.523	254.359	270.185	234.279	247.383	299.094	241.811	223.01	252.814	314.243	258.52	215.834			271.691	270.587	212.717	268.048	145.67	206.302	166.556	215.005	196.741	144.676	198.98	147.95	182.177	241.556	246.926	216.356	266.577	235.23	168.825
Gorai.012G007300.1.A;Gorai.012G007300.1.D	1.1.1.82 - Malate dehydrogenase (NADP(+)) / NADP-linked malate dehydrogenase (1 of 1)	33.9347	43.5929	30.739	27.7294	41.0476	54.1251	44.5975	48.1427	21.1175	38.0261	29.2192	21.0605	48.871	36.4646	30.7253	24.5324	41.922	24.7355	39.4538	36.7127	31.5115	34.7258	20.6599	21.1032	44.6002	29.0898	24.0452			36.7221	46.5559	26.1485	23.7638	11.6648	14.1031		44.06	23.884	21.7601	35.0002	18.4136	24.878	27.6913	15.873	23.4585	42.9579	33.0972	18.3519
Gorai.011G085100.1.A	1.1.1.85 - 3-isopropylmalate dehydrogenase / IMDH (1 of 1)	574.978	635.843	565.133	202.354	545.71	754.378	479.893	287.526	183.813	406.942	275.001	153.554	553.848	249.45	212.768	570.343	344.842	695.569	519.789	582.429	358.409	329.243	570.364	209.981	517.506	258.223	355.868	345.482	759.376	288.584	815.014	192.711	249.618	136.709	201.563	182.47	152.643	143.011	148.016	163.966	195.029	190.16	148.874	119.242	204.831	330.501	286.373	185.198
Gorai.011G085100.1.D	1.1.1.85 - 3-isopropylmalate dehydrogenase / IMDH (1 of 1)	370.085	358.355	306.544	112.014	287.916	443.667	203.767	166.223	87.8737	197.737	116.224	63.9401	293.806	141.767	154.972	272.215	221.733	362.389	296.097	337.945	207.622	203.839	274.041	92.6481	208.672	113.787	157.863		487.897	128.986	474.185	141.945	177.116	85.103	143.804	75.4925	71.5088	77.1762	64.4165	60.9518	69.4952	77.1997	48.7033	48.65	67.8436	113.728	119.633	66.8537
Gorai.002G125000.1.A	1.1.3.9 - Galactose oxidase / Beta-galactose oxidase (1 of 17)	698.716	622.077	835.607	710.422	652.843	977.517	639.424	819.245	884.066	462.756	538.517	703.102	391.537	614.635	437.832	348.667	550.6	421.807	233.436	226.912	298.417	458.868	182.823	227.453	140.732	222.65	135.746			157.996	143.469	136.491	143.297	123.064	119.643	118.328	110.801	112.019	156.31	137.982	110.296	120.87	139.591	134.442	194.716	190.948	252.672	150.172
Gorai.009G196400.1.A	1.1.3.9 - Galactose oxidase / Beta-galactose oxidase (1 of 17)	477.439	510.381	603.709	585.478	510.675	850.033	587.905	699.819	916.139	507.884	513.012	718.31	382.043	557.33	407.611	338.953	566.381	522.111	233.589	219.932	304.854	334.164	204.838	390.708	230.07	258.994	205.011			279.919	202.091	254.736	241.779	442.357	245.204	157.898	300.75	247.088	306.009	347.686	217.139	209.174	205.149	206.311	163.595	238.135	357.57	264.18
Gorai.003G071100.1.D	1.1.5.2 - Quinoprotein glucose dehydrogenase (PQQ, quinone) / Quinoprotein D-glucose dehydrogenase (1 of 3)	308.545	200.194	228.216	196.084	187.151	187.387	236.383	164.064	154.247	232.591	193.264	164.838	167.186	155.174	127.063	191.609	163.392	149.208	135.615	161.914	103.43	197.097	112.291	154.155	149.366	161.794	153.562			175.714	218.828	173.467	162.466	126.547	146.183	119.99	103.896	172.202	97.4219	159.534	134.459	145.207	128.613	144.498	142.479	119.359	111.267	102.909
Gorai.010G205900.1.A	1.1.5.3 - Glycerol-3-phosphate dehydrogenase / sn-glycerol-3-phosphate dehydrogenase (1 of 2)	192.827	225.884	249.803	371.873	268.283	283.147	246.202	267.347	391.97	194.788	253.383	493.337	193.565	270.11	315.366	172.039	280.706	347.883	268.603	175.053	337.021	225.839	243.419	412.228	271.871	311.199	223.701			331.25	249.219	347.862	276.997	506.478	333.676	503.563	407.316	395.059	491.823	414.162	468.908	312.951	509.772	608.791	424.434	370.641	481.452	398.873
Gorai.010G205900.1.D	1.1.5.3 - Glycerol-3-phosphate dehydrogenase / sn-glycerol-3-phosphate dehydrogenase (1 of 2)	23.1538	39.4854	39.5399	59.3014	33.7003	41.5553	37.3152	32.5709	64.8987	26.1124	44.1894	67.0482	39.7174	40.8041	47.7303	38.6149	47.6506	53.6644	50.7777	42.333	51.4903	39.6139	44.2337	74.7136	69.2413	70.0697	59.9037			75.3218	16.6386	84.7844	52.3307	88.8775	56.2943	76.823	73.9718	63.7882	71.1657	75.9829	67.7691	56.5244	82.8853	84.7859	71.728	66.1961	82.9918	90.1953
Gorai.012G005900.1.D	1.1.5.3 - Glycerol-3-phosphate dehydrogenase / sn-glycerol-3-phosphate dehydrogenase (1 of 2)	36.9902	44.5286	47.4016	65.6335	37.7681	43.5449	36.8258	33.7068	49.2152	31.0739	36.7127	63.7583	24.456	37.1937	38.8298	23.7761	31.8178	38.4132	29.16	24.2071	36.0793	25.4473	29.6949	41.8864	41.0497	35.1337	25.9563			39.3326	30.0588	33.9328	27.4734	51.4657	34.155	48.1445	52.3324	45.2132	52.5821	42.0063	46.2209	33.0159	44.3011	52.5094	47.6575	41.1313	53.7119	38.7919
Gorai.011G100400.1.A;Gorai.011G100400.1.D	1.1.99.2//1.1.99.39 - L-2-hydroxyglutarate dehydrogenase / L-alpha-hydroxyglutarate dehydrogenase (1 of 1)	48.5058	47.5732	50.4582	37.3732	46.2256	49.5492	44.0578	42.0109	39.4847	52.6786	50.9449	41.4841	57.017	41.6702	53.8805	65.9298	47.8339	73.0511	82.12	104.969	64.9481	56.4532	81.1299	52.8134	90.4637	63.0894	97.2687			80.2262	154.804	82.5598	53.6665	105.849	103.365	117.116	85.9807	90.4336	110.188	90.4648	135.041	83.253	88.8214	97.3994	95.4649	94.5491	73.4612	104.484
Gorai.006G023100.1.A;Gorai.006G023100.1.D	1.1.99.35 - Soluble quinoprotein glucose dehydrogenase / Soluble glucose dehydrogenase (1 of 2)	40.9667	33.2603	39.9869	23.6177	30.7653	24.9995	26.7987	28.8973	26.2228	45.047	41.5524	30.351	31.0565	34.1288	33.1339	34.7289	36.737	29.2359	30.1239	29.3067	22.6868	32.9389	20.5373	46.1555	29.4953		43.6477			53.0432	42.4389	44.7332	44.7168	36.7065	30.3593	26.5591	36.5246	31.2379	20.5073	43.6635		29.4172	33.3839			33.4977	39.5554	38.4221
Gorai.010G213100.1.A	1.10.3.1 - Catechol oxidase / Tyrosinase (1 of 6)	14.5147	10.2859	19.0834	33.5063	30.165	44.5679	6.87903	13.9087	18.3941	12.6974	24.1896	21.916	9.49518	12.0451	20.9279		12.1854	29.0955	10.2713	16.9549	17.0225	18.8114	5.52272	15.2336			13.7725					10.2983	18.2695	15.0373	24.2513	32.9774	18.0558	10.7453	13.8103	12.3121	19.1357	21.9406	12.6431		9.94434	11.2749		30.5669
Gorai.004G087300.1.A	1.11.1.12 - Phospholipid-hydroperoxide glutathione peroxidase / Peroxidation-inhibiting protein (1 of 3)	65.1704	71.1303	48.9296	52.419	85.548	84.3837	75.0171	70.4532	83.4484	87.3451	61.7181	86.5849	52.4852	65.2859	75.2321	69.0772	58.7045	78.2464	58.5873	84.2367	57.5716	60.7571	69.1966	91.9925	76.5192	73.7929	79.9189			70.5271	86.679	70.7878	61.9512	86.6036	68.1656	70.5361	70.7689	87.0252	81.0599	88.7871	65.092	82.2142	71.48	68.7003	66.8761	71.7623	79.4598	80.7165
Gorai.003G090000.1.A	1.11.1.7 - Peroxidase / Lactoperoxidase (1 of 105)	297.266	278.199	308.755	363.682	280.888	254.135	502.083	520.974	528.773	665.92	609.622	522.621	758.564	677.32	906.671	1179.18	674.301	460.269	1149.95	1231.1	803.125	753.048	1098.57	955.624	1747.45	1799.98	1344.14	1207.54		1202.87	1457.21	2088.82	1228.13	949.096	1102	1586.19	1320.46	2441.34	715.863	2349.99	411.421	758.716	1792.74	1876.33	608.085	1132.87	950.896	352.228
Gorai.010G060100.1.A	1.11.1.7//3.1.3.2//3.1.3.38//3.1.3.41//3.1.3.58//3.1.3.60//3.1.3.9 - Peroxidase / Lactoperoxidase // Acid phosphatase / Phosphomonoesterase // // Sugar-terminal-phosphatase / Xylitol-5-phosphatase // (1 of 2)	694.947	669.867	622.995	728.433	743.477	676.286	753.86	807.495	750.91	898.173	816.785	759.188	897.361	886.481	665.954	778.843	782.707	672.401	819.697	594.702	590.533	987.929	676.204	779.906	874.95	910.643	614.136		593.887	833.996	1005.58	853.484	1208.24	690.183	968.445	762.469	745.834	923.367	562.382	842.015	648.664	923.343	1038.89	1099.88	743.847	914.046	798.975	754.858
Gorai.010G060100.1.D	1.11.1.7//3.1.3.2//3.1.3.38//3.1.3.41//3.1.3.58//3.1.3.60//3.1.3.9 - Peroxidase / Lactoperoxidase // Acid phosphatase / Phosphomonoesterase // // Sugar-terminal-phosphatase / Xylitol-5-phosphatase // (1 of 2)	55.9378	65.7569	45.5603	103.557	119.475	94.0424	109.356	155.852	140.662	86.6652	49.3932	81.3099	122.877	114.033	99.7197	98.8609	125.03	93.9799	185.256	103.467	117.982	233.812	160.732	175.304	196.739	228.507	172.878		119.51	101.783	381.469	98.5281	151.126	125.872	169.163	207.243	183.183	204.47	209.171	238.324	198.746	340.067	247.751	303.809	222.96	223.731	205.467	265.909
Gorai.013G236000.1.A	1.11.1.7//3.1.3.2//3.1.3.38//3.1.3.41//3.1.3.58//3.1.3.60//3.1.3.9 - Peroxidase / Lactoperoxidase // Acid phosphatase / Phosphomonoesterase // // Sugar-terminal-phosphatase / Xylitol-5-phosphatase // (1 of 2)	62.7776	75.6603	58.8914	74.1519	68.7819	64.7221	81.211	81.609	85.2988	108.476	99.5488	89.9756	94.9574	75.874	71.7544	71.336	75.6787	75.1113	100.133	63.3646	66.2734	118.035	75.9087	89.6864	114.578	148.558	97.1939			118.251	170.002	125.209	127.148	83.6373	122.73	114.922	108.408	121.511	99.5528	136.707	111.23	169.709	154.522	173.597	130.428	150.241	134.264	116.433
Gorai.013G236000.1.D	1.11.1.7//3.1.3.2//3.1.3.38//3.1.3.41//3.1.3.58//3.1.3.60//3.1.3.9 - Peroxidase / Lactoperoxidase // Acid phosphatase / Phosphomonoesterase // // Sugar-terminal-phosphatase / Xylitol-5-phosphatase // (1 of 2)	75.1561	62.9817	68.8999	80.8677	54.2337	78.3382	61.3867	80.3118	62.5204	54.0836	74.949	73.9422	80.7459	76.7843	73.1827	88.305	67.334	84.9597	62.1911	55.7226	56.687	82.7588	55.1406	33.2515		86.9239	89.2859			87.7007	141.395	97.1838	91.4501	78.5264	117.324	62.6804	84.4867	89.4849	71.3366	82.2263	92.568	114.715	100.903	121.019	103.716	97.9897	106.159	110.448
Gorai.007G175100.1.A	1.11.1.9//2.5.1.18 - Glutathione transferase / S-(hydroxyalkyl)glutathione lyase (1 of 1)	2556.23	3173.99	3616.75	2125.99	3816.21	5001.27	3293.09	3167.05	2283.73	3310.5	2736.51	1722.07	4210.64	2198.62	2345.72	3615.95	2858.86	5560.8	4022.97	4236.03	4001.6	3530.84	5996.71	2544.5	5378.1	2191.39	3941.76	2461.49	25620	4093.23	21346.2	2318.1	3399.17	3849.76	3318.14	3325.06	2954.86	2410.87	4797.39	3683.46	5391.96	3871.55	3945.97	3069.49	7394.35	12829.3	9064.49	5227.74
Gorai.006G068400.1.A	1.11.2.3 - Plant seed peroxygenase / Soybean peroxygenase (1 of 9)	28.9816	124.505	60.5103	56.8268	58.7675	46.8407	71.8254	121.155	294.143	231.326	415.418	444.946	274.181	608.825	1052.94	468.594	592.094	1202.05	843.801	478.481	691.793	688.799	1014.61	1602.34	426.423	704.396	864.022			1051.02	209.077	951.369	447.299	470.758	834.127	512.431	489.282	612.18	462.708	498.605	432.542	501.336	359.215	431.616	383.172	228.234	203.12	369.788
Gorai.006G068400.1.D	1.11.2.3 - Plant seed peroxygenase / Soybean peroxygenase (1 of 9)	203.729	247.456	224.392	369.372	466.194	318.811	359.869	457.599	832.223	576.338	1094.21	1418.22	699.672	1644.47	1718.31	1169.96	1401.63	2607.75	1657.68	1055.86	1579.81	1610.17	2488.69	4445.26	1153.82	1999.24	2821.36	1273.22	424.766	2734.05	1075.7	2141.99	1273.53	1769.91	2776.26	1545.79	1616.88	1809.51	1719.23	1841.5	1704.36	1695.51	1661.19	1711.96	1742.11	1636.57	1355.97	1579.85
Gorai.006G072900.1.D	1.11.2.3 - Plant seed peroxygenase / Soybean peroxygenase (1 of 9)				5.88511	14.3793		17.3811	18.1366	36.8532	19.5366	19.2186	32.6525	21.1247	56.1407	97.0622	24.9128	61.9662	74.9897	62.4457	32.6723	71.3583	59.3049	51.5537	177.899	49.8328	126.453	104.374	147.939		85.5391	23.8928	50.5456	34.5128	32.3092	71.0553	54.7679	51.5541	48.6107	30.7632	48.14	45.4133	47.6834	33.1252	43.7195	36.2728	24.0257	14.3302	23.3488
Gorai.009G341900.1.A;Gorai.009G341900.1.D	1.12.98.4 - Sulfhydrogenase / Sulfur reductase (1 of 1)	57.8629	55.9204	48.1526	35.7708	62.3565	72.6949	49.3894	35.2511	32.4152	51.6979	36.8307	32.8051	51.3397	36.7154	28.8358	43.6809	31.8222	64.8786	48.4119	67.5955	43.4183	43.2989	51.5424	35.9339	62.762	44.1596	45.5502			47.1223	79.9657	43.9135	41.6064	37.1339	50.1954	54.0251	36.8068			40.8425	42.2076	43.8783	40.9211	34.2396	47.4286	53.4621	57.7062	41.9406
Gorai.005G073200.1.A	1.13.11.18 - Persulfide dioxygenase / Sulfur oxygenase (1 of 4)	256.484	342.07	342.295	375.354	410.413	383.685	384.955	300.02	282.583	454.615	374.294	344.634	407.101	265.821	293.287	349.27	347.696	403.359	441.116	588.512	346.094	398.392	366.313	336.439	516.647	347.675	392.69			461.451	879.857	436.584	341.575	464.112	514.308	462.994	477.136	471.573	580.165	562.897	599.698	494.035	508.164	470.295	667.434	580.337	676.919	569.027
Gorai.007G040900.1.A;Gorai.007G040900.1.D	1.13.11.19 - Cysteamine dioxygenase / Persulfurase (1 of 8)	65.7752	61.7636	59.7268	48.8278	43.5084	52.4968	61.7109	56.5409	56.242	65.0681	55.015	57.1187	76.2774	51.6321	55.8572	85.6518	55.323	39.4702	80.2991	81.3889	52.7861	54.8938	51.2298	45.6931	64.9135	56.1585	44.978			44.5877	46.8722	54.0918	32.915	44.3351	17.7617	47.5091	63.3082	52.1194	39.445	66.8087	34.5047	33.7985	48.5225	48.5045	31.8761	38.2283	44.7901	27.136
Gorai.001G092000.1.A	1.13.11.27 - 4-hydroxyphenylpyruvate dioxygenase / p-hydroxyphenylpyruvate oxidase (1 of 1)	142.433	137.913	147.36	112.263	144.885	152.264	152.99	167.053	120.952	160.498	163.267	108.836	206.9	160.72	129.416	146.538	142.916	144.812	161.765	160.244	153.289	164.992	128.914	159.917	163.87	134.088	136.916		589.868	141.987	329.048	90.1125	127.491	79.5327	131.354	101.542	114.451	79.077	63.9288	99.2656	94.897	100.679	104.823	76.9606	127.479	160.737	151.826	165.7
Gorai.002G065000.1.A	1.13.11.5 - Homogentisate 1,2-dioxygenase / Homogentisicase (1 of 1)	171.781	146.058	150.796	156.678	151.364	162.824	146.666	163.557	198.479	195.12	224.827	197.562	237.364	205.758	228.058	258.881	173.187	225.988	227.372	243.544	275.433	237.629	267.185	196.128	195.081	228.761	334.973			306.105	239.689	287.035	229.913	257.135	282.072	309.19	301.754	272.525	228.828	204.048	245.793	255.801	279.197	253.804	384.693	324.303	371.751	301.099
Gorai.002G065000.1.D	1.13.11.5 - Homogentisate 1,2-dioxygenase / Homogentisicase (1 of 1)	72.9244	57.0556	59.8736	78.2281	92.4811	55.2265	73.9349	89.1922	106.655	76.6805	77.7843	69.0865	97.0701	90.2224	90.057	105.297	91.044	93.1731	100.16	102.13	125.994	115.784	105.142	83.2654	66.1773	80.8694	128.165			132.984	69.7201	94.7527	107.187	104.966	118.701	134.168	123.711	113.875	106.488	77.3295	147.815	129.222	141.165	145.343	193.791	215.417	210.605	180.959
Gorai.005G045400.1.D	1.13.11.53 - Acireductone dioxygenase (Ni(2+)-requiring) / E-2 (1 of 1)	1060.54	990.015	1052.07	604.404	803.73	964.37	1019.87	885.413	589.758	1031.42	908.598	613.566	1313.36	741.499	777.336	1384.67	897.316	1321.15	1597.15	1978.7	1469.95	1252.17	1650.62	854.85	1781.2	1039.41	1354.86		1150.22	861.776	2149.8	870.026	1079.94	521.468	801.831	805.683	633.5	683.073	525.287	740.112	580.394	738.805	550.387	572.35	670.107	814.413	601.341	660.622
Gorai.006G242300.1.A;Gorai.006G242300.1.D	1.13.11.54 - Acireductone dioxygenase (Fe(2+)-requiring) / E-2' (1 of 2)	120.598	126.799	121.684	100.849	117.278	131.409	138.239	108.906	73.0957	143.93	138.013	87.2435	169.929	112.969	102.959	179.785	121.544	178.281	181.423	226.734	186.471	134.147	178.834	113.059	223.767	114.697	134.279			111.684	181.954	95.9119	118.227	61.0287	90.6567	85.5075	59.2888	74.8403	44.8275	56.1203	49.3767	61.6438	35.2495	59.1165	55.9658	58.4954	60.9369	45.6265
Gorai.002G003700.1.A	1.14.11.11 - Hyoscyamine (6S)-dioxygenase / Hyoscyamine 6-beta-hydroxylase (1 of 4)	61.6257	59.9091	43.251	166.326	74.0668	30.96	67.3631	67.2478	56.1502	93.1007	103.667	79.6257	49.7259	47.8443	60.6389	39.0131	47.3552	83.8925	61.2547	68.7282		54.3977	49.1927	56.7258	143.395	107.931	111.023			87.3389	212.808	74.7449		96.5431	92.0935	97.3852	95.5188	82.4224	94.3238	68.7604	100.761	77.3832	77.8539	89.0607	103.116	95.1172	94.5029	112.411
Gorai.002G178300.1.A	1.14.11.18 - Phytanoyl-CoA dioxygenase / Phytanoyl-CoA hydroxylase (1 of 1)	105.828	109.834	100.191	61.8655	84.8063	107.471	91.1832	70.632	52.178	90.105	75.1682	60.9909	93.6455	57.3422	54.1999	95.2034	65.7308	83.4443	81.0026	92.5743	62.3835	72.2922	78.609	60.6996	95.1834	74.039	68.4384			64.692	101.26	65.1566	65.788	43.1603	57.892	55.6716	52.4912	59.9466	46.689	58.4817	37.4751	55.5669	49.3286	49.3634	53.1187	59.4831	62.4065	51.2335
Gorai.002G178300.1.D	1.14.11.18 - Phytanoyl-CoA dioxygenase / Phytanoyl-CoA hydroxylase (1 of 1)	125.372	121.606	112.093	67.9232	104.148	110.99	87.6812	86.7883	58.1712	80.6156	73.7795	59.1621	91.8495	69.2554	50.8462	85.8461	68.8188	92.1325	81.6045	97.1887	70.9553	81.8495	61.4388	56.3264	103.352	69.9313	70.2309			66.2744	133.73	60.0768	75.1527	59.536	58.4825	61.6809	54.1089	52.7181	52.8164	58.6945	55.7978	58.2762	50.9869	56.9994	55.6302	64.9419	70.0564	57.9285
Gorai.006G071200.1.D;Gorai.006G071700.1.A	1.14.11.20 - Deacetoxyvindoline 4-hydroxylase / Desacetyoxyvindoline-17-hydroxylase (1 of 20)	100.378	59.3199	61.262	68.2393	113.885	150.822	125.323	126.808	91.789	159.74	86.8812	75.909	112.037	95.1372	81.4901	64.9163	76.7653	129.349	103.646	124.791	101.839	108.458	89.6256	109.65	131.258	127.621	75.2588			79.264	106.729	97.7549	140.794	32.0317	97.9122	84.5675	72.9415	83.2177	57.8541	60.2819	55.9729	84.8521	118.788	71.5619	80.3871	72.808	104.593	74.9683
Gorai.006G071700.1.D	1.14.11.20 - Deacetoxyvindoline 4-hydroxylase / Desacetyoxyvindoline-17-hydroxylase (1 of 20)	137.355	87.7918	66.7367	97.8206	122.306	185.803	165.013	174.301	125.625	198.657	104.351	92.8437	151.772	159.77	113.873	92.9755	101.989	144.492	137.565	165.099	127.71	155.013	119.489	144.889	188.769	148.91	103.9			113.342		113.576	173.635	57.0715	100.89	91.3601	109.278	91.1686		72.4641	51.938	132.721	151.124	114.122	109.428	89.1993	103.297	110.429
Gorai.011G129000.1.A	1.14.11.24 - 2'-deoxymugineic-acid 2'-dioxygenase / IDS3 (1 of 1)	172.971	154.646	170.5	197.117	171.178	187.096	163.331	145.009	260.441	121.078	160.152	346.08	132.46	193.31	207.265	133.215	192.433	255.385	152.14	122.584	183.11	158.176	163.173	323.766	187.672	209.608	166.038			253.163	127.428	259.252	179.503	300.98	234.211	249.748	253.523	301.148	274.279	326.394	236.148	300.88	300.807	299.069	289.135	231.354	255.908	258.704
Gorai.011G129000.1.D	1.14.11.24 - 2'-deoxymugineic-acid 2'-dioxygenase / IDS3 (1 of 1)	33.8272	28.1512	32.2834	35.8214	35.3182	34.3287	33.8031	35.4441	53.2099	21.2137	43.1261	65.7595	30.938	37.6811	50.913	31.5057	34.2442	45.5803	36.7335		38.4892	37.4573	31.5728	76.3291	46.0192	64.0983	27.003			57.6294		50.3173	47.2636	59.8364	47.6938	56.1062	53.0249	65.8719	65.0469	67.3503	66.3338	65.3724	74.2204	73.2359	73.5909	57.1425	63.6502	48.0677
Gorai.002G140400.1.A	1.14.11.33 - DNA oxidative demethylase / Alkylated DNA repair protein (1 of 9)	535.797	584.597	584.442	461.015	443.703	604.183	469.981	459.223	442.662	532.816	493.083	473.133	420.667	366.584	403.998	462.824	368.33	364.884	382.531	387.427	301.923	538.138	406.337	378.365	395.811	469.467	464.005			373.883	812.217	431.302	418.008	464.776	439.514	478.351	450.965	501.935	501.521	509.3	427.829	493.023	383.34	415.156	430.227	384.978	393.976	492.086
Gorai.002G140400.1.D	1.14.11.33 - DNA oxidative demethylase / Alkylated DNA repair protein (1 of 9)	145.755	178.03	233.297	151.863	105.671	108.161	184.954	175.682	192.835	289.871	165.42	232.074	183.621	152.314	238.991	160.887	164.004	140.776	172.29	201.156	136.102	184.531	119.86	141.837	49.8857	51.2078	65.5784			202.888	363.591	197.199	172.351	242.204	215.241	59.1312	264.166	272.406	268.608	206.97	183.355	201.562	115.895	79.2003	126.022	47.029	78.7175	140.252
Gorai.007G061000.1.A	1.14.11.33 - DNA oxidative demethylase / Alkylated DNA repair protein (1 of 9)	133.839	176.203	158.035	74.0544	118.46	140.97	106.766	86.0368	61.9005	91.5276	60.7413	48.0502	99.72	42.3247	39.3854	60.3523	63.1658	83.0609	51.6756	71.0611	40.5907	61.1367	37.7109	38.4052	51.5425	40.4892	41.8368			49.2178	93.1468	32.136	31.892	39.8024		23.5956	28.5301	52.6422	28.0837	33.6567	34.7396	18.3116	36.4481	25.1368	35.5533	38.0619	34.6139	55.537
Gorai.007G061000.1.D	1.14.11.33 - DNA oxidative demethylase / Alkylated DNA repair protein (1 of 9)	35.5525	44.6742	44.4435	11.3767	26.2669	36.6084	20.247	27.1296	12.1162	17.0465	17.8477	8.88581	20.8457	11.2751	9.47637	13.1186	14.1909	15.0554	15.3945	26.932	10.4925	14.312	12.4645	14.3987		10.8447				14.8511	31.8889		5.99117			12.4068			8.50995		12.9176				9.38689
Gorai.009G238100.1.A	1.14.11.33 - DNA oxidative demethylase / Alkylated DNA repair protein (1 of 9)	1430.96	1429.66	1441.2	1318.86	1247.98	1239.32	1152.08	1108.32	1151.67	1397.38	1371.08	1182.87	1158.18	1163	1273.06	1312.59	1083.03	1151.18	1104.29	1125.96	868.298	1308.6	1394.91	1116.63	1168.27	1385.35	1493.85	2033.46	1490.68	1267.76	3342.65	1419	1270.69	1471.09	1387.97	1360.34	1621.55	1584.05	1948.25	1538.72	1618.13	1764.4	1345.12	1332.81	1569.03	1367.31	1521.92	2065.01
Gorai.009G238100.1.D	1.14.11.33 - DNA oxidative demethylase / Alkylated DNA repair protein (1 of 9)	253.524	235.223	306.56	150.65	197.116	218.474	230.9	147.949	163.424	309.218	240.023	207.851	231.128	134.269	161.621	159.343	153.76	159.45	197.272	234.056	160.521	179.491	128.315	164.236						239.467	504.877	155.065		141.967	121.621	154.897	116.964	145.22	176.626	202.315	241.201	249.528	219.258	255.996	274.932	194.927	211.222
Gorai.009G281600.1.A	1.14.11.33 - DNA oxidative demethylase / Alkylated DNA repair protein (1 of 9)	1163.98	1206.4	1305.19	1045.07	1045.76	924.15	1223.1	1039.29	1025.97	1529.18	1227.47	1201.99	1126.04	972.824	1039.39	1021.08	1027.1	868.682	1090.67	1142.07	754.111	1190.31	954.363	896.696	923.031	1072.47	1150.68	288.566	366.082	1051.84	3057.81	1054.84	986.384	1223.34	1182.55	1178.27	1274.87	1171.48	1681.44	1318.74	1565.45	1441.79	1271.03	1364.02	1579.31	1289.11	1395.77	1823.66
Gorai.009G281600.1.D	1.14.11.33 - DNA oxidative demethylase / Alkylated DNA repair protein (1 of 9)	255.863	214.033	221.765	149.859	206.196	159.747	187.408	162.871	210.076	242.128	196.695	177.417	170.272	160.791	173.791	159.005	139.102	134.695	261.983	136.946	130.731	281.705	141.573	153.601	151.56	189.687	323.226			495.337	499.001	139.828	338.993	283.996	245.581	267.502	242.02	193.773	329.724	125.563	448.874	331.93	426.597	358.49	275.731	155.793	430	328.366
Gorai.010G042000.1.A	1.14.11.33 - DNA oxidative demethylase / Alkylated DNA repair protein (1 of 9)	107.463	122.032	127.634	90.5652	96.4665	103.122	98.7844	92.7342	86.1342	105.794	97.2777	95.1583	105.289	77.2818	89.3395	71.7546	81.8991	82.3412	83.6145	107.7	73.5573	99.854	85.7454	89.0291	103.666	94.4965	130.613			96.7201	248.785	95.7203	84.559	87.6536	101.655	130.786	92.1086	97.0111	142.806	103.098	143.031	139.04	112.681	117.825	139.981	97.9609	123.128	168.788
Gorai.010G042000.1.D	1.14.11.33 - DNA oxidative demethylase / Alkylated DNA repair protein (1 of 9)	783.391	949.495	837.709	797.785	790.009	832.583	731.52	704.791	729.105	786.092	873.647	704.21	681.268	638.311	662.82	682.528	633.18	613.447	640.493	653.81	537.935	765.823	685.771	602.027	704.956	725.631	846.045	167.321	421.165	786.121	2108.54	738.149	675.809	845.83	857.781	822.311	785.534	735.281	1041.08	834.597	997.373	932.34	665.575	715.24	844.456	661.708	794.719	1041.73
Gorai.012G175900.1.A;Gorai.012G175900.1.D	1.14.11.33//4.2.99.18 - DNA oxidative demethylase / Alkylated DNA repair protein // DNA-(apurinic or apyrimidinic site) lyase / Phage-T4 UV endonuclease (1 of 1)	25.1317	20.9521	24.2526	25.5032	15.2792	29.0387	20.4601	29.244	19.4663	22.2616	13.3183	26.8411	18.0372	19.1565	13.6058		18.042	10.9058	14.1693	11.2591	8.98686	13.6638		10.0554	18.4858	12.117										6.29796		10.1038					20.6465				12.8001
Gorai.005G118000.1.A;Gorai.005G118000.1.D	1.14.11.4 - Procollagen-lysine 5-dioxygenase / Procollagen-lysine,2-oxoglutarate 5-dioxygenase (1 of 2)	34.4557	35.5633	32.4686	46.9918	21.513	38.2671	38.0588	42.682	41.7467		13.9505	20.7633	28.8493	49.9916	13.7826		34.821	38.8378	24.105	20.8629	24.7409	15.5982	22.3083			29.3083	10.5486			38.6842		30.3664		18.5856		23.9767	38.2297	44.8028	44.9609	55.154			93.3094	65.781	73.0772			41.0835
Gorai.010G076300.1.D	1.14.11.6 - Thymine dioxygenase / Thymine,2-oxoglutarate dioxygenase (1 of 1)			30.0033					12.4397							20.0964			44.261		30.9088					35.7876	22.8901						15.8793	19.558	32.3754			12.7843		29.7226		49.1337		18.602		84.5735	81.3256
Gorai.013G239800.1.D	1.14.11.9 - Flavanone 3-dioxygenase / Naringenin,2-oxoglutarate:oxygen oxidoreductase (3-hydroxylating) (1 of 27)	101.787	104.659	82.8447	75.9532	91.9651	99.9154	78.1515	68.0358	66.2887			84.0316	73.0606	61.7136		42.4458	60.1369	70.6521	72.6395	76.0962	68.2441	78.7017		61.5896											68.9839	83.687	88.4087			63.9991				80.4013			57.8342	64.6319
Gorai.013G239900.1.A	1.14.11.9 - Flavanone 3-dioxygenase / Naringenin,2-oxoglutarate:oxygen oxidoreductase (3-hydroxylating) (1 of 27)	80.0161	106.027	66.5826	46.77	54.5203	126.11	83.6476	83.8626	60.6441	35.4111	34.7723	38.7472	40.8402	62.6614	34.6351	40.0946	37.3668	55.3519	50.2082	59.0122	45.3892	55.5582	36.438	14.2921	51.452	26.2496	49.6128			84.6742	98.3973		82.7442	54.142	84.3007	47.6055	20.2706	75.8738	73.0154	189.295	43.7	32.196	24.1743				61.6986
Gorai.001G047200.1.A	1.14.13.109 - Abieta-7,13-dien-18-ol hydroxylase / CYP720B1 (1 of 12)	153.223	221.276	250.998	380.948	386.237	283.258	179.32	246.685	306.549	225.92	238.325	285.967	251.546	219.655	259.126	241.366	206.713	225.557	176.033	175.11	240.96	173.949	298.556	391.627	164.733	268.52	296.545		7911.94	325.079	329.033	293.692	286.839	824.816	428.869	444.56	503.075	456.581	845.826	703.916	844.683	596.596	589.656	508.988	1074.88	657.486	1081.23	1013.42
Gorai.001G047200.1.D	1.14.13.109 - Abieta-7,13-dien-18-ol hydroxylase / CYP720B1 (1 of 12)					37.869			31.9216	38.3669					30.097	37.7482			36.8774			38.3681			51.4594			78.8271			54.9343	182.226	57.2804		96.9587	49.6223	75.082	63.0175	57.4705	96.2591	94.5609	113.118	81.6687	89.1345	73.0647	159.006	91.9239	175.901	145.031
Gorai.006G062200.1.D	1.14.13.109 - Abieta-7,13-dien-18-ol hydroxylase / CYP720B1 (1 of 12)	17722.8	17671.4	20916.9	20202.8	21729.7	19589.6	13136.2	7749.23	9163.25	17404.4	14152.8	6793.33	9680.51	7969.08	9709.57	12007.2	9544.91	15887.9	11953.2	17607.4	7798.81	9033	16549.5	8226.35	10569.4	10021.6	16665.1	2160.5	7331.81	13670	64816.3	9433.42	9495.82	18893.6	13645.8	8702.92	13400	8456.91	17635.9	14726.1	15552.7	12027.8	12011.1	6318.71	7030.38	9550.47	14945.6	13092.2
Gorai.007G092600.1.A;Gorai.007G092600.1.D;Gorai.007G092700.1.A;Gorai.007G092700.1.D	1.14.13.109 - Abieta-7,13-dien-18-ol hydroxylase / CYP720B1 (1 of 12)							65.423		71.5872	67.6222		105.92		89.8025	82.5142		64.3587	105.241		97.5726	73.2744	123.841		116.954		164.333				106.945				197.414	114.182	124.788	111.531	121.205	201.636	175.418	183.381	135.679	166.551	128.912	246.79	161.286	276.183	245.216
Gorai.011G207000.1.A	1.14.13.11 - Trans-cinnamate 4-monooxygenase / Cinnamic acid 4-monooxygenase (1 of 2)	43.8353	72.7942	68.3619	55.1985	76.1944	78.3538	44.2923	47.703	92.425	38.3043	36.441	109.692	35.005	49.8054	49.2914	28.8625	47.9888	69.8064	37.6616	27.5976	43.278	40.6161	29.0418	66.5519	43.9001	44.4414	30.1102			51.2756	91.0708	31.5696	25.724	44.9878	37.948	41.0713	36.9774	28.4221	58.1343	50.866	63.4678	41.1875	47.2385	43.388	61.6435	54.3927	83.8443	60.9554
Gorai.011G207000.1.D	1.14.13.11 - Trans-cinnamate 4-monooxygenase / Cinnamic acid 4-monooxygenase (1 of 2)	207.823	271.383	262.739	238.885	311.57	335.112	162.266	176.937	437.513	115.316	172.241	458.202	109.496	247.371	204.263	110.866	196.689	346.422	125.629	87.3824	198.883	135.782	141.155	330.952	137.721	174.829	126.204	208.467		167.017	79.9284	152.576	112.274	246.33	167.548	158.435	181.143	168.139	292.904	201.745	275.403	191.712	175.065	163.546	383.59	203.137	338.55	250.942
Gorai.002G097500.1.A	1.14.13.121 - Premnaspirodiene oxygenase / Hyoscymus muticus premnaspirodiene oxygenase (1 of 23)																														27.877				47.0376	34.3062	58.7238	30.1308	45.5878	48.3799	47.7871	51.4489	20.0747	38.7127	25.1798	30.2482		38.6368	43.6469
Gorai.002G098100.1.D	1.14.13.121 - Premnaspirodiene oxygenase / Hyoscymus muticus premnaspirodiene oxygenase (1 of 23)	40.6234																									58.0222				58.2695		47.3727		109.01	52.4995	73.1528	71.5986	72.8215	86.7255	97.7791	121.152	53.4889	46.2047	59.8682	82.8772	63.6739	92.0629	45.8941
Gorai.013G153200.1.A	1.14.13.121 - Premnaspirodiene oxygenase / Hyoscymus muticus premnaspirodiene oxygenase (1 of 23)	34.8536	45.1028	44.4083	57.8772	61.2892	62.4199	34.5646	47.4551	100.962	35.1986	55.3918	109.07	27.2371	62.0093	69.7519	37.1872	61.5571	84.0124	39.995	36.0615	61.039	44.4681	54.1213	115.364	49.649	64.5006	54.1187			56.209	24.5982	51.0909	46.9973	54.9258	54.7597	61.8681	67.3989	57.8031	58.0603	52.4028	62.0035	61.7563	53.1879	50.0811	64.8192	41.5209	63.3864	47.2567
Gorai.009G293900.1.A;Gorai.009G293900.1.D	1.14.13.124 - Phenylalanine N-monooxygenase / Phenylalanine N-hydroxylase (1 of 2)	74.0335	64.6464	61.717	69.3475	67.603	75.5177	111.468	113.378	93.5669	119.123	124.961	69.9507	90.9046	120.269	88.4954	90.5758	106.016		102.149	86.6792	63.5212	122.051	90.011	80.7106	103.644						106.808	88.2994			90.4416	85.5762	61.4		84.8297	86.0068	117.741	105.108			98.6813		90.5314	85.7111
Gorai.005G032600.1.A	1.14.13.173 - 11-oxo-beta-amyrin 30-oxidase / CYP72A154 (1 of 17)									16.3087		16.2163	18.709		15.2319	15.96		13.1345	20.0614	11.6683		11.716		12.3118	18.3239						18.5053			22.3832
Gorai.005G032800.1.D	1.14.13.173 - 11-oxo-beta-amyrin 30-oxidase / CYP72A154 (1 of 17)	36.2118	62.4947	56.9943	67.7539	75.0538	66.0301		47.6396	112.88	61.9657	47.7423	122.175		71.6808	90.7122	39.8172	64.3494	121.137	69.2989	36.5271	88.2406	57.7922	79.6847	126.839	85.388	102.107	126.405			78.5153	64.4263	87.0777	72.2264	96.5641	73.4866	86.9429	86.3103	108.322	102.41	94.4713	110.886	49.7915	74.1774	81.3309	109.515	78.3163	146.168	98.1389
Gorai.005G033700.1.A	1.14.13.173 - 11-oxo-beta-amyrin 30-oxidase / CYP72A154 (1 of 17)	58.6927	50.7222	70.2781	81.8056	53.1273	61.2145	65.7455	73.0398	75.4017	79.0237	88.5425	78.8816	79.1491	60.8609	63.7029	60.0537	70.2562	71.5938	65.1054	80.8677	66.002	62.8089	53.5588	79.6137	35.8417	52.8879	38.0013			61.2412	110.322	57.3222	59.858	161.005	61.8125	62.137	60.1735	34.4305	103.675	73.4807	87.7108	90.0947	97.4991	78.0506	120.608	111.44	146.135	100.009
Gorai.009G071700.1.D	1.14.13.21 - Flavonoid 3'-monooxygenase / Flavonoid 3'-hydroxylase (1 of 23)	24.0353	30.1724	37.5402	33.1209	43.0139	50.5236	31.216	33.1532	71.1466	23.799	24.9318	30.1865	28.0712	34.0672	17.8646	17.326	36.1311	80.6421	20.9083	23.1802	17.2824	22.4234	15.499	29.4739	16.2215						18.5447	10.3181						23.6685								38.276
Gorai.007G134900.1.D	1.14.13.39 - Nitric-oxide synthase (NADPH) / NO synthase (1 of 3)	47.3282	61.2324	73.1154	54.2412	54.5006	59.755	53.7804	52.3324	59.9261	41.0254	33.933	45.9466	47.3604	43.406	45.0643	42.3518	42.1451	49.2026	45.0333	42.5433	35.8687	39.6965	79.6575	32.6462	55.463	48.6754	48.1476							43.8327	42.1242	55.9943						31.5716	52.4525	51.2317	60.5651	45.3846	40.1849	58.142
Gorai.009G276900.1.D	1.14.13.53 - 4'-methoxyisoflavone 2'-hydroxylase / Isoflavone 2'-monooxygenase (1 of 3)		114.516	94.6897	90.1078	98.6347	131.927	117.607	104.074	133.912	222.223	108.233	147.265	222.664	101.531	106.634	47.4962	106.953	162.496	134.238	62.6807	127.425	151.648	69.2538	131.744		157.393	168.592			148.857		85.0373	161.803	89.2811	106.951		56.0893	113.98	74.0754	87.4893	116.134	126.947			114.082		127.471	78.6505
Gorai.008G161500.1.A	1.14.13.68 - 4-hydroxyphenylacetaldehyde oxime monooxygenase / Cytochrome P450-II-dependent monooxygenase (1 of 3)												22.8311	27.1116		29.8136		89.4967													52.3935	47.3242			45.548			40.4991		44.9074		57.7471	18.5615	62.9134	29.7245	45.6262	71.6646	75.3587
Gorai.005G197400.1.D	1.14.13.70 - Sterol 14-alpha-demethylase / Obtusufoliol 14-demethylase (1 of 2)	196.238	196.352	139.86	162.958	184.179	207.618	228.755	177.214	326.339	303.649	164.069	333.125	131.203	224.708	231.464	134.404	176.773	288.279	162.381	318.278	195.376	165.515	193.5	315.871	129.893	278.665	147.708			186.28	284.157	186.093	174.645	137.039	190.164		155.404	141.999	137.244	185.917	181.346	130.707	128.141	154.571	149.821	47.5955	86.7228	87.4121
Gorai.008G155900.1.A	1.14.13.70 - Sterol 14-alpha-demethylase / Obtusufoliol 14-demethylase (1 of 2)	310.638	422.558	446.909	509.526	456.559	528.737	348.113	403.413	1076.77	334.304	497.898	1274.34	324.267	676.407	819.899	412.939	663.496	937.042	443.212	320.69	773.171	400.135	571.985	1198.52	384.756	690.61	589.301			596.246	159.748	576.053	491.129	869.793	543.621	683.076	672.059	670.49	822.681	790.755	633.776	544.44	536.045	545.576	762.959	443.098	669.05	631.681
Gorai.008G155900.1.D	1.14.13.70 - Sterol 14-alpha-demethylase / Obtusufoliol 14-demethylase (1 of 2)	31.0163	35.2698	33.2678	36.9668	22.5119	34.7832	21.8135	31.2819	51.619	27.9547	42.8814	132.31	27.3172	48.9151	74.502	30.0334	65.7747	91.9867	35.6066	19.3285	56.4893	33.568	44.7005	98.0079	34.0355	54.6214	55.4434			40.9582		33.0507	47.2737	67.2428	25.443	39.5754	40.2049	58.5849	62.8285	53.4493	47.7068	48.3241	27.1588	46.8978	53.0395		57.8708	43.0071
Gorai.005G100100.1.A	1.14.13.88 - Flavonoid 3',5'-hydroxylase / F3'5'H (1 of 4)	2243.87	2148.73	1776.5	920.935	1810.7	1918.13	1100.28	877.688	774.665	954.625	795.574	882.015	824.412	618.67	590.004	629.954	760.826	886.911	580.934	647.82	425.067	588.223	452.21	403.866	625.181	488.451	421.964	300.305	145.126	405.725	505.988	390.164	366.184	281.569	406.818	407.48	318.502	367.76	306.112	311.208	284.861	361.077	228.153	262.734	281.31	179.642	238.355	244.789
Gorai.005G100100.1.D	1.14.13.88 - Flavonoid 3',5'-hydroxylase / F3'5'H (1 of 4)	199.902	220.419	163.172	82.8945	184.897	195.539	96.2122	77.8109	69.8027	68.0308	78.9503	69.6719	84.8149	54.538	51.4489	60.8265	70.0769	95.8835	55.1441	65.5309	47.3251	54.5557	41.5487	43.5108	72.7538	53.8911	45.7266			30.7302	42.6672	32.8726	30.8895	20.8693	27.2875	25.0698	20.194	43.3099	21.6828	23.7859	26.5471	31.3921	29.3204	24.978	33.9851	17.9652	33.0131	19.9779
Gorai.005G100700.1.D	1.14.13.89 - Isoflavone 2'-hydroxylase / Isoflavone 2'-monooxygenase (1 of 13)	324.708	364.518	380.88	438.006	397.648	368.601	354.648	384.117	677.06	323.401	324.656	679.388	284.869	326.339	331.956	302.128	298.374	350.868	280.916	343.162	288.812	340.731	243.414	317.936	258.285	208.541	163.737			275.203	573.648	337.345	328.464	277.008	236.442	176.207	226.113	235.047	215.709	229.972	192.211	156.767	215.663	251.434	234.672	184.096	157.893	121.142
Gorai.010G215500.1.A	1.14.14.1 - Unspecific monooxygenase / Xenobiotic monooxygenase (1 of 6)	28.9465	35.4511	38.4792	45.82	48.5712	46.3185	32.4355	34.869	87.4676	34.3203	53.2948	115.531	30.4596	56.2098	65.5127	36.5304	51.2561	86.3228	49.8188	41.5761	51.4558	42.789	59.2497	108.537	54.8522	68.8769	63.871			57.1355		63.2521	39.8023	72.8986	56.0181	68.5004	71.8197	70.1752	74.0793	73.5252	71.9645	63.997	63.4575	54.5137	72.4936	39.4711	67.0048	67.8945
Gorai.005G123300.1.A	1.14.19.2 - Stearoyl-[acyl-carrier-protein] 9-desaturase / Stearyl-ACP desaturase (1 of 9)	482.31	503.234	541.747	524.42	541.905	703.628	574.229	498.508	386.174	322.905	255.955	246.044	383.984	313.082	151.324	182.856	290.077	231.26	164.031	144.02	143.792	124.036	106.712	154.311	204.813	146.865	66.3892			91.1976	155.944	81.9966	140.867	59.1484	102.63	94.8757	105.751	99.4884	50.2965	71.4027	62.4919	61.0822	85.8092	80.799	49.6045	123.349	69.9788	54.8965
Gorai.005G123300.1.D	1.14.19.2 - Stearoyl-[acyl-carrier-protein] 9-desaturase / Stearyl-ACP desaturase (1 of 9)	9.20274	19.1705	13.5925	39.9837	30.2248	45.4015	40.8712	30.1656	21.0342			22.0215	23.7496	14.1482	9.5294	5.65416	11.3105	15.0754	9.70644		15.18										16.5518		8.09684
Gorai.009G352200.1.D	1.14.19.2 - Stearoyl-[acyl-carrier-protein] 9-desaturase / Stearyl-ACP desaturase (1 of 9)	5014.9	6445.35	5822	5164.43	6967.92	7477.37	5720.69	5012.88	4364.95	4535	3546.13	4363.02	3783.17	3562.96	3245.57	2929.64	3793.14	2509.96	3112.53	2365.02	1906.77	2254.92	1812.74	2290.29	3121.22	3501.88	1499.78	1509.71		2019.9	1919.49	2130.14	2554.53	1351.77	1709.38	2563.06	1740.69	2119.34	1129.69	1833.21	1160.16	1108.66	1450.29	1711.43	669.556	1181.08	1036.49	626.841
Gorai.004G286900.1.A;Gorai.004G286900.1.D	1.14.19.3 - Acyl-CoA 6-desaturase / Long-chain fatty acid Delta(6)-desaturase (1 of 2)	70.3537	74.4717	86.2062	72.1044	95.6471	107.546	65.9901	59.229	139.066	58.9654	87.62	180.252	67.9666	77.8916	74.8984	43.3686	78.1133	128.116	68.5418	56.4298	74.3592	69.9264	69.9535	176.268	68.4092	79.2878	53.7751			69.4197		96.0433	66.6988	58.6925	77.5099	65.2761	49.1631	101.013	39.8244	59.2315	49.8095	45.6519	52.6372	68.6301	39.2676		32.5797
Gorai.007G362300.1.A	1.14.19.6 - Delta(12)-fatty-acid desaturase / Oleoyl-CoA Delta(12) desaturase (1 of 4)	7.54255	10.5209	7.22916	15.3718	21.384	24.3492	16.7565	23.6045	57.3004		6.98653	38.6376	13.387	14.4276	17.3612	9.33347	23.6173	29.4063	21.3103	10.6381	42.9595	21.9966	27.0462	83.744	49.9725	50.3961	51.2354			16.9626		16.7742	9.00473	15.4011	7.24816	45.8507		33.7063		27.763		26.6243	25.2454	33.4978	19.9336
Gorai.007G362300.1.D	1.14.19.6 - Delta(12)-fatty-acid desaturase / Oleoyl-CoA Delta(12) desaturase (1 of 4)			37.1531			35.2545		42.9076	63.5047			49.2174		52.1884	52.866		43.5854
Gorai.001G251500.1.A	1.14.99.29 - Deoxyhypusine monooxygenase / DOHH (1 of 1)	235.478	235.03	223.353	115.424	235.609	247.331	182.424	195.12	119.1	235.54	145.013	120.276	211.142	131.63	128.502	187.005	161.51	196.678	212.698	259.258	190.524	237.426	180.036	143.199	212.973	182.264	163.326			149.815	312.125	132.505	156.509	63.3036	144.933	116.886	95.037	107.861	81.0114	110.049	82.5177	147.316	89.6807	90.3368	140.169	113.245	90.5157	62.3875
Gorai.001G251500.1.D	1.14.99.29 - Deoxyhypusine monooxygenase / DOHH (1 of 1)	987.701	999.455	1008.11	628.22	906.588	998.439	895.566	741.339	533.258	933.195	720.816	629.755	904.541	673.926	562.16	917.519	728.633	779.693	830.874	969.84	663.892	904.663	799.556	674.225	926.363	720.282	784.49	625.037	692.474	606.473	1302.47	719.972	839.919	386.166	712.53	571.509	498.596	632.312	371.314	633.923	451.472	757.723	476.128	552.206	545.984	512.927	483.026	406.013
Gorai.008G219800.1.D	1.14.99.42 - Zeaxanthin 7,8-dioxygenase / Zeaxanthin 7,8(7',8')-cleavage dioxygenase (1 of 1)	86.9561	87.7729	86.8182	104.143	95.2315	72.5594	95.5204	87.5073	105.067	115.446	126.578	93.6788	101.503	109.118	106.296	129.741	100.039	114.501	105.778	109.709	95.3146	95.0882	120.091	100.189	112.888	140.957	95.9971			143.453	168.269	141.565	160.152	157.893	116.921	114.426	148.698	151.426	136.878	123.129	132.867	140.239	112.157	108.005	118.111	105.398	108.698	114.871
Gorai.011G290900.1.A;Gorai.011G290900.1.D	1.16.3.1 - Ferroxidase / Hephaestin (1 of 7)	726.503	850.64	737.456	551.922	865.077	705.807	381.47	478.311	487.272	381.947	401.681	695.7	441.676	418.262	716.735	447.73	552.878	496.152	530.588	421.042	413.027	633.738	512.057	560.396	443.358	645.642	426.309	454.019	1649.49	600.507	881.091	525.854	597.883	622.748	730.855	727.542	619.501	598.314	726.066	519.438	816.216	860.813	489.306	435.367	603.738	396.843	537.134	734.566
Gorai.012G079200.1.A;Gorai.012G079200.1.D	1.16.3.1 - Ferroxidase / Hephaestin (1 of 7)	47.8585	58.2679	48.0382	51.0191	47.2931	36.7633	32.4277	32.5146	27.6369	30.5723	29.734	46.3251	32.1549	34.938	44.1198	34.7467	36.6269	34.4309	30.5178	30.2986	32.6722	33.6709	31.6039	41.4679	32.226	45.4846	32.8686			49.8535	50.7971	36.8926	35.0681	54.5569	51.5835	57.7249	48.274	45.382	73.7691	38.2263	71.2821	60.0232	44.4582	40.4045	47.8486	36.022	30.6408	45.7064
Gorai.012G079300.1.A;Gorai.012G079300.1.D	1.16.3.1 - Ferroxidase / Hephaestin (1 of 7)	181.044	208.688	215.057	191.643	230.785	177.846	93.0422	136.173	124.416	110.862	119.862	157.941	111.025	119.548	179.263	99.471	137.688	122.344	116.815	86.3502	108.019	105.892	116.703	116.239	103.998	109.589	122.528			182.734	162.063	123.733	124.69	207.48	164.22	208.555	163.232	165.114	225.213	134.336	232.634	217.798	118.605	108.263	194.777	124.187	150.967	179.733
Gorai.005G229100.1.A	1.17.1.2 - 4-hydroxy-3-methylbut-2-enyl diphosphate reductase / HMBPP reductase (1 of 3)	522.316	585.546	542.838	337.086	467.406	504.743	373.844	305.642	259.727	349.751	296.317	247.351	330.118	258.791	298.22	322.568	286.656	328.614	277.326	290.108	187.209	269.602	276.712	204.625	233.125	228.927	238.785			233.157	461.944	245.273	235.426	196.497	270.293	204.411	203.125	238.028	193.634	200.082	205.753	209.373	165.156	148.378	182.922	179.257	184.52	178.297
Gorai.005G229100.1.D	1.17.1.2 - 4-hydroxy-3-methylbut-2-enyl diphosphate reductase / HMBPP reductase (1 of 3)	73.5995	81.6436	69.5328	46.5412	83.3531	74.5769	56.7226	43.3154	26.0095	79.425	58.7608	32.7422	43.5489	38.6591	37.1826	27.9099	41.4904	48.585	29.9434	40.9292	22.4891	24.7051	25.4872	24.916	33.9532	41.5139	27.8854			35.5403	68.4967	26.0539	25.9678	36.9833	34.3066	37.7656		43.9954	42.3181	43.0158	32.4353	56.5747	44.531	26.279	31.939	36.2826	36.6436
Gorai.008G019000.1.A	1.17.1.2 - 4-hydroxy-3-methylbut-2-enyl diphosphate reductase / HMBPP reductase (1 of 3)	199.079	226.38	204.246	125.266	192.998	193.737	140.228	117.965	99.3723	122.731	98.939	91.0762	108.076	87.9184	77.5482	104.335	96.8242	100.504	95.1179	94.5386	37.0305	90.6684	66.9154	66.2965	42.5453	48.5635	35.9584			66.4806	171.66	83.2808	61.9609	61.4089	69.5721	55.4531	61.2368	71.3139	61.2553	62.7519	46.3102	71.171	33.768	37.645	72.6208	42.1663	39.7577	38.1614
Gorai.013G052300.1.A	1.17.1.2 - 4-hydroxy-3-methylbut-2-enyl diphosphate reductase / HMBPP reductase (1 of 3)	83.7145	88.6765	74.7887	60.2705	74.9258	79.3185	76.3497	61.242	46.9531	57.901	56.5738	51.5997	60.2253	45.6012	54.3376	49.8083	56.7438	68.1849	60.6137	48.0395	33.2769	51.6453	43.9807	34.9241	49.3785	45.6116	44.0212			37.3038	82.7473	32.3681	52.4833	20.226	43.5773	38.7011	37.1446	33.8039	39.0866	21.5993	30.4158	46.1196	27.8832		44.2719	35.3992		47.4699
Gorai.013G052300.1.D	1.17.1.2 - 4-hydroxy-3-methylbut-2-enyl diphosphate reductase / HMBPP reductase (1 of 3)	29.3037	36.3214	23.5559	19.5002	27.1197	33.0459	24.95	23.2955	16.5193	27.216	36.8383	21.689	27.3035	17.3778	31.3877	26.7491	25.522	28.1499	17.8768	21.4845	19.1703	26.7423	24.1577	22.6252	33.3865	41.839	20.2418			29.9478	49.0718	24.9429	24.1654	25.2309	39.6835	32.4171	28.38	22.4497	28.4231	27.7416		30.5948	25.9078	25.7897	18.5725		18.8343	27.1396
Gorai.008G285400.1.A	1.17.1.3 - Leucoanthocyanidin reductase / Leucocyanidin reductase (1 of 2)	685.314	647.28	568.917	267.034	350.247	594.948	281.009	199.362	143.267	272.12	169.182	169.263	233.467	126.314	124.549	263.56	144.547	194.509	180.652	209.734	138.004	162.036	160.832	107.85	193.799	116.177	90.71			119.193	169.172	107.36	134.546	67.4985	78.1231	94.6403	72.3844	80.434	54.1159	93.1727	79.6071	36.2938	85.2902	80.9424	79.9848	110.374	113.998	73.0681
Gorai.008G285400.1.D	1.17.1.3 - Leucoanthocyanidin reductase / Leucocyanidin reductase (1 of 2)	255.522	229.562	39.1571		54.5774	216.791	46.1322	47.6009	30.3565	40.0136	68.6494	29.9049	53.2618	25.171	26.6563	46.7816	27.3655	56.5337	40.0901		21.0264	29.494	49.2093			23.8982
Gorai.006G129200.1.A	1.17.1.4 - Xanthine dehydrogenase / Xanthine/NAD(+) oxidoreductase (1 of 1)	523.944	574.829	587.864	434.307	479.55	460.361	416.658	422.29	443.639	476.128	425.242	401.232	420.923	368.888	423.027	389.006	400.825	389.043	382.346	435.722	360.392	431.344	403.445	330.66	420.238	451.12	522.369			376.631	312.046	346.816	337.76	228.372	410.006	382.127	328.639	346.167	258.742	313.098	386.398	397.013	310.03	308.077	343.476	272.835	278.303	350.579
Gorai.006G129200.1.D	1.17.1.4 - Xanthine dehydrogenase / Xanthine/NAD(+) oxidoreductase (1 of 1)	72.689	76.5547	89.6734	61.6893	62.4358	69.4549	56.2418	54.6162	71.8104	74.7638	63.5906	65.5154	63.1456	49.7778	66.5286	54.9555	56.6295	61.3559	60.8048	61.4058	59.9456	60.7321	62.3693	49.1322	77.869	75.2945	101.672			66.3568	58.2497	64.7361	48.8753	47.5103	65.8047	75.8296	55.3516	66.8952	50.4968	61.1373	58.332	59.8439	53.1603	56.7327	59.9946	57.232	52.2451	62.465
Gorai.005G040300.1.A;Gorai.005G040300.1.D	1.17.4.2 - Ribonucleoside-triphosphate reductase / Ribonucleotide reductase (1 of 1)		50.3352			52.356	49.571	49.6661	51.0885	61.4288	42.61	60.7719	54.6548	54.1456	57.3344	66.5401	78.6219	57.8456	47.3786	66.5124	68.0872	71.6706		78.5837	58.1695	59.3063	64.8632	100.495			86.1699	86.1755	73.1627	63.5665	104.068	82.6231	89.7604	118.642	96.8169	103.596	104.262	117.667	129.68	85.3295	83.7946	95.9644	85.0536	73.801	96.0894
Gorai.004G228600.1.A	1.17.7.1 - (E)-4-hydroxy-3-methylbut-2-enyl-diphosphate synthase (ferredoxin) / 4-hydroxy-3-methylbut-2-en-1-yl diphosphate synthase (1 of 1)	115.76	118.743	86.8132	101.63	129.189	139.542	117.282	140.679	74.3889	97.4741	105.73	76.8215	135.657	144.528	90.061	95.2812	119.569	100.226	98.2951	68.5354	100.371	78.6794	74.8758	97.4213	132.903	111.999	68.9054			105.791	85.5707	70.1584	103.04	63.4501	83.6789	71.8398	85.2539	89.6083	54.1842	87.5077	85.3408	79.921	69.7079	79.1651	96.8986	129.745	136.92	92.0658
Gorai.004G228600.1.D	1.17.7.1 - (E)-4-hydroxy-3-methylbut-2-enyl-diphosphate synthase (ferredoxin) / 4-hydroxy-3-methylbut-2-en-1-yl diphosphate synthase (1 of 1)	248.828	247.086	215.163	187.403	273.311	305.809	265.808	264.234	154.628	206.941	212.31	136.526	264.087	227.502	177.417	209.382	261.7	202.425	226.576	169.456	195.179	189.005	155.533	182.828	262.089	218.561	145.993			214.547	191.961	178.59	208.37	112.421	142.663	154.131	211.978	179.455	113.765	174.227	129.917	140.173	200.312	159.856	177.063	327.655	322.658	165.017
Gorai.007G193800.1.A;Gorai.007G193800.1.D	1.18.1.2//1.6.99.1 - NADPH dehydrogenase / NADPH diaphorase (1 of 3)	63.9866	64.8696	35.9824	44.3202	43.083	52.6406		45.5435								33.9801		42.4681	22.6627			24.7839		43.2254	58.268				607.128		88.0054			38.8586		66.9576	27.1218	42.9491	46.8074	59.8002	71.8087	40.9595	52.6873	41.6884	72.8045	61.1477	89.3784	93.2232
Gorai.009G194200.1.A;Gorai.009G194200.1.D	1.18.1.2//1.6.99.1 - NADPH dehydrogenase / NADPH diaphorase (1 of 3)	86.492	74.6505	67.7174	44.9715	59.5931	65.2106	77.2762	60.5361	50.6756	63.5338	49.5142	42.2048	58.7907	52.9268	36.2558	64.489	47.4622	57.2132	41.1031	50.4156	33.5873	47.1688	44.6412	42.1581	60.3294	51.6383	59.3156			54.195	46.7505	39.048	34.1126	44.2454	41.064	42.7762	47.8385	57.3302	51.5292	52.3941	71.5761	58.4021	62.5761	60.7267	62.815	98.216	71.3815	64.3123
Gorai.013G028900.1.A	1.2.1.11 - Aspartate-semialdehyde dehydrogenase / L-aspartate-beta-semialdehyde dehydrogenase (1 of 1)	2230.38	2410.57	2191.84	935.618	1991.05	2392.63	1686.79	1102.54	721.813	1389.13	977.126	714.04	1477.8	937.016	901.126	1439.25	1213.42	1393.84	1310.05	1303.76	787.577	1254.61	1147.08	836.803	1215.36	998.313	1116.89	1321.63		1071.94	2432.39	982.425	1079.47	611.838	930.16	757.702	851.053	770.797	612.122	705.358	641.262	732.027	676.645	577.125	762.461	1062	1114.68	811.176
Gorai.013G028900.1.D	1.2.1.11 - Aspartate-semialdehyde dehydrogenase / L-aspartate-beta-semialdehyde dehydrogenase (1 of 1)	41.6226	50.6406	27.546	17.2181	49.3203	73.4254	38.3158	37.9376	19.5422	41.4196	16.3829	19.2732	43.5502	19.8164	21.8036	31.4813	28.9664	55.2584	67.2436	54.3423	40.0314	68.1565	45.8183	24.2864	66.9632	52.8826	80.1069			54.9388	105.732	38.0845	50.7909	32.4788	41.1576	55.1617	40.7235	51.4729	38.5031	29.8908	27.8118	46.8655	38.5131	29.5739	30.292	63.4659	58.0193	41.1299
Gorai.001G276400.1.A;Gorai.001G276400.1.D;Gorai.011G088800.1.A;Gorai.011G088800.1.D	1.2.1.13 - Glyceraldehyde-3-phosphate dehydrogenase (NADP(+)) (phosphorylating) / Triosephosphate dehydrogenase (NADP+) (1 of 4)	57.5331	118.281	84.8106	28.7844	66.161	93.1957	48.7873	27.732	20.1802	24.2696	15.4444	6.55363	7.93736	18.6451	9.00322	21.0683	17.1461	26.4641	17.1674	33.5025	11.7716	35.951	10.5491	6.64085							4.941				9.82012	8.48594					21.6842	12.3203			12.4633			11.7578
Gorai.002G114000.1.A;Gorai.002G114000.1.D	1.2.1.13 - Glyceraldehyde-3-phosphate dehydrogenase (NADP(+)) (phosphorylating) / Triosephosphate dehydrogenase (NADP+) (1 of 4)	73.4367	79.9768	84.713	46.3199	57.7416	79.7682	63.332	53.2904	51.724	37.1714	34.9819	39.4378	45.7348	42.0529	43.7754	48.7535	41.2134	42.3513	37.4591	58.7845	42.3821	46.7583	41.6662	32.304	42.2455		35.2783			28.6661				44.6414	31.3979	46.1128	47.0937	22.5789	41.4145		47.7842	31.2432	50.8517	39.8509	36.4419	32.4443	49.7964	47.9094
Gorai.012G036000.1.A	1.2.1.25//1.2.4.4 - 3-methyl-2-oxobutanoate dehydrogenase (2-methylpropanoyl-transferring) / Dehydrogenase, branched chain alpha-keto acid (1 of 1)	165.522	159.027	151.275	155.962	171.79	186.127	144.865	126.587	149.636	136.302	138.126	138.226	144.919	116.658	132.039	152.05	136.952	143.737	161.308	179.849	133.386	128.765	135.106	133.916	198.735	175.133	125.458	307.823		158.045	270.231	159.385	140.669	155.555	130.638	184.328	203.405	175.208	138.35	217.85	121.848	112.632	163.799	152.801	120.237	150.203	187.551	160.726
Gorai.012G036000.1.D	1.2.1.25//1.2.4.4 - 3-methyl-2-oxobutanoate dehydrogenase (2-methylpropanoyl-transferring) / Dehydrogenase, branched chain alpha-keto acid (1 of 1)	70.5997	78.7802	73.2379	56.6434	64.5549	68.9184	61.0974	56.2748	54.5583	69.2399	52.5579	55.6971	68.5065	47.0459	54.1932	50.5115	58.5177	58.7488	62.3909	87.6653	58.8347	55.4654	49.0767	55.9848	75.4299	60.5536	51.1842			59.9523	99.9353	51.9092	52.3738	50.3506	50.0049	66.1421	46.3254	50.2166	53.308	63.8014	53.1747	38.976	61.542	55.3171	56.4167	59.368	70.5992	57.2744
Gorai.013G040500.1.A	1.2.1.38 - N-acetyl-gamma-glutamyl-phosphate reductase / NAGSA dehydrogenase (1 of 1)	415.698	462.609	451.318	290.571	433.158	530.576	431.92	387.183	259.163	476.372	337.815	202.642	427.202	330.528	252.012	329.398	370.901	321.197	343.956	336.553	304.483	332.715	258.124	373.662	435.762	430.185	216.629	538.856	2556.11	374.162	516.998	316.23	326.117	159.732	242.341	254.437	295.769	280.518	152.666	252.508	201.476	219.174	328.216	249.3	245.658	487.009	480.525	252.875
Gorai.013G040500.1.D	1.2.1.38 - N-acetyl-gamma-glutamyl-phosphate reductase / NAGSA dehydrogenase (1 of 1)	82.0713	79.7885	90.3117	65.2867	90.2998	136.656	95.983	67.6764	40.9742	87.0829	77.1677	57.7657	87.4949	55.2988	42.74	47.9594	52.7639	59.2741	69.9309	56.1857	39.9249	54.6324	37.7397	83.6256	104.647	84.6017	61.6534			75.6716	128.973	49.9449	63.3552	21.7517	36.1949	48.254	66.9404	67.3268		71.8251		40.0106	68.5126	60.9086	36.0504	136.187	106.504	50.5419
Gorai.012G107700.1.D	1.2.1.41//2.7.2.11 - Glutamate-5-semialdehyde dehydrogenase / Glutamyl-gamma-semialdehyde dehydrogenase // Glutamate 5-kinase / Gamma-glutamyl kinase (1 of 3)	138.631	139.749	126.36	178.906	147.343	141.384	163.708	171.459	198.883	160.354	165.882	197.407	168.757	182.817	168.489	169.685	159.171	180.432	183.417	182.986	196.838	168.372	170.068	196.69	181.594	162.508	160.494			239.994	250.516	192.129	188.263	345.83	227.483	215.315	262.974	216.385	351.12	278.522	283.863	315.366	396.664	401.52	347.824	370.879	404.032	372.219
Gorai.011G269700.1.A	1.2.1.41//2.7.2.11//PROLINE-MULTI - Glutamate-5-semialdehyde dehydrogenase / Glutamyl-gamma-semialdehyde dehydrogenase // Glutamate 5-kinase / Gamma-glutamyl kinase (1 of 1)	1058.69	999.71	993.507	1251.31	1033.79	1013.47	984.018	1020.64	1060.35	831.134	882.962	941.395	856.097	900.567	763.226	760.277	846.023	827.326	725.409	719.599	851.031	764.813	724.692	758.298	729.046	712.958	634.421	288.511	250.767	706.075	638.041	630.079	781.88	832.687	709.311	733.85	729.335	662.222	757.272	660.429	719.466	744.243	924.638	875.46	769.512	861.823	864.94	803.248
Gorai.011G269700.1.D	1.2.1.41//2.7.2.11//PROLINE-MULTI - Glutamate-5-semialdehyde dehydrogenase / Glutamyl-gamma-semialdehyde dehydrogenase // Glutamate 5-kinase / Gamma-glutamyl kinase (1 of 1)	282.454	263.509	236.335	235.926	266.138	219.408	257.002	289.676	279.745	233.739	236.089	279.95	236.974	240.027	206.644	198.152	239.312	216.905	202.631	198.364	270.436	218.473	183.324	243.937	223.522	214.818	190.395			194.679	183.367	157.295	202.935	220.803	170.97	205.262	146.873	168.129	170.796	182.778	182.899	165.91	246.312	244.867	232.476	231.129	234.242	208.35
Gorai.001G121200.1.A	1.2.1.50//1.2.1.84 - Long-chain-fatty-acyl-CoA reductase / Acyl-CoA reductase (1 of 2)	121.603	104.726	115.391	112.899	126.133	122.355	150.416	147.215	110.585	136.716	121.594	169.67	122.6	136.108	92.257	97.7271	100.419	137.218	96.3678	111.269	98.5329	116.983	80.7379	101.871	112.623	88.633	72.8547			72.3492	66.3945	88.4172	115.189	46.4142	82.1898	58.4201	64.0591	72.6793	49.0999	70.6967	46.1516	82.2539	61.2635	69.7166	61.256	64.5092	47.3157	63.2493
Gorai.001G121200.1.D	1.2.1.50//1.2.1.84 - Long-chain-fatty-acyl-CoA reductase / Acyl-CoA reductase (1 of 2)	52.7803	53.8458	62.1786	58.1785	57.5818	78.0889	80.4982	69.8883	63.6728	67.67	67.0668	96.5375	80.9984	75.8903	66.0538	73.6666	64.4506	81.6081	72.7882	88.6362	70.6802	70.0937	70.0706	82.1044	78.0612	67.3393	69.8742			56.4693		68.2985	78.0418	55.2217		55.6783		74.0433		50.8631		100.685	52.1673		64.9816	44.0717		63.5876
Gorai.011G122400.1.A	1.2.1.76 - Succinate-semialdehyde dehydrogenase (acetylating) / Succinyl-CoA reductase (1 of 1)	120.301	104.419	98.2665	151.172	133.223	174.867	99.0257	117.802	123.378	80.5417	86.8303	127	106.341	101.434	71.6808	61.0175	75.8501	125.567	68.917	61.8639	86.8819	87.434	72.5049	105.71	102.31	76.4665	72.4854		276.892	91.8466	132.144	71.4108	85.0079	93.4931	96.5631	119.322	114.921	91.3254	96.1537	107.019	137.866	113.852	208.241	177.341	200.885	226.002	332.102	185.569
Gorai.011G122400.1.D	1.2.1.76 - Succinate-semialdehyde dehydrogenase (acetylating) / Succinyl-CoA reductase (1 of 1)		58.6849		53.8567	54.5821	55.5785	52.7953	47.8969	55.5172	58.2065	54.414	80.9371	59.7322	45.5219	49.3864	40.5686	38.1979	47.9686	52.1095	39.4538	43.0729	45.8221	40.6456	88.5886	59.3168	58.742	63.9881			52.7407		51.1421	41.1249	43.4742			83.0074	57.9065	46.3668		40.9531	51.53	85.2563	56.6608	68.8401	69.1115	108.46	55.1496
Gorai.001G071200.1.A	1.2.1.8 - Betaine-aldehyde dehydrogenase / Betaine aldehyde oxidase (1 of 2)	2261.45	1849.64	1605.12	2711.24	2462.24	3143.07	4250.64	3571.4	2383.45	3261.33	2692.63	2504.5	6045.92	3714.97	2027.78	3471.52	3931.86	4301.89	5738.77	4065.5	6579.02	3183.35	3337.9	3697.68	7906.9	4114.54	2797.84	1955.7	2732.31	3354.72	4737.4	2789.22	4133.08	1871.88	1541.02	2021.07	2645.82	2834.34	1671.38	2782.61	1523.83	1578.57	3221.95	3481.45	2065.05	5196.55	3027.84	1377.22
Gorai.001G071200.1.D	1.2.1.8 - Betaine-aldehyde dehydrogenase / Betaine aldehyde oxidase (1 of 2)	258.678	202.976	221.529	400.777	313.083	411.427	590.283	473.567	318.552	510.5	450.178	342.613	978.408	433.555	284.87	382.42	470.278	545.007	807.415	801.847	925.984	446.028	387.098	597.108	1537.42	604.549	402.74			401.623	628.912	319.769	459.797	263.784	169.635	206.089	346.86	379.211	177.264	317.647	155.569	143.899	437.138	511.978	258.451	741.558	345.489	150.714
Gorai.007G047400.1.A	1.2.1.8 - Betaine-aldehyde dehydrogenase / Betaine aldehyde oxidase (1 of 2)	508.534	544.433	568.833	508.766	612.946	677.677	789.916	812.493	584.158	1020.05	1100.3	532.119	1566.49	1078.39	958.938	1497.7	1264.77	1499.89	1863.76	2045.55	2504.47	1471.14	2715.5	1688.11	2694.53	1800.01	3740.29	1456.25	12483.6	2967.47	3108.76	2116.95	2497.29	2159.08	2041.19	2213.12	2198.57	1990.1	2471.81	2063.78	2647.66	2105.01	2236.98	2063.37	2383.28	3770.8	2534.84	2192.72
Gorai.007G047400.1.D	1.2.1.8 - Betaine-aldehyde dehydrogenase / Betaine aldehyde oxidase (1 of 2)	248.218	257.715	173.403	179.911	179.333	365.624	182.058	184.566	133.855	212.161	211.023	134.695	292.158	191.259	166.475	205.396	246.849	227.819	319.623	325.803	308.254	208.356	325.837	245.9	429.195	291.24	435.407		1128.32	430.991	402.18	265.35	426.498	297.957	273.249	264.722	281.229	221.727	280.992	285.361	293.047	231.617	260.033	222.559	259.144	385.916	319.824	254.633
Gorai.003G095000.1.A	1.2.1.88 - L-glutamate gamma-semialdehyde dehydrogenase / Pyrroline-5-carboxylate dehydrogenase (1 of 1)	381.74	340.705	301.891	197.327	370.018	399.271	235.513	195.765	184.958	215.159	205.445	193.389	210.098	188.578	171.94	189.341	170.55	333.631	183.049	216.193	225.716	222.064	231.943	228.993	198.922	207.58	212.433			208.504	328.075	149.518	222.547	157.83	175.576	184.583	104.771	126.292	129.369	120.006	198.622	166.146	206.918	222.367	204.565	305.525	253.948	167.625
Gorai.003G095000.1.D	1.2.1.88 - L-glutamate gamma-semialdehyde dehydrogenase / Pyrroline-5-carboxylate dehydrogenase (1 of 1)	1493.17	1361.35	1323.67	880.844	1417.44	1595.38	799.949	832.445	805.067	784.435	802.327	824.487	647.874	741.236	684.802	707.803	748.047	1189.91	641.206	699.641	757.448	808.775	811.211	783.67	571.037	583.692	712.505			642.295	768.72	523.847	635.054	555.152	619.895	650.367	481.204	488.552	489.315	398.49	645.303	502.229	677.967	714.822	680.831	1044.99	815.699	556.043
Gorai.001G031700.1.A	1.2.1.9 - Glyceraldehyde-3-phosphate dehydrogenase (NADP(+)) / Triosephosphate dehydrogenase (1 of 3)	147.079	180.627	159.238	135.663	188.557	180.492	118.112	107.169	86.4023	78.8364	71.1113		96.9407	107.954	82.3268	93.3979	78.048	134.003	75.1734	84.5533	87.969	68.3189	73.8559	90.1842	103.624																81.2623		46.903
Gorai.009G055100.1.A	1.2.1.9 - Glyceraldehyde-3-phosphate dehydrogenase (NADP(+)) / Triosephosphate dehydrogenase (1 of 3)	150.731	195.571	182.041	126.446	144.79	131.081	169.676	120.767	109.332	143.645	124.895	89.4364	156.167	124.832	85.5656	139.798	130.3	165.428	128.547	168.554	101.055	103.588	112.89	88.9057	164.866	109.887	75.8918			76.3552	89.8392	81.6859	72.3289	61.9588	61.0392	63.2309	56.3291	70.4088	43.8419	49.73	94.4036	70.1531	59.6201	51.1145	52.5603	59.2853	69.9313	52.6594
Gorai.011G255300.1.A;Gorai.011G255300.1.D	1.2.4.2 - Oxoglutarate dehydrogenase (succinyl-transferring) / Oxoglutarate dehydrogenase (lipoamide) (1 of 3)	699.223	815.607	752.429	925.711	1523.31	1093.39	653.499	512.858	1121.81	594.601	488.68	1128.21	447.418	602.87	667.943	412.823	603.428	821.906	504.673	452.465	580.307	734.07	675.58	1106.77	659.627	700.876	810.551			571.936	549.232	617.01	422.998	1190.26	1091.5	1642.95	728.21	731.798	1781.58	586.679	1962.45	1576.83	935.852	930.226	1601.43	1242.12	1804.66	2493.68
Gorai.012G069400.1.A	1.2.4.2 - Oxoglutarate dehydrogenase (succinyl-transferring) / Oxoglutarate dehydrogenase (lipoamide) (1 of 3)	284.697	310.757	301.721	262.385	343.156	355.886	195.768	168.827	254.658	212.057	192.795	293.066	209.731	198.289	238.658	167.915	185.604	288.277	217.603	214.173	245.397	244.206	234.13	260.37	218.782	190.118	244.398			235.21	160.756	197.712	189.973	375.196	327.354	394.925	239.46	222.4	469.052	182.7	478.424	396.949	248.361	251.356	409.538	289.258	397.875	476.87
Gorai.012G069400.1.D	1.2.4.2 - Oxoglutarate dehydrogenase (succinyl-transferring) / Oxoglutarate dehydrogenase (lipoamide) (1 of 3)	1838.35	2080.32	1952.56	1676.86	2475.05	2083.31	1363.48	1317.61	1809.93	1312.82	1152.96	1863.12	1169.47	1389.12	1639.16	1198.96	1376.82	1869.89	1440.42	1329.44	1488.89	1701.38	1725	1666.25	1463.55	1330.76	1614.68	1059.54		1412.79	1188.46	1137.43	1323.12	2514.62	2214.2	2907.72	1586.13	1359.81	3190.87	1232.01	3884.64	2792.56	1785.05	1686.22	2886.71	2072.39	2851.07	3866
Gorai.012G069500.1.A	1.2.4.2 - Oxoglutarate dehydrogenase (succinyl-transferring) / Oxoglutarate dehydrogenase (lipoamide) (1 of 3)	750.233	792.125	754.06	649.476	848.765	771.942	513.096	459.809	662.476	523.638	455.133	730.555	473.638	519.734	649.858	455.444	489.72	695.711	519.938	467.323	543.306	570.286	604.287	597.884	534.412	503.106	597.159	516.56		583.775	462.972	550.642	568.906	1006.07	925.847	1023.49	682.212	581.269	1124.67	474.343	1249.48	1020.08	655.315	626.16	1000.56	660.783	917.165	1363.38
Gorai.012G069500.1.D	1.2.4.2 - Oxoglutarate dehydrogenase (succinyl-transferring) / Oxoglutarate dehydrogenase (lipoamide) (1 of 3)	182.348	244.563	272.622	214.076	253.868	215.337	143.925	131.219	218.228	182.639	187.991	254.544	136.069	146.177	221.826	171.251	187.564	224.133	179.803	182.002	159.156	186.113	211.052	200.197	143.636	152.14	262.008			186.601	134.917	161.732	144.609	418.303	275.959	368.721	266.419	194.056	408.296	166.907	446.016	281.996	172.823	188.145	314.895	193.011	227.357	336.615
Gorai.004G179800.1.A	1.23.1.2 - (+)-lariciresinol reductase / Pinoresinol/lariciresinol reductase (1 of 1)			86.8124	93.0621	88.9325	143.011	94.2418	84.7795	81.5082	80.2799		103.905		73.2483	67.5299	88.4762	77.9827		60.0607	136.89		58.6521	114.914	72.9704	161.634	58.2194	131.068						84.5352	79.8669			86.2912		80.2665	108.082		68.4154	91.2957	78.5393	61.1198		66.8047	57.3915
Gorai.011G002700.1.A	1.3.1.21 - 7-dehydrocholesterol reductase / Sterol Delta(7)-reductase (1 of 1)	40.2273	41.9732	55.5385	65.9299	38.9582	54.4704	35.8173	31.6563	80.4871	37.425	36.6204	76.441	25.6244	51.1381	62.3963	42.6853	50.7705	80.4178	32.6596	28.8848	65.1442	39.47	44.8967	90.5244	50.0931	70.7397	77.4061			66.2014		62.4037	41.584	69.0873	54.1562	58.6145	56.7901	63.2035	77.8349	65.6256	55.7013	40.8243	44.5577	44.1919	75.1494	47.9759	66.2117	64.3275
Gorai.011G002700.1.D	1.3.1.21 - 7-dehydrocholesterol reductase / Sterol Delta(7)-reductase (1 of 1)		25.0692		32.5455		35.0166		12.5512	48.8131		22.6777	42.7622		25.7475	28.908		21.9654	29.6454	23.7915		16.9643	10.0492	31.0296	21.3412		37.5295	27.0121					26.4026	21.2845	41.0156		28.2135	36.236	32.2224	36.9942	24.2239	29.3141			19.8099	23.4715			43.6412
Gorai.009G217500.1.A	1.3.1.3 - Delta(4)-3-oxosteroid 5-beta-reductase / Testosterone 5-beta-reductase (1 of 7)	2324.42	1967.04	1989.72	2115.82	2148.74	2149.53	2420.67	2860.66	2576.4	2450.51	2742.22	2356.6	2826.9	3116.61	2983.9	3398.37	2996.28	3146.95	3386.14	3718.44	4060.21	3109.93	3594.45	3083.11	2656.14	3195.69	3455.91	1794.37	2599.32	3484.69	2451.5	3286.03	3552.17	2385.48	3031.65	2715.83	2854.53	2760.29	2180.93	2433.15	2259.08	3055.75	3014.56	2907.62	3554.96	3658.66	3027.98	2918.94
Gorai.009G217500.1.D	1.3.1.3 - Delta(4)-3-oxosteroid 5-beta-reductase / Testosterone 5-beta-reductase (1 of 7)	250.835	211.202	213.515	177.051	177.303	188.648	244.24	258.675	250.815	300.623	271.769	260.698	310.534	349.467	329.627	382.339	309.989	323.554	374.605	402.871	457.033	360.195	404.983	404.969	369.263	388.351	459.135	235.162		477.294	340.26	415.074	490.154	327.443	355.264	367.193	288.304	369.168	280.66	299.771	287.777	429.802	368.733	389.261	485.599	472.732	427.749	381.009
Gorai.009G217600.1.A	1.3.1.3 - Delta(4)-3-oxosteroid 5-beta-reductase / Testosterone 5-beta-reductase (1 of 7)	69.6029	58.6872	44.3224	60.3917	96.4684	92.8618	87.6118	159.827	102.906	80.3503	40.1114	91.9731	161.527	137.924	115.188	110.458	113.84	112.94	143.965	134.152	222.664	139.119	156.029	140.707	167.156	186.883	182.76			99.8066	76.0429	91.3887	100.455	73.9868	105.85	137.549	84.3794	95.2253	95.2046	95.5612	124.811	134.53	146.041	178.805	149.501	225.355	168.771	147.736
Gorai.009G217600.1.D	1.3.1.3 - Delta(4)-3-oxosteroid 5-beta-reductase / Testosterone 5-beta-reductase (1 of 7)	25.4982	17.904	19.7063	29.9392	26.1334	28.2705	41.0872	45.088	37.613	25.4301	23.8162	23.7601	40.8966	35.9761	41.1494	46.3032	36.3456	38.6777	49.5153	65.0018	73.4925	48.4862	60.107	55.0152	81.4746	79.3075	84.9321			54.0793	93.1721	64.0527	46.4812	57.3246	49.2221	61.8805	41.269	65.5032	53.9964	45.0351	48.689	53.1433	57.5199	60.0143	66.7368	90.3925	82.1769	50.5281
Gorai.009G433900.1.A;Gorai.009G433900.1.D	1.3.1.33 - Protochlorophyllide reductase / Protochlorophyllide oxidoreductase (1 of 3)		29.3443	20.0332		32.455	32.3762	18.093	21.8893	13.8547		13.9564
Gorai.013G167700.1.D	1.3.1.33 - Protochlorophyllide reductase / Protochlorophyllide oxidoreductase (1 of 3)	156.544	132.958	146.111	112.831	146.159	183.307	124.653	97.5592	120.991	91.8228	78.5956	142.985	71.3182	87.7362	90.6103	92.559	85.0987	98.77	56.6048	58.3368	49.8298	84.0071	52.7705	61.1454	82.7936	88.9003	48.349			51.097	62.1743	75.079	58.3837	48.6807	42.4646	101.43	84.4839	81.5343	54.5526	83.2407	45.7995	60.2483	59.0626	69.8309	47.7284		49.8669	63.9202
Gorai.012G130500.1.A	1.3.1.33//1.6.99.1 - Protochlorophyllide reductase / Protochlorophyllide oxidoreductase // NADPH dehydrogenase / NADPH diaphorase (1 of 1)	44.306	34.5939	32.6532	24.9786	40.5729	47.2207	30.2361	30.5374	29.7836	26.7299	23.2657	35.0954	27.8065	22.6875	26.4992	27.677	27.9271	34.3429	17.76		18.1896	21.7387	22.3978		38.2164	31.7685										30.8996	42.6447	33.7184				17.6209		21.2182		33.9891		25.0869
Gorai.007G212700.1.A	1.3.1.80 - Red chlorophyll catabolite reductase / Red Chl catabolite reductase (1 of 1)	638.58	682.236	633.135	549.398	663.822	648.649	547.403	499.342	392.737	520.156	496.801	396.597	405.214	392.682	467.676	369.75	493.384	452.288	432.292	346.738	314.157	527.916	459.636	470.078	422.77	570.862	648.795		1962.16	624.772	1353.98	636.191	736.614	743.432	756.867	671.541	721.538	611.034	755.303	734.169	740.239	804.971	601.809	556.643	624.768	648.712	776.027	1074.36
Gorai.007G212700.1.D	1.3.1.80 - Red chlorophyll catabolite reductase / Red Chl catabolite reductase (1 of 1)	19.7944	31.3487	9.47983	21.0861	23.725	25.3798	25.1762	18.0518	22.2881	21.6881	24.9962		36.715	16.5868	14.7405	23.1744	16.6236	28.3321		28.0774	28.4362	19.8333		20.7586			28.5038						11.8754				18.5262	14.7837	11.3001	9.33157	12.4028
Gorai.003G097600.1.A;Gorai.003G097600.1.D	1.3.1.83 - Geranylgeranyl diphosphate reductase / Geranylgeranyl reductase (1 of 2)	394.157	346.601	317.476	244.517	427.578	577.09	150.898	157.134	141.323	88.8283	77.2374	158.262	71.0114	80.7696	51.3905	42.4118	62.7433	94.2999	47.6727	32.9566	36.0746	55.1685	40.8308	48.0477	52.4736	30.458	27.2563			29.7939	155.171	33.4505	36.6859	33.8346	36.448	30.4277	44.8046	48.2592	22.2909	31.3361	42.3722	35.5772	41.1905	36.6816	34.8322	55.4808	31.851	33.0705
Gorai.003G026500.1.D	1.3.1.88 - tRNA-dihydrouridine(16/17) synthase (NAD(P)(+)) / tRNA-dihydrouridine synthase 1 (1 of 1)	75.6129	75.6909	56.8164	40.1312	54.8412	37.0509	44.3443	29.8929	33.4384	36.9203	26.4199	27.9425	30.8432	24.0932	24.701	33.0122	25.0356	30.4421	27.4415	27.2637	27.3382	24.3453	27.9848	19.3452	24.6189	29.3754	43.2175			22.9913		20.0755	37.0193	15.3239	31.6643	30.2223	12.9365	16.7725	24.0234	18.4632	19.8005	25.0376	25.8436	28.0312	29.1887		23.319	28.0668
Gorai.007G353900.1.D	1.3.2.3 - L-galactonolactone dehydrogenase / L-galactono-gamma-lactone dehydrogenase (1 of 1)	37.6584	51.6165	49.6578	64.1296	59.2462	71.0875	45.2281	51.8389	80.8027	38.4836	51.5418	90.0592	44.0687	64.7795	67.7123	43.917	54.7345	84.3534	53.8948	43.6632	71.8998	48.3388	59.7467	111.825	72.2839	58.9062	92.7792			65.8594	86.7679	57.807	56.6205	82.3923	61.7907	74.1035	61.8882	66.7118	91.0161	62.8355	94.88	66.3012	76.9704	86.094	102.785	69.7272	124.766	87.952
Gorai.001G214600.1.A	1.3.3.3 - Coproporphyrinogen oxidase / Coproporphyrinogenase (1 of 3)										32.43		182.646			20.83				53.8728		45.2637	91.8588	23.2249		58.9333	65.5798	26.5767			35.762		38.715	51.3982	44.2707	41.6493	50.4215		81.7285	68.0471	66.4236	51.5267	57.0061	75.3437	69.6245	75.5533	64.0633	33.1928	43.1504
Gorai.007G172100.1.D	1.3.3.3 - Coproporphyrinogen oxidase / Coproporphyrinogenase (1 of 3)	184.634	293.981	260.266	138.69	297.237	240.215	130.167	156.681	110.524	111.964	102.953	92.1407	121.826	148.237	127.478	119.782	121.381	189.365	87.2153	73.5881	89.7006	149.571	148.362	108.894	87.343	98.2983	132.644			165.084	119.752	85.228	127.857	94.0601	206.134	121.505	96.5049	92.1676	116.382	51.1942	216.36	215.282	145.993	135.861	198.562	162.851	149.756	171.586
Gorai.005G121900.1.A;Gorai.005G121900.1.D	1.3.3.8 - Tetrahydroberberine oxidase / THB oxidase (1 of 38)	177.896	232.407	237.083	103.795	167.301	271.579	161.814	164.181	88.4521	174.864	96.4468	78.4435	201.841	142.271	142.308	174.066	174.018	181.515	147.268	201.859	130.673	197.243	269.102	142.093	193.267	161.83	398.338			569.071	552.614	361.467	406.243	556.144	789.698	334.746	492.239	411.886	512.789	481.139	661.771	632.743	594.699	476.884	594.805	633.493	441.809	380.861
Gorai.007G011000.1.D	1.3.3.8 - Tetrahydroberberine oxidase / THB oxidase (1 of 38)	78.9638	96.4742	47.8664	34.5586	51.7017	58.6198	31.9231	30.8489	26.8568	22.6585			18.3723	29.9826	15.9288		22.9229		30.1044	32.8102	18.7771	37.094	18.2816			20.8537	29.2734			31.3317			49.0681		36.4771	58.8051			33.0593	31.1998	33.9281	33.3906					39.7564	24.0743
Gorai.011G007300.1.A;Gorai.011G007400.1.A;Gorai.011G007400.1.D	1.3.3.8 - Tetrahydroberberine oxidase / THB oxidase (1 of 38)																																			86.6872
Gorai.004G011900.1.A	1.3.5.1 - Succinate dehydrogenase (quinone) / Succinic dehydrogenase (1 of 8)	91.2203	118.686	128.672	122.989	130.724	141.346	117.218	90.5345	279.324	96.8842	112.3	319.855	104.125	153.822	154.787	115.51	156.446	269.903	155.43	129.262	190.486	121.637	139.098	281.613	142.235	163.665	157.756			184.593	202.105	184.777	113.131	212.678	144.626	196.72	194.7	177.429	222.722	188.151	220.81	144.276	157.815	150.515	249.484	138.362	227.136	174.339
Gorai.004G011900.1.D	1.3.5.1 - Succinate dehydrogenase (quinone) / Succinic dehydrogenase (1 of 8)	45.3195	99.3256	126.607	165.318	207.141	178.116	82.9344	89.4082	377.116	76.6725	132.131	461.381	57.6084	191.221	213.708	76.6398	156.331	336.521	140.369	58.4406	197.98	99.8117	112.919	371.148	92.0869	109.995	115.471			143.599	110.971	118.72	44.5672	147.627	129.366	157.487	148.511	134.987	257.016	141.381	225.128	124.545	131.317	109.712	301.989	101.583	300.596	203.961
Gorai.008G297700.1.A	1.3.5.1 - Succinate dehydrogenase (quinone) / Succinic dehydrogenase (1 of 8)	77.1545	110.239	119.4	118.52	145.692	142.403	89.3013	87.8287	216.403	86.1614	106.188	248.964	63.7526	131.28	152.265	82.1297	140.456	272.046	121.157	130.174	185.483	95.5056	116.367	317.777	100.027	102.601	122.416			140.868	76.2729	122.288	95.5128	133.775	116.66	115.695	101.841	106.307	166.519	127.518	172.339	113.588	117.088	83.2287	209.341	79.141	127.95	95.0636
Gorai.012G091400.1.A	1.3.5.1//1.3.99.1 - Succinate dehydrogenase (quinone) / Succinic dehydrogenase (1 of 1)					16.8569	25.1992	35.1312	33.7473	60.6575	21.096	10.3934	75.2727	46.5229	31.5637	26.3032		37.0433	32.1856	40.1401	66.4397	38.7712	72.2329	32.9665	54.7312	100.681	62.9988	35.7107			28.8817				28.1054		107.476	72.2943	94.9584	75.739	82.758	90.7028	56.3315	63.9064	93.3708	63.7581	35.7937	93.1053	44.4343
Gorai.012G091400.1.D	1.3.5.1//1.3.99.1 - Succinate dehydrogenase (quinone) / Succinic dehydrogenase (1 of 1)	260.873	234.793	296.628	501.032	352.687	386.22	323.763	304.426	431.323	458.822	408.129	604.486	412.523	330.699	357.398	321.08	279.743	394.816	403.474	339.438	385.899	307.453	271.331	380.536	421.602	340.049	287.526			366.966	215.536	441.387	331.114	376.921	283.757	450.314	531.153	455.215	399.752	445.08	347.086	286.756	533.077	547.22	377.839	407.149	578.629	358.517
Gorai.005G212000.1.A;Gorai.005G212000.1.D	1.3.5.2 - Dihydroorotate dehydrogenase (quinone) / DHODH (1 of 1)	24.4494	27.6623	28.3101	34.3922	27.4448	37.488	20.837	23.6965	56.6156	20.6326	26.4917	66.6742	17.4954	32.5379	40.0389	21.9109	34.0846	52.2967	26.6669	23.7429	42.9358	20.4252	33.1848	62.5111	31.447	34.3854	41.8644			30.8074	36.8611	30.5108	24.5483	49.8076	30.8608	40.0134	37.4403	36.301	47.9719	41.6964	51.4389	31.4028	38.4469	37.0848	47.9162	25.0755	48.1105	36.0535
Gorai.011G149900.1.A;Gorai.011G149900.1.D	1.3.5.5 - 15-cis-phytoene desaturase / Plant-type phytoene desaturase (1 of 1)	110.678	122.822	106.687	119.894	143.982	139.767	96.7007	90.8786	83.6953	76.8204	72.1099	103.444	74.0511	80.2787	102.022	105.182	81.4359	109.574	84.5858	53.0948	59.0792	82.7071	82.6814	70.0889	106.688	107.061	63.8159			78.7039		84.023	85.9586	139.398	98.014	141.21	128.423	114.712	103.519	85.4162	108.308	119.825	106.306	122.15	94.9399	111.542	125.331	93.047
Gorai.007G284900.1.A;Gorai.007G284900.1.D	1.3.5.6 - 9,9'-di-cis-zeta-carotene desaturase / Zeta-carotene desaturase (1 of 2)	70.234	65.1912	49.1804	68.5495	55.3856	63.7094	52.0684	66.1308	70.8582	36.9127	58.4527	49.3242	47.4009	61.7635	56.32	59.2647	53.0512	58.5119	46.1327	44.6445	46.526	47.5077	51.3931	49.0887	45.3728	55.0912	42.2252			48.0707	93.2116	47.2529	49.9461	52.6922	49.9858	59.9689	60.9846	51.3761	54.4008	40.3851	51.0481	46.5279	47.9478	43.0641	53.0923	57.9203	52.8582	53.3941
Gorai.013G201600.1.A;Gorai.013G201600.1.D	1.3.5.6 - 9,9'-di-cis-zeta-carotene desaturase / Zeta-carotene desaturase (1 of 2)	113.072	109.469	95.6244	77.2805	70.9361	64.8692	56.2392	68.2564	107.913	42.4379		34.1726		46.4852	44.9427	37.4777	47.5661		36.934					26.8504											43.0593
Gorai.007G004200.1.A;Gorai.007G004200.1.D	1.3.99.5 - 3-oxo-5-alpha-steroid 4-dehydrogenase (acceptor) / Steroid 5-alpha-reductase (1 of 1)	54.4765	58.4965	58.2798	84.8871	58.5331	64.8162	54.5209	64.0512	182.136	53.0509	64.6645	199.898	38.0841	108.751	113.537	50.8628	97.548	130.939	60.7527	47.7072	86.9728	48.1764	78.4857	169.187	35.4162	76.3921	71.5385			91.0212	78.3211	95.8912	56.2823	153.064	83.9275	77.4692	111.451	86.4847	114.224	104.247	108.713	78.1217	85.6618	75.7591	136.568	55.2608	66.9529	88.6599
Gorai.008G269600.1.A	1.4.1.14 - Glutamate synthase (NADH) / NADH-glutamate synthase (1 of 1)	763.083	697.404	637.529	364.982	665.244	730.353	580.571	485.607	314.272	459.206	382.747	253.295	358.081	367.386	254.638	329.599	331.221	372.556	250.331	242.713	206.066	305.609	203.36	228.865	237.998	250.362	160.29			144.974	114.154	157.8	188.485	76.9227	118.522	107.007	102.675	120.021	77.172	93.4923	89.8774	109.511	123.814	105.439	101.221	133.043	104.841	87.5422
Gorai.008G269600.1.D	1.4.1.14 - Glutamate synthase (NADH) / NADH-glutamate synthase (1 of 1)	299.018	283.317	243.077	134.698	216.907	273.316	231.543	179.53	114.866	167.782	127.894	93.8207	142.317	149.536	91.62	118.586	133.262	135.371	92.1684	85.0237	76.2077	118.204	74.0021	82.7933	73.8502	85.4249	47.1079			50.7396	57.3269	46.5109	61.6199	24.8781	43.2631	30.1679	31.4692	42.4037	20.2487	28.6181	22.719	29.879	33.3513	39.1717	32.3582	32.4708	38.0025	25.8028
Gorai.003G110800.1.A	1.4.1.2 - Glutamate dehydrogenase / Glutamic dehydrogenase (1 of 2)	272.247	216.33	262.495	252.78	275.162	230.653	363.666	436.098	431.255	328.083	260.902	305.194	334.059	187.039	230.604	205.98	275.196	338.603	462.475	258.1	290.074	236.469	224.863	418.341	711.11	475.794	247.357			281.378	231.472	294.903	214.893	280.417	356.628	681.703	361.69	360.85	310.072	337.709	345.829	303.645	382.817	483.971	247.21	436.189	624.15	370.867
Gorai.003G110800.1.D	1.4.1.2 - Glutamate dehydrogenase / Glutamic dehydrogenase (1 of 2)	976.64	923.43	997.697	1589.86	1151.26	1190	1284.33	1325.62	1505.74	1218.6	1234.48	1529.06	1267.74	1386.84	1280.49	1010.24	1227.53	1271.34	1299.18	981.839	1418	949.046	940.15	1392.89	1822.2	1322.18	940.061	773.957	721.427	1342.8	1194.53	1244.48	1366.14	1112.45	1187.95	1562.15	1485.63	1380.84	1097.67	1327.57	1237.84	1171.77	1756.79	1743.17	1311.82	1935.74	2040.95	1199.96
Gorai.004G244400.1.A;Gorai.004G244400.1.D	1.4.1.2 - Glutamate dehydrogenase / Glutamic dehydrogenase (1 of 2)	12.1085	13.9645	13.1845	18.1824	15.9215	18.3059	20.7297	13.8603	12.319	15.2704	14.1856	13.6052	18.233	14.8456	12.1167	10.9267	15.306	12.0618	11.5836	14.1888	11.7139	11.2239	7.25246	12.3004	20.0855	17.6946				13.2979		15.2817	12.2575	14.605	16.2349	17.6038	14.9791	14.3501	12.6373	15.1853	14.0415	16.2277	18.014	14.6867	8.73069	16.4835	16.7047	20.3488
Gorai.001G256400.1.D	1.4.1.24 - 3-dehydroquinate synthase II / DHQ synthase II (1 of 1)	114.697	131.452	103.814	104.874	113.708	134.088	88.1656	95.1246	83.2966	94.4004	96.082	74.5733	82.0617	69.6042	79.558	81.0097	84.3956	80.0623	70.5209	72.0238	62.2852	79.7923	71.6478	71.3774	88.3969	86.5974	73.8954			75.5776	163.449	66.0546	80.116	48.6542	84.0549	78.4954	73.4033	70.3755	62.0602	72.96	73.8774	77.6696	77.1655	69.0282	69.6898	81.3136	81.6111	93.3906
Gorai.007G289700.1.A	1.4.1.3 - Glutamate dehydrogenase (NAD(P)(+)) / Glutamic dehydrogenase (1 of 5)	127.123	150.111	164.54	169.722	264.635	266.656	153.227	154.302	151.394	151.303	143.263	159.37	200.785	139.841	134.176	118.076	130.941	206.625	131.238	150.945	155.723	127.182	113.987	143.79	246.471	175.122	155.221			125.452	236.264	98.5311	117.074	151.09	142.117	139.811	154.21	152.771	136.669	133.647	151.108	99.8208	153.924	172.244	132.628	164.555	153.662	131.864
Gorai.007G289700.1.D	1.4.1.3 - Glutamate dehydrogenase (NAD(P)(+)) / Glutamic dehydrogenase (1 of 5)		79.0892	71.8989	91.4074	148.574	128.345	85.1451	78.7803	85.2006	75.0799	73.4418	78.034	106.033	95.9281	93.4986	74.7202	81.3426	119.583	85.9028		92.1352	97.3322	74.1143	63.4006	104.734	68.7869				81.558	117.229	96.611	76.8657	96.4298	94.1448	90.1515	98.4794	68.377	92.6606	75.5666	98.5366	82.2544	112.072	101.417	110.949	149.567	127.759	78.132
Gorai.008G213200.1.A	1.4.1.3 - Glutamate dehydrogenase (NAD(P)(+)) / Glutamic dehydrogenase (1 of 5)	463.787	372.765	383.723	469.206	478.866	490.164	337.221	340.824	475.199	356.839	458.646	590.955	338.57	414.805	478.805	431.799	386.991	597.247	431.151	431.92	546.177	415.105	573.899	626.262	442.823	613.584	637.246			593.727	580.996	588.354	536.268	799.13	725.795	749.069	779.725	743.399	681.518	662.785	815.113	714.571	688.892	583.823	807.259	772.748	897.582	871.848
Gorai.001G153500.1.D	1.4.3.5 - Pyridoxal 5'-phosphate synthase / Pyridoxine (pyridoxamine)phosphate oxidase (1 of 2)	64.3756	61.6953	61.6346	37.2591	69.1784	77.2144	60.4731	52.6164	35.7695	68.79	63.2649	38.5007	81.1381	49.2237	44.6932	86.5166	57.9837	69.6688	73.2815	83.6143	65.5755	78.6732	96.0154	67.7765	90.1029	58.333	100.138			69.6991	143.686	66.823	75.5984	41.5381	75.1607	47.2673	56.5181	53.057	44.9411	55.4427	56.4298	70.3417	56.4888	48.454	73.0386	74.6567	72.2336	66.0947
Gorai.009G045100.1.A	1.4.4.2 - Glycine dehydrogenase (aminomethyl-transferring) / Glycine-cleavage complex P-protein (1 of 2)	1334.48	1095.45	1045.38	1060.49	1143.53	1296.56	943.639	902.502	869.296	866.791	830.376	967.188	820.501	773.596	742.093	728.455	755.24	1064.42	747.031	860.307	789.424	960.289	804.215	808.736	695.988	681.321	717.191	353.192	340.599	662.137	616.073	624.814	760.535	481.113	797.539	781.862	601.722	650.522	463.261	479.21	672.411	784.838	795.032	749.587	858.762	866.765	1041.41	688.156
Gorai.009G045100.1.D	1.4.4.2 - Glycine dehydrogenase (aminomethyl-transferring) / Glycine-cleavage complex P-protein (1 of 2)	41.9763	40.2244	38.7971	43.2307	46.431	50.0443	42.2919	48.0998	58.4566	49.1003	28.1066	50.5251	57.4605	44.5035	48.3136	42.5009	41.6632	61.9795	46.6803	56.1266	55.8395	61.9766	50.247	48.1006	54.4094	56.8138	69.9032			58.8676		48.8535	41.8871	34.9596	38.5514	56.4119	42.2311	53.0469	32.8377	42.941	46.5264	57.8483	64.2848	41.5431	26.2013	28.8165	35.0485	52.3557
Gorai.010G101200.1.A	1.4.4.2 - Glycine dehydrogenase (aminomethyl-transferring) / Glycine-cleavage complex P-protein (1 of 2)	819.587	714.54	671.816	724.624	680.708	896.028	655.447	624.12	689.281	640.906	590.105	743.532	587.962	597.603	616.631	550.776	590.714	738.505	548.892	684.557	631.825	655.935	591.773	615.582	634.51	570.167	584.4			593.759	485.828	573.474	572.825	461.584	615.752	641.21	511.958	558.634	395.756	439.808	490.821	571.979	660.512	596.672	649.054	669.156	859.724	508.151
Gorai.010G101200.1.D	1.4.4.2 - Glycine dehydrogenase (aminomethyl-transferring) / Glycine-cleavage complex P-protein (1 of 2)	167.113	116.12	140.631	143.903	123.911	153.688	149.192	147.581	141.459	140.726	121.228	180.884	130.926	140.199	129.527	155.632	107.063	156.5	133.322	124.73	141.329	151.887	145.417	151.159	134.884	117.167	107.093			114.899	95.5025	138.203	130.518	83.5513	103.313	127.652	122.428	130.714	82.0325	98.92	93.2794	106.995	157.254	179.361	130.918	191.964	216.106	102.728
Gorai.002G226600.1.A	1.4.7.1 - Glutamate synthase (ferredoxin) / Ferredoxin-dependent glutamate synthase (1 of 1)	467.299	454.424	404.158	213.253	409.467	512.986	342.914	315.095	164.775	282.398	274.16	135.939	312.01	271.174	204.957	279.41	286.173	316.814	262.959	245.526	215.911	305.39	282.749	222.155	222.865	234.251	289.196	995.368	424.146	285.668	268.012	196.221	277.263	117.856	203.715	139.862	161.702	145.054	127.602	135.723	189.284	203.8	185.755	130.087	252.692	342.649	306.536	199.549
Gorai.002G226600.1.D	1.4.7.1 - Glutamate synthase (ferredoxin) / Ferredoxin-dependent glutamate synthase (1 of 1)	17.0852	19.1826	14.1709		16.597	19.6559	18.5716	18.1331	10.9429	17.4656	5.91014	11.1401	23.2658	15.9449	13.9121	15.2245	18.8113	13.1976	17.6278	14.4134	15.6573	21.8557	19.1058	23.589		18.762	13.1578			14.6323		6.30202	16.9758	8.97094			19.3875			7.82033	19.7238		16.7245		13.6704	20.6089	23.1871	17.5829
Gorai.006G223600.1.A	1.5.1.20 - Methylenetetrahydrofolate reductase (NAD(P)H) / N(5,10)-methylenetetrahydrofolate reductase (1 of 2)	2661.19	2491.7	2556.05	3243.51	2699.48	2706.31	3475.84	4079.7	4149	3740.41	3537.05	3697.19	4222.86	4613.42	4311.3	4311.14	4160.85	3888.42	4537.56	4265.44	5132.92	4630.32	4523.32	4129.18	4788.72	4978.07	4332.59	2623.37	883.829	4546.08	3047.17	4176.47	4676.4	3555.65	4347.53	4503.23	4722.4	4376.29	3460.61	4283.31	3443.11	3735.11	4446.69	4505.72	4138.58	4067.44	3760.68	3834.91
Gorai.006G223600.1.D	1.5.1.20 - Methylenetetrahydrofolate reductase (NAD(P)H) / N(5,10)-methylenetetrahydrofolate reductase (1 of 2)	208.486	188.992	232.885	314.147	244.227	217.806	409.515	562.59	596.645	474.899	471.929	607.493	563.962	671.859	747.966	602.684	574.54	466.334	714.917	614.785	814.132	568.327	707.596	613.231	698.499	940.08	775.558	541.872	239.643	747.232	332.504	707.765	594.972	573.678	611.584	748.962	797.408	686.416	488.153	608.162	497.956	489.652	547.715	641.875	606.937	498.967	490.135	479.539
Gorai.011G153400.1.A	1.5.1.20 - Methylenetetrahydrofolate reductase (NAD(P)H) / N(5,10)-methylenetetrahydrofolate reductase (1 of 2)	554.121	536.527	517.88	600.793	555.114	494.008	589.233	657.743	682.378	607.081	612.95	663.202	602.077	606.949	559.036	532.471	623.258	531.149	592.714	639.364	627.676	603.355	490.394	517.651	514.891	504.45	490.495			513.845	495.264	480.097	541.488	434.089	493.436	516.783	478.342	519.419	443.838	449.52	462.69	487.345	526.286	568.623	526.346	480.629	473.357	445.83
Gorai.011G153400.1.D	1.5.1.20 - Methylenetetrahydrofolate reductase (NAD(P)H) / N(5,10)-methylenetetrahydrofolate reductase (1 of 2)	1766.01	1617.68	1776.58	2188.18	1717.89	1638.4	2256.69	2665.85	2916.72	2644.77	2222.39	3135.56	2691.36	2615.1	2701.49	2652.52	2569.38	2420.77	2913.57	2975.68	3171.23	2718.87	2566.18	2430.78	2990.47	2856.86	2543.7	2008.9	492.49	2507.83	1522.1	2783.96	2442.19	2460.09	2435.19	2759.65	2710.05	2745.72	2207.38	2425.35	1961.65	2179.09	2395.28	2566.4	2333.92	2053.47	1860.31	2017.31
Gorai.008G273900.1.D	1.5.1.25 - Thiomorpholine-carboxylate dehydrogenase / Ketimine reductase (1 of 1)	311.29	330.901	331.617	354.776	287.937	275.009	434.978	400.587	388.134	445.162	395.259	410.411	462.816	348.256	377.254	372.75	391.952	379.698	426.106	411.799	370.114	385.179	308.235	396.481	475.786	441.147	291.581			428.44	417.259	445.15	371.06	282.629	335.381	290.508	386.077	379.735	230.369	427.933	293.965	336.176	459.745	410.962	377.363	384.947	322.333	313.524
Gorai.001G130600.1.A	1.5.1.30 - Flavin reductase (NADPH) / Riboflavine mononucleotide reductase (1 of 1)	104.93	90.4865	100.367	85.3642	90.5245	106.452	84.2986	87.5704	86.1193	78.9365	69.3789	77.6303	72.2729	73.0028	63.3384	60.3604	68.5139	66.3856	66.0527	60.5231	59.6354	76.8508	64.6545	66.2072	74.1141	68.0381	59.8334			68.6944		61.358	61.6792	50.8642	63.2332	62.0065	62.4842	67.843	46.0576	42.8315	48.7966	67.1069	52.77	53.7988	61.0126	64.2558	56.4767	49.6964
Gorai.001G130600.1.D	1.5.1.30 - Flavin reductase (NADPH) / Riboflavine mononucleotide reductase (1 of 1)	166.991	100.632	101.83	125.814	130.474	124.309	109.089	121.223	90.8163	94.1124	91.561	91.2893	79.4762	87.9987	89.2311	75.2637	73.9643	69.3614	79.8269	85.5305	83.352	99.0857	81.9487	84.8611	92.6848	95.6128	78.3366			76.8328		65.7601	68.3766	49.2836	45.4947	74.3574	52.1289	63.9369	47.7797	54.1809	65.9814	74.3164	82.9341	77.1285	92.8482	85.5552	88.0609	60.4865
Gorai.010G094700.1.A	1.5.1.8 - Saccharopine dehydrogenase (NADP(+), L-lysine-forming) / Lysine-ketoglutarate reductase (1 of 1)	71.8793	54.4509	74.5112	68.2284	53.9306	75.4962	65.0306	81.2821	78.676	73.7953	77.8844	70.8321	93.9732	87.3058	89.4004	93.1827	86.3597	92.5252	113.992	140.703	133.346	106.601	141.896	114.932	111.394	128.83	168.119			183.937	170.723	180.643	185.376	216.559	170.838	202.901	231.876	203.293	179.657	205.196	201.675	195.49	249.477	214.066	243.196	244.791	234.89	229.546
Gorai.010G094700.1.D	1.5.1.8 - Saccharopine dehydrogenase (NADP(+), L-lysine-forming) / Lysine-ketoglutarate reductase (1 of 1)	122.79	100.079	99.3122	131.903	91.9757	105.116	132.293	124.92	120.452	131.231	190.073	134.463	162.792	161.271	161.123	179.636	148.497	158.123	188.44	214.753	219.734	192.967	225.529	223.527	197.955	204.032	261.392			317.296	199.331	303.304	248.424	297.833	308.095	329.873	350.672	316.452	274.007	284.836	289.863	296.873	306.504	318.824	340.567	282.599	279.676	359.772
Gorai.002G179700.1.A;Gorai.002G179700.1.D	1.6.2.4 - NADPH--hemoprotein reductase / TPNH-cytochrome c reductase (1 of 7)	76.482	83.8787	87.4963	98.2912	102.843	102.749	78.9045	70.1415	103.411	77.2852	66.2869	94.1894	59.8002	79.2427	70.8696	73.7648	65.8289	110.751	62.4585	45.9672	63.9612	65.4712	60.9897	84.4905	147.877	77.597	91.8792			99.98	152.21	77.464	92.0799	81.4794	75.8702	67.4245	69.8539	83.0793	75.1995	76.9352	81.7249		90.7851	84.9248	101.231	75.9264	80.9891	35.9439
Gorai.009G297600.1.A	1.6.5.2//1.6.5.3 - NAD(P)H dehydrogenase (quinone) / Vitamin-K reductase // NADH:ubiquinone reductase (H(+)-translocating) / Ubiquinone reductase (1 of 4)	159.08	168.953	152.537	103.679	103.446	117.349	122.106	110.956	103.517	120.372	108.326	102.517	130.605	101.008	99.301	96.4102	103.249	81.3071	101.809	109.015	93.8183	108.304	90.9387	81.2975	171.898	126.241	130.339			89.3574	172.975	91.1568	115.509	76.6783	76.5583	97.982	95.4731	87.9724	73.989	114.72	91.821	110.044	61.2823	106.974	97.5037	130.294	143.163	100.055
Gorai.012G018100.1.A	1.6.5.2//1.6.5.3 - NAD(P)H dehydrogenase (quinone) / Vitamin-K reductase // NADH:ubiquinone reductase (H(+)-translocating) / Ubiquinone reductase (1 of 4)	183.493	171.704	132.366	96.6007	141.875	149.349	138.459	154.018	111.515	178.842	175.306	115.514	210.669	163.707	150.03	257.613	150.846	197.217	278.236	296.001	261.693	275.823	332.813	162.716	266.796	215.438	317.277			261.4	559.628	224.587	300.734	169.707	243.672	218.145	209.285	194.742	159	228.176	157.576	220.869	200.604	157.091	229.502	246.925	218.348	206.792
Gorai.012G018200.1.A;Gorai.012G018200.1.D	1.6.5.2//1.6.5.3 - NAD(P)H dehydrogenase (quinone) / Vitamin-K reductase // NADH:ubiquinone reductase (H(+)-translocating) / Ubiquinone reductase (1 of 4)	132.781	114.163	123.87	77.9107	153.244	119.293	120.533	143.963	60.797	119.184	109.567	55.3676	153.31	112.062	133.568	188.645	122.595	148.101	171.474	161.619	138.425	140.804	151.387	94.4714	47.5628	50.7317	25.5061		1163.51	203.4	447.118	158.43	221.432	216.702	184.934	15.308	203.667	128.741	215.575	315.149	253.815	284.171	282.909	165.821	366.102	624.118	471.001	360.024
Gorai.001G103700.1.A	1.6.5.5 - NADPH:quinone reductase / Zeta-crystallin (1 of 20)			17.3895	39.0637			20.3857	38.2923	39.487	32.672	54.7738	37.7266	51.273	38.9768	54.2105	38.7737	52.0346	39.4142	44.3269	52.3188	36.7227	57.8998	40.6099	35.081		40.4566	44.9955			60.9845	118.734	44.5612	79.6203	76.9474	56.3704	60.3623	97.0429	41.8086	74.9259	46.6372	58.6836	34.0697	51.8231	68.0667	41.2599	66.8246	72.6316	116.124
Gorai.001G103700.1.D	1.6.5.5 - NADPH:quinone reductase / Zeta-crystallin (1 of 20)	730.136	764.356	914.048	1365.72	917.056	739.631	1233.88	1412.22	1506.67	1647.92	1778.32	1487.15	1377.23	1559.59	1866.39	1579.73	1850.8	1443.96	1680.77	1541.58	1663.03	1831.86	1563.64	2058.49	1524.67	1868.89	2212.81		599.127	2451.69	3058.02	2463.77	2028.84	2932.11	2222.43	2209.06	2217.78	2200.35	2677.21	2403.03	2345.93	2110.19	2174.71	2162.21	2303.64	1826.39	1906.67	2511.69
Gorai.001G103800.1.A	1.6.5.5 - NADPH:quinone reductase / Zeta-crystallin (1 of 20)	427.288	487.301	571.601	686.725	505.381	438.951	663.488	670.222	701.419	820.896	936.657	801.654	770.692	866.948	852.491	775.631	819.344	783.099	850.045	922.994	884.417	1006.41	825.624	1096.77	1033.09	1095.73	1138.88	724.795	3901.03	1410.46	2444.62	1463.01	1345.96	1668.06	1388.24	1550.03	1570.83	1551.06	1810.35	1668.69	1730.15	1852.94	1802.57	1881.56	1841.73	1633.81	1827.74	2115.04
Gorai.001G103800.1.D	1.6.5.5 - NADPH:quinone reductase / Zeta-crystallin (1 of 20)	225.727	265.279	288.297	443.619	326.056	297.333	341.336	457.104	497.807	491.345	500.197	618.606	515.624	541.956	586.84	379.345	538.184	455.137	478.513	424.982	514.121	499.345	414.808	656.188	433.497	617.242	516.736			885.82	1261.92	982.834	661.118	1122.21	858.189	849.795	1031.36	1126.6	1100.92	897.441	878.305	944.119	1012.98	1106.3	881.895	785.698	872.382	1036.2
Gorai.001G103900.1.A	1.6.5.5 - NADPH:quinone reductase / Zeta-crystallin (1 of 20)	123.57	104.894	111.573	133.106	104.903	46.026	142.059	170.896	173.95	218.033	258.513	178.884	236.91	248.847	276.105	253.868	222.696	184.693	322.883	313.978	261.779	260.994	318.998	339.909	268.297	315.036	454.56		1045.68	529.534	924.668	488.643	365.982	702.578	495.629	514.842	545.8	490.797	646.04	665.973	559.938	496.707	560.006	608.069	644.25	502.007	517.586	702.775
Gorai.001G230300.1.A	1.6.5.5 - NADPH:quinone reductase / Zeta-crystallin (1 of 20)		10.9245	9.43817					19.7103	9.02253		9.23904	7.57809		8.36297	24.2049	21.9731	15.3682	19.7062	25.0086	24.5955	34.527	16.4848	34.7612	50.3729	18.2471	32.5993	63.3196	78.5916		150.019	80.8272	109.197	73.5706	362.162	84.2467	122.47	177.163	146.663	235.91	163.017	149.609	101.729	174.447	182.906	128.277	87.1014	104.415	91.6919
Gorai.001G230300.1.D	1.6.5.5 - NADPH:quinone reductase / Zeta-crystallin (1 of 20)	232.291	205.794	299.192	565.537	272.256	245.42	584.675	680.797	729.768	807.787	994.17	919.667	771.335	1135.9	1357.16	962.786	1163.14	750.19	1102.8	851.28	1327.93	1255.41	1029.18	2645.71	1190.65	1901.51	1860.27	1198.81	713.653	2681.76	1803.01	2671.38	2098.88	3384.66	2221.41	2367.99	2929.7	2945.12	3411.31	3439.74	2612.1	2321.49	2783.64	2955.73	2799.65	2025.78	2211.27	2518.47
Gorai.001G230400.1.A	1.6.5.5 - NADPH:quinone reductase / Zeta-crystallin (1 of 20)	18.7905	28.4817	37.0458	77.7036	50.6113	29.7617	66.5685	87.5706	111.153	95.2422	127.704	109.365	86.587	135.084	148.125	100.145	128.871	92.1314	103.416	78	114.912	104.842	96.7444	225.684	96.4109	150.699	173.513			214.15	134.847	223.651	193.981	293.249	195.939	182.152	229.078	224.19	250.482	274.542	203.893	205.477	218.829	219.479	241.534	137.065	171.484	208.376
Gorai.001G230400.1.D	1.6.5.5 - NADPH:quinone reductase / Zeta-crystallin (1 of 20)	5.76331	7.58616	10.5681	33.3977	10.487		22.369	31.8641	51.2473	38.1823	44.8991	32.0891	37.3479	66.2478	70.7575	57.9707	61.1707	45.0229	51.6894	39.0527	70.2369	30.0936	47.5157	132.257	34.847	89.044	124.469			162.244	56.0257	145.218	113.204	212.073	111.789	99.3483	108.68	121.022	150.503	166.913	82.1639	96.1157	132.629	110.33	125.214	86.9101	76.2995	74.6429
Gorai.001G230500.1.D	1.6.5.5 - NADPH:quinone reductase / Zeta-crystallin (1 of 20)	150.274	180.151	276.874	506.966	270.984	252.444	386.062	518.184	636.351	480.652	575.453	617.081	578.901	753.331	894.672	635.95	651.115	511.196	642.195	707.728	945.727	637.77	640.667	1370.4	909.231	1400.15	1256.88	1254.34	421.624	1719.72	1350.1	1436.31	1207.65	2484.26	1253.36	2343.96	1884.55	2080.71	2153.9	2496.79	1978.8	1712.1	2216.22	2315.08	1941.49	1437.59	1687.55	1675.49
Gorai.001G230800.1.A	1.6.5.5 - NADPH:quinone reductase / Zeta-crystallin (1 of 20)	859.956	978.848	1163.79	1534.24	1025.45	870.585	1446.93	1443.13	1465.42	1723.57	2020.52	1553.72	1803.96	1622.54	1874.48	1593.26	1537.96	1692.82	1833.27	1811.98	1908.9	1902.4	1700.14	2246.34	2257.71	2375.96	2775.13	2566.79	1896.98	2828.91	4825.41	2946.62	2327.02	2646.59	2563.17	2690.29	3186.07	3439	3508.68	3247.02	3095.34	3075.59	3420.74	3355.82	3301.25	2730.07	2841.82	3009.13
Gorai.001G230800.1.D	1.6.5.5 - NADPH:quinone reductase / Zeta-crystallin (1 of 20)	2379	2537.28	2856.39	3741.02	3025.7	2350.9	3656.43	3678.23	4098.43	4364.43	4555.43	4322.82	4556.27	4634	4692.32	4097.56	4569.16	4597.84	4702.41	5424.98	5480.58	5352.39	4697.14	6370.38	5520.78	5922.87	6167.68	3994.85	3532.97	6976.91	9277.44	6593.66	6224.73	7259.43	6907.21	6013.14	7266.11	7254.8	7799.87	7800.36	7300.33	6998.43	8021.9	8126.93	8031.49	6798.44	7335.23	7924.63
Gorai.010G162200.1.A;Gorai.010G162200.1.D	1.6.5.5 - NADPH:quinone reductase / Zeta-crystallin (1 of 20)	14.326	7.22131						7.42827	19.4133		8.93054						32.9639	34.6086	28.2906	41.3088		28.1022	31.9611	42.3703	26.6334	49.7984	45.6481			58.452	98.7632	68.4432	46.3031	94.2886		103.585	109.527	107.252	95.2121	84.255	72.0048	123.643	80.0719	96.1009	106.008	65.5773	77.8039	84.2295
Gorai.012G019800.1.A	1.7.3.3 - Factor independent urate hydroxylase / Uricase II (1 of 1)	235.773	262.985	298.291	356.098	311.801	280.248	242.28	288.063	392.552	286.628	308.144	466.638	292.441	331.984	403.282	262.143	359.976	400.835	330.855	258.599	345.08	318.71	307.409	457.897	352.172	361.504	270.403	494.375		448.628	365.286	465.914	375.738	339.298	438.73	352.839	499.639	438.113	309.671	459.518	405.053	334.726	574.13	531.624	457.537	589.583	560.651	417.881
Gorai.012G019800.1.D	1.7.3.3 - Factor independent urate hydroxylase / Uricase II (1 of 1)	25.0396	22.6697	27.9564	24.2667	28.3338	19.2708	25.3664	25.7114	31.2505	25.315	31.2264	35.8479	28.9649	28.4372	42.0577	21.997	25.7365	30.6114	25.352	22.3225	29.258	21.4716	25.6312	39.0948	24.6506	27.7142	19.1468			45.4785	41.3215	48.7852	31.7744	29.5754	49.23	41.4719	46.3773	45.2064	32.8756	32.118	52.5112	49.1065	49.1208	59.3665	51.5977	61.2473	55.6496	49.4141
Gorai.013G256800.1.A	1.8.1.13 - Bis-gamma-glutamylcystine reductase / NADPH:bis-gamma-glutamylcysteine oxidoreductase (1 of 1)	53.6518	44.8558	56.5029	75.9063	54.8381	51.0786	70.7604	89.3382	84.9682	69.3773	75.473	102.481	68.7521	101.757	76.4718	72.8499	88.7899	74.0082	74.5717	69.2015	86.1012	83.5333	66.3717	102.193	84.886	96.1241	88.8024			77.0293	85.0309	77.7379	75.4629	72.896	65.3402	63.2057	68.2295	78.4311	58.5406	73.8702	66.9313	72.8584	75.5591	78.5731	79.8379	60.5145	67.9747	51.3379
Gorai.013G256800.1.D	1.8.1.13 - Bis-gamma-glutamylcystine reductase / NADPH:bis-gamma-glutamylcysteine oxidoreductase (1 of 1)	17.9321	34.4349	28.7836	30.9354	38.5804	36.9922	48.9857	43.8133	58.0045	53.9429	139.53	55.9328	40.626	71.6786	64.1031	42.0464	72.6976	63.3663	32.0113	85.5425	72.3764	40.7848	45.366	77.4739	44.6521	72.1208				67.3743		62.9654	58.525	69.7186	41.6303	24.6482	61.1533	60.6204		54.4655	46.5915	35.6094	43.3663	29.0506	44.8066	48.2126		37.6365
Gorai.005G131500.1.A	1.8.1.7 - Glutathione-disulfide reductase / NADPH:oxidized-glutathione oxidoreductase (1 of 3)	1993.28	2206.32	2242.52	1437.02	2005.63	1844.02	1733.8	1767.39	1350.37	2065.66	1864.9	1349.14	1953.7	1739.71	1945.62	2052.64	1726.52	1768.7	1760.26	2095.85	1589.66	1955.78	2238.06	1589.37	1894.87	1704.74	2391.16	1263.06	2491.27	1989.26	2641.68	1931.17	2059.2	949.866	2427.96	1478.98	1718.19	1607.09	1020.43	1362.59	1533.92	2092.08	1464.53	1256.69	1614.05	1540.81	1622.85	1655.69
Gorai.005G131500.1.D	1.8.1.7 - Glutathione-disulfide reductase / NADPH:oxidized-glutathione oxidoreductase (1 of 3)	1655.6	1499.72	1502.47	777.367	1237.78	1267.67	1020.62	922.119	588.839	1329.57	1279.48	660.347	1084.72	803.475	814.401	1119.75	889.033	1050.32	1085.52	1378.29	932.287	1272.34	1283.72	844.529	1540.91	1287.14	2122.75	515.997	2735.91	1166.34	1671.51	1074.74	944.86	408.939	1142.77	1042.16	861.316	778.27	545.158	833.223	876.268	1369.95	895.265	908.793	1393.88	1378.84	1392.91	1209.43
Gorai.011G160200.1.A	1.8.1.7 - Glutathione-disulfide reductase / NADPH:oxidized-glutathione oxidoreductase (1 of 3)	2177	2314.2	2298.45	1401.62	1950.13	1959.39	1890.8	1771.1	1318.05	2031.58	1874.49	1296.23	2177.43	1695.64	1789.71	2152.6	1746.6	1965.82	2045.32	2225.91	1774.44	2274.76	2353.59	1452.9	2061.61	1935.68	2854.58	1307.34	4123.79	2310.7	3263.54	2121.45	2088.82	1112.44	2571.73	1621.05	1815.18	1752.7	1272.36	1617.69	1795.23	2124.01	1670.56	1533.89	1974.01	2046.22	1945.8	1917.28
Gorai.011G160200.1.D	1.8.1.7 - Glutathione-disulfide reductase / NADPH:oxidized-glutathione oxidoreductase (1 of 3)	62.5435	88.6356	57.3719		52.3935	56.3839	46.4839	40.379	47.6766	62.8307	35.4049	33.4739	51.4556	39.154	35.704	47.0659	44.9413	56.4525	52.7066	43.9047	35.8379	51.7152	48.4939	31.0839		45.5751	48.4638			49.7563	145.832	39.8828	46.1983	28.2878	52.9647		29.347	37.6952	44.6735	55.5521	72.4369	44.5467	45.338	39.5328	70.8434	69.3269	77.2695	77.1422
Gorai.003G098100.1.D	1.8.1.8 - Protein-disulfide reductase / Protein disulfide reductase (1 of 15)	52.7212	60.9577	79.6927	76.465	83.9761	104.94	46.9347	50.2613	108.277	45.2492	60.218	104.836	51.005	65.0406	59.3705	34.2743	63.998	77.5177	47.955	38.3895	60.4422	49.4284	46.9875	102.839	45.2961	72.8771	54.4859			69.1436	69.8711	65.4002	59.2803	61.5618	52.2508	68.6467	47.7005	65.8886	60.8838	57.3095	60.1822	54.6164	61.2623	54.4191	74.7728	45.2121	68.3666	46.3154
Gorai.008G094500.1.D	1.8.3.5 - Prenylcysteine oxidase / Prenylcysteine lyase (1 of 1)	679.507	816.372	713.095	866.662	975.554	893.073	793.692	892.73	1076.89	799.305	987.022	1219.93	849.509	1061.61	1258.13	1090.36	1110.48	1375.66	1106.31	1028.45	916.316	1078.99	1218.39	1496.68	1255.2	1218.14	1236.53		300.8	1221.55	1316.34	1358.24	1131.04	1281.9	1503.31	1714.26	1593.62	1627.89	1319.45	1518.37	1444.78	1340.49	1400.75	1479.78	1373.3	1364.48	1895.03	1656.62
Gorai.006G274000.1.A;Gorai.006G274000.1.D	1.8.4.11 - Peptide-methionine (S)-S-oxide reductase / Peptide methionine sulfoxide reductase (1 of 5)	212.039	188.127	182.871	166.734	209.739	233.551	244.166	181.095	148.678	201.861	196.81	155.152	225.325	191.696	127.033	323.994	175.826	216.545	235.656	291.319	200.722	250.537	281.64	248.356	342.525	280.636	264.004		1320.45	236.91	328.71	296.913	339.389	176.092	280.772	269.046	211.419	223.014	168.029	282.911	194.972	214.411	264.748	273.735	203.306	252.28	227.549	179.224
Gorai.006G256100.1.D	1.8.4.12 - Peptide-methionine (R)-S-oxide reductase / Selenoprotein R (1 of 4)	856.491	843.868	1022.05	714.45	770.388	775.414	935.016	829.278	811.326	1171.99	1046.72	862.444	1039.47	1004.33	1129.9	1632.66	977.137	1122.49	1395.65	1490.75	1211.27	1162.12	1593.43	1057.36	1643.69	1447.32	1986.92	940.884	530.018	1204.4	1853.22	1444.19	1212.66	930.61	1071.69	1271.42	1425.57	1330.4	1054.56	1344.6	865.249	968.537	1003.23	1012.46	949.004	1206.77	993.109	958.882
Gorai.008G042700.1.A	1.8.4.12 - Peptide-methionine (R)-S-oxide reductase / Selenoprotein R (1 of 4)	61.8512	67.7812	65.3483	41.6571	51.4224	66.5158	54.309	51.468	41.3016	62.5203	50.2404	39.4817	66.0035	45.6392	51.8799	98.5905	62.0497	62.331	66.5449	64.7087	53.6345	56.2339	89.0123	47.8922	60.9127	57.6547	73.1084			62.5001	90.9133	67.8366	55.9748	45.0224	54.7485	52.1639	69.688	63.1615	46.984	57.1852	43.3806	51.6757	35.6533	42.433	51.5658	58.2861	51.7077	51.2262
Gorai.008G042700.1.D	1.8.4.12 - Peptide-methionine (R)-S-oxide reductase / Selenoprotein R (1 of 4)	58.0753	57.6371	61.0765	32.8915	37.1277	59.3853	36.2825	36.2716	33.934	42.2066	27.0812	33.0713	56.6166	28.1277	36.1909	61.33	36.0752	62.9701	46.286	76.2002	45.6757	52.5704	46.8561	24.5397	59.0974	45.4476				46.6492	75.024	41.8856	38.9735	23.2977	41.4135	31.2301	36.5098	42.2028	31.7877	39.3826	30.789	40.6794	36.8825	31.91	50.2383	61.8991	53.612	23.8202
Gorai.001G137900.1.D	1.8.7.1 - Assimilatory sulfite reductase (ferredoxin) / Sulfite reductase (ferredoxin) (1 of 2)	169.659	138.621	128.747	75.062	153.867	184.773	81.5011	63.0641	68.1736	68.7824	59.7278	82.182	68.4815	62.3918	83.6235	85.6656	71.635	118.469	75.8862	68.4544	51.8458	101.294	100.163	65.7304	74.2273	88.2382	89.6065			91.2237	61.7662	96.1004	59.2986	93.1428	122.94	118.673	109.798	102.042	108.356	78.0294	140.225	152.175	75.2892	68.8572	118.777	83.7048	110.372	112.498
Gorai.013G251300.1.A	1.8.7.1 - Assimilatory sulfite reductase (ferredoxin) / Sulfite reductase (ferredoxin) (1 of 2)	606.029	584.648	599.898	344.628	583.656	562.086	293.551	254.973	323.843	318.792	273.991	368.087	255.517	268.737	445.059	327.95	313.398	462.848	292.72	286.15	207.482	316.564	391.13	274.375	242.218	321.628	396.806			445.649	273.271	421.492	305.674	630.195	610.699	576.906	535.444	461.139	701.755	342.709	725.247	672.257	285.911	279.074	501.74	288.369	370.661	661.664
Gorai.013G251300.1.D	1.8.7.1 - Assimilatory sulfite reductase (ferredoxin) / Sulfite reductase (ferredoxin) (1 of 2)	46.7665	47.8837	48.4599	25.2031	52.0893	56.2026	30.6389	26.4705	31.1184	32.5695	28.1014	36.8971	27.4847	27.8518	38.0368	32.4388	37.314	51.6629	33.2206	41.1514	19.2653	33.7549	46.9518	34.7176		48.2718	54.9928			53.3245	40.3646	67.2073	37.5411	64.9831	82.4796	72.122	77.3268	89.9566	84.7547	46.9003	76.4643	85.6826	51.3071	44.8212	58.1584	45.4273	54.4649	110.489
Gorai.001G054400.1.A;Gorai.001G054400.1.D	2.1.1.11 - Magnesium protoporphyrin IX methyltransferase / S-adenosylmethioninemagnesium protoporphyrin methyltransferase (1 of 1)	21.3022	32.265	17.7482		24.8478	20.8963	22.7638	19.0143	11.5675					11.0677	19.4932	9.12098						23.642
Gorai.001G084600.1.A	2.1.1.114 - Polyprenyldihydroxybenzoate methyltransferase / Dihydroxyhexaprenylbenzoate methyltransferase (1 of 3)	53.2069	61.6783	57.7969	53.9399	47.688	60.2739	55.6039	57.0862	49.261	48.0631	48.5114	50.4186	55.8696	46.678	46.6104	43.4226	41.8592	47.1221	42.4067	48.8202	48.9226	49.7906	43.8048	36.8408	57.8908	61.0264	67.2083			68.5901	79.9191	57.8974	58.3264	53.1621	54.3055	65.9763	57.3026	48.7236	60.6768	48.4995	60.8211	61.0341	63.0442	61.9435	63.4075	63.3446	83.2474	81.2302
Gorai.002G160700.1.A;Gorai.002G160700.1.D	2.1.1.125 - Histone-arginine N-methyltransferase / Protein-arginine N-methyltransferase (1 of 17)	30.7498	19.4331	45.4637	58.9438	25.0087	32.1378	49.6936	43.0114	102.981	41.2623	16.8998	80.0987	38.6286	47.0449	34.7714	12.7535	36.1457	27.0102	26.0932	25.6041	19.8683	41.4514	21.5376	22.8999	25.7167	36.8175	26.269			17.7269	18.4681	18.7931		23.893	17.8567	19.8389	29.9481	42.9571	17.0699	26.9583	23.0241	20.5816	20.6958	17.2639	13.012	9.73037	7.12584	11.2391
Gorai.003G171100.1.A;Gorai.003G171100.1.D	2.1.1.126 - [Myelin basic protein]-arginine N-methyltransferase / Protein-arginine N-methyltransferase (1 of 1)	85.1893	79.3777	81.3813	78.1774	81.375	78.2146	72.541	76.1676	76.5991	61.5798	67.2482	63.9832	69.8888	67.2817	60.3857	70.4595	61.9018	61.9746	54.2824	60.3634	54.4105	66.6672	59.9038	63.1236		62.9927	59.7482			73.8125	95.3135	76.233	71.0073	68.5786	62.5809	81.7504	77.8469	66.8524	57.7832	73.2207	78.556	70.7567	75.3468	74.6867	66.7355	77.351	67.5139	85.8741
Gorai.001G128200.1.A	2.1.1.14 - 5-methyltetrahydropteroyltriglutamate--homocysteine S-methyltransferase / Tetrahydropteroylglutamate-homocysteine transmethylase (1 of 6)	26875.1	26429.1	22686.5	22641.8	28335.9	25057.1	23206.8	28295	23047.6	25363.1	26739.6	21339.4	27282.3	27684.3	25108.5	27477.7	27548.5	28490.9	25952.1	28673	30052.9	28820.4	27257.3	25996.8	22661.8	26220.5	26034.3	28485.3	26076.5	27503.8	22670	23237.7	28801.8	16577.5	24119.3	20359.9	19187.8	19088.2	14591.9	17484.3	16252.7	20163	26358	22282.9	24398.7	25465.4	23327.2	18076.7
Gorai.004G251500.1.A	2.1.1.14 - 5-methyltetrahydropteroyltriglutamate--homocysteine S-methyltransferase / Tetrahydropteroylglutamate-homocysteine transmethylase (1 of 6)	50704.7	48292.4	47546	38722.7	59591.8	57578	60578.2	62489.9	34573.3	59460.2	48251.6	30037.3	70712.4	56244.4	40597.6	46093.3	55742.4	67496.5	59478.2	61149	72969.1	63979.5	60228.6	51437.6	67624	53363.7	58343.1	21871	49185	55037.2	50549.8	32074.8	56146	20350.3	43313	31281.8	27789.6	28420.2	23062.4	25163.6	26560.1	37789.9	42186.1	35988.6	43099.1	61677.5	44186.9	33423.5
Gorai.004G251500.1.D	2.1.1.14 - 5-methyltetrahydropteroyltriglutamate--homocysteine S-methyltransferase / Tetrahydropteroylglutamate-homocysteine transmethylase (1 of 6)	1911.69	1791.76	1662.21	1556.45	2505.49	2433.63	2485.82	2548.54	1423.8	2342.33	1902.08	1320.24	2817.15	2248.95	1562.23	1996.75	2270.56	2651.52	2345.14	2058.27	2843.43	2464.68	2495.5	1887.58	2835.1	1892.16	2285	1832.96	2817.26	2307.1	2083.58	1467.6	2422.74	909.667	1877.13	1289.65	1258.55	1239.84	941.255	1006.69	949.676	1480.83	1616.37	1496.96	1440.2	2264.75	1565.44	1246.54
Gorai.007G257500.1.A	2.1.1.14 - 5-methyltetrahydropteroyltriglutamate--homocysteine S-methyltransferase / Tetrahydropteroylglutamate-homocysteine transmethylase (1 of 6)	111.451	119.304	89.554	89.144	108.698	74.0345	150.887	166.747	100.581	131.847	137.709	90.9818	160.104	136.3	128.278	94.4142	134.514	116.266	147.943	155.979	173.411	156.831	120.902	119.898	161.327	156.866	159.171		3501.61	134.945	139.027	90.3052	104.233	58.9549	135.327	125.423	106.63	103.255	85.9596	90.3564	117.997	170.258	198.152	159.185	206.625	210.1	211.683	144.713
Gorai.007G257500.1.D	2.1.1.14 - 5-methyltetrahydropteroyltriglutamate--homocysteine S-methyltransferase / Tetrahydropteroylglutamate-homocysteine transmethylase (1 of 6)	3245.08	3284.18	3363.17	2787.76	3770.17	3029.26	3705.93	4242.83	2389.39	3634.62	3016.3	2022.91	4144.57	3712.85	2771.36	3132.32	3541.91	3952.33	3294.22	3442.47	4132.94	3499.93	3354.51	2846.98	3313.67	2740.34	3549.45	2048.61	5854.52	3355.05	3348.65	1841.28	3472.39	1436.29	2701.52	1873.58	1696.51	1612.63	1546.75	1609.37	1897.67	2646.99	2831.35	2315.27	2878.43	3656.8	2832.74	2225.76
Gorai.007G346100.1.A	2.1.1.14 - 5-methyltetrahydropteroyltriglutamate--homocysteine S-methyltransferase / Tetrahydropteroylglutamate-homocysteine transmethylase (1 of 6)	1985.42	2105.01	1938.19	1705.69	2233.04	2069.6	2353.04	2812.47	1678.22	2075.4	1979.35	1382.4	2574.91	2314.85	1793.09	1705.7	2261.12	2190.8	2007.81	1955.49	2696.85	1898.31	2020.89	1914.57	2497.12	1680.63	1811.84	4813.77	657.843	1662.69	1245.68	994.458	1524.6	850.608	1267.37	1063.17	830.335	887.857	872.216	984.031	905.993	1329.55	1533.2	1293.48	1474.11	1996.47	1196.69	952.568
Gorai.007G346100.1.D	2.1.1.14 - 5-methyltetrahydropteroyltriglutamate--homocysteine S-methyltransferase / Tetrahydropteroylglutamate-homocysteine transmethylase (1 of 6)	2496.19	2556.72	2686.49	2187.18	2929.83	2535.74	2763.73	2972.27	1599.8	2483.04	2608.2	1517.12	2826.5	2685.04	1949.81	2068.93	2239.13	2349.04	2080.07	1898	2642.43	2014.48	2001.9	1922.82	2299.63	1716.59	1891.8		590.675	2144.91	1721.37	1267.39	2097.63	1091.48	1652.61	1205.66	1063.61	1033.16	1033.43	1134.71	1059.42	1520.49	1628.51	1381.21	1577.56	2354.87	1608.87	1139.69
Gorai.013G114400.1.A	2.1.1.14 - 5-methyltetrahydropteroyltriglutamate--homocysteine S-methyltransferase / Tetrahydropteroylglutamate-homocysteine transmethylase (1 of 6)	218.55	217.836	197.304	149.237	211.025	194.803	207.327	249.733	127.392	172.856	167.73	115.749	210.037	192.222	136.179	140.267	164.001	188.598	158.599	185.117	224.326	223.878	161.681	152.687	159.075	144.28	154.213	183.362	872.838	173.317	119.796	111.047	164.199	78.8617	151.019	111.515	98.7233	95.7137	75.2421	84.235	103.616	133.534	141.632	142.216	148.894	168.799	144.987	116.509
Gorai.013G114400.1.D	2.1.1.14 - 5-methyltetrahydropteroyltriglutamate--homocysteine S-methyltransferase / Tetrahydropteroylglutamate-homocysteine transmethylase (1 of 6)	99.2706	71.9845	97.4841	66.0952	124.298	118.95	103.779	181.244	119.416	143.218	117.078	92.4846	178.386	162.673	92.2507	137.312	96.9958	160.449	160.618	91.4725	124.612	123.664	99.5243	97.9176	42.8338	71.1214	55.2592	512.651	1209.08	108.113	152.457	77.1078	97.1469	60.1231	122.103	26.399	68.0796	53.6495	29.4915	53.0948	39.2835	52.9	51.907	59.7505	76.2174	69.1698	58.1884	30.8781
Gorai.013G195000.1.A	2.1.1.14 - 5-methyltetrahydropteroyltriglutamate--homocysteine S-methyltransferase / Tetrahydropteroylglutamate-homocysteine transmethylase (1 of 6)	134.35	165.007	210.576	348.415	542.722	429.402	653.814	774.956	297.028	395.787	292.816	221.73	628.898	547.687	343.689	439.732	687.506	613.729	656.594	601.402	876.759	814.106	473.612	499.968	881.913	796.981	572.016		4703.95	593.715	856.091	308.375	401.437	169.035	443.392	493.846	274.686	350.186	253.282	324.075	376.106	473.835	550.289	556.691	580.151	642.452	488.997	352.711
Gorai.013G195000.1.D	2.1.1.14 - 5-methyltetrahydropteroyltriglutamate--homocysteine S-methyltransferase / Tetrahydropteroylglutamate-homocysteine transmethylase (1 of 6)	2422.73	2478.14	2312.41	2004.06	2961.61	2903	3164.86	3139.33	1685.85	3065.71	2742.08	1633.36	3578.41	3096.13	2163.46	2284.75	2909.67	3633.58	3066.2	2898.49	3913.2	2990.3	3458.55	3074.94	3934.62	3016.53	3476.03	1066.2	5021.39	3261.17	2760	1975.45	3314.47	1351.82	2656.8	1909.87	1725.89	1759.91	1412.73	1604.67	1684.14	2319.09	2407.05	2154.29	2355.02	3461.21	2559.45	1834.29
Gorai.009G191000.1.A	2.1.1.142 - Cycloartenol 24-C-methyltransferase / Sterol C-methyltransferase (1 of 2)	6996.28	5826.71	5402.06	7112.12	9398.18	7372.75	4730.26	5217.56	4259.23	11467.6	7662.28	5086.8	5891.76	3446.2	5272.35	5481.25	5305.65	7190.46	4962.72	11264.6	6393.72	5936.98	4693.28	5108.56	8462.3	7442.06	7613.82			6285.59	9654.85	4268.75	6709.71	5132.95	3815.5	5010.93	4170.24	6399.41	4247.08	4943.48	3605.78	4734.28	5084.95	4650.3	4365.12	5743.61	5058.24	3245.95
Gorai.009G268600.1.A	2.1.1.142 - Cycloartenol 24-C-methyltransferase / Sterol C-methyltransferase (1 of 2)	412.157	490.803	601.384	572.132	597.428	619.395	402.517	392.729	1190.9	312.714	411.779	1370.23	269.474	614.11	654.221	287.322	574.159	792.487	364.382	220.231	473.423	279.849	339.387	855.704	275.841	465.789	334.639			347.205	114.931	360.008	229.55	313.901	252.764	293.034	241.871	286.051	241.475	245.408	208.562	185.018	192.143	225.996	187.725	112.898	156.011	125.61
Gorai.009G268600.1.D	2.1.1.142 - Cycloartenol 24-C-methyltransferase / Sterol C-methyltransferase (1 of 2)	68.656	103.905	113.665	80.2138	73.3436	99.8789	42.762	39.5879	81.6502	38.409	31.7812	72.7948	21.6143	34.5128	27.5663	24.254	30.3328	45.0168	19.8459	24.0647	25.5545	19.0414	13.1387	40.4564	20.316					29.167				41.3402	34.583		24.8552	45.14	34.213			21.2134		15.6653	27.4342
Gorai.008G228900.1.A	2.1.1.157 - Sarcosine/dimethylglycine N-methyltransferase / SDMT (1 of 8)	90.9018	135.98	134.683	119.891	147.491	160.023	88.593	72.8954	231.897	73.4704	79.5143	269.409	67.0257	114.662	98.5374	60.3434	96.4977	189.405	74.0501	65.1867	89.1982	61.3558	58.8554	146.868	78.8359	89.9154	69.6393			74.207	51.2124	70.9372	66.2324	59.7249	57.0722	67.2755	64.0367	67.6602	62.0177	73.1665	65.9279	57.5098	56.9924	52.1832	67.3098	52.7533	57.9035	46.3773
Gorai.008G228900.1.D	2.1.1.157 - Sarcosine/dimethylglycine N-methyltransferase / SDMT (1 of 8)	17.6265	29.3058	32.929	36.8564	33.5297	41.4269	25.1778	25.34	77.216	24.7868	20.8717	65.8206	19.3363	40.0958	24.4454	12.9921	29.5802	40.8281	27.2374	28.3048	29.4297	19.7359	20.0931	40.8242	26.8003	36.7632	30.6709			17.1424		25.9861		20.0679	20.697	27.0936	27.8085	33.8462	25.5744	16.0256	27.9997	44.8401	29.5114	24.6508	22.02		25.4953
Gorai.009G013400.1.A;Gorai.009G013400.1.D	2.1.1.163 - Demethylmenaquinone methyltransferase / Demethylmenaquinone C-methylase (1 of 4)												40.952					26.8007																			87.2242		44.4947	41.2667		41.961		56.719	53.8519	47.1584
Gorai.009G281700.1.A	2.1.1.163 - Demethylmenaquinone methyltransferase / Demethylmenaquinone C-methylase (1 of 4)															59.5722																47.4953			91.8164	37.3375	70.7333	64.3612	71.2593	92.7789	63.0967	58.4573	45.8215	68.8235	83.8989	69.2893	84.7127	93.9604	55.3408
Gorai.006G186800.1.D	2.1.1.165 - Methyl halide transferase / Methyl chloride transferase (1 of 1)	29.6418	31.6384	31.8549	42.2428	44.5543	35.1852	43.3168	44.523	50.3707	38.1459	35.5341	48.4318	45.0628	38.5794	41.2018	42.7667	44.8727	55.5223	46.5566	47.1001	54.3501	39.6545	43.6603	47.4728	64.3223	47.4896	43.1448			45.5387	70.3035	45.4663	45.2233	48.2051	33.9254	48.4747	56.3585	49.4837	45.5953	43.4074	41.7195	41.8081	56.5968	61.0044	48.8256	65.0315	75.4003	46.7281
Gorai.004G174000.1.A;Gorai.004G174000.1.D	2.1.1.207 - tRNA (cytidine(34)-2'-O)-methyltransferase / tRNA methyltransferase L (1 of 1)	129.456	131.41	119.279	78.6063	84.0526	91.174	74.5868	54.7253	54.5643	95.1894	86.559	43.7852	65.8069	53.069	67.6816	43.5015	38.8939	68.3589	60.259	59.5425	39.4779	55.2708	74.1007		68.0847	85.4613	62.8502								56.862	63.2371	31.8975					46.7036		32.5002	35.6565
Gorai.009G184000.1.A;Gorai.009G184000.1.D	2.1.1.221 - tRNA (guanine(9)-N(1))-methyltransferase / tRNA m(1)G(9)-methyltransferase (1 of 1)	167.529	170.129	167.491	145.404	109.886	142.496	135.343	152.858	138.398	84.2388	70.2264	110.769	73.8147	91.6123	72.6133	58.0258	93.2378	52.1877	49.7076	58.7238	67.9609	68.9939	46.2949	65.3557	71.0595	48.5556	44.4961			26.0201	48.0662	51.9904	60.8184	37.0338	36.8711	54.8675	29.1841	45.6274	35.508	42.6933	33.4982	36.9456	63.6131	46.489	35.529	35.4069	36.3494	29.4939
Gorai.009G178500.1.A	2.1.1.282 - tRNA(Phe) 7-((3-amino-3-carboxypropyl)-4-demethylwyosine(37)-N(4))- methyltransferase / tRNA-yW synthesizing enzyme-3 (1 of 1)	84.043	69.5516	74.9482	69.4953	76.6034	78.7187	52.3104	47.5016	56.3162	48.5388	41.0247	50.7815	40.1906	38.7051	33.869	37.0864	38.0987	38.5122	31.9048	34.7779	30.7048	43.6637	27.0478	38.3329	47.51	46.796	38.8211			38.9368	46.325	36.4618	34.6364	29.7408	34.65	43.5916	42.2637	40.6493	25.8189	23.2155	36.5571	38.2401	28.7763	37.293	28.34	38.1052	41.9864
Gorai.009G178500.1.D	2.1.1.282 - tRNA(Phe) 7-((3-amino-3-carboxypropyl)-4-demethylwyosine(37)-N(4))- methyltransferase / tRNA-yW synthesizing enzyme-3 (1 of 1)	96.8652	105.573	84.6743	78.331	77.5835	72.1456		57.9404	47.5348	56.1645		46.9049	44.0934	52.6743	33.8352	49.3531	40.7123			43.1331	34.6924	38.8653	46.228	51.9784		54.5517	71.0298						34.139	44.8396	57.9198		54.0144		59.3622				42.6789	38.1205		62.0647
Gorai.004G039000.1.A	2.1.1.290 - tRNA(Phe) (7-(3-amino-3-carboxypropyl)wyosine(37)-O)-methyltransferase / tRNA-yW synthesizing enzyme-4 (1 of 1)	275.435	254.576	252.726	273.065	255.615	239.519	235.847	269.739	296.781	239.477	259.961	268.374	253.429	252.184	242.22	243.555	247.926	247.359	244.009	255.775	278.174	232.201	227.849	239.588	227.991	275.205	232.619			274.905	252.692	252.274	226.855	248.916	228.165	230.731	241.509	242.664	216.807	255.122	235.468	205.927	242.324	242.637	243.372	226.677	252.875	227.703
Gorai.004G039000.1.D	2.1.1.290 - tRNA(Phe) (7-(3-amino-3-carboxypropyl)wyosine(37)-O)-methyltransferase / tRNA-yW synthesizing enzyme-4 (1 of 1)	55.8187	50.7412	81.6524	60.099	45.546	42.4753	49.186	53.3929	71.8696	92.2523	77.1109	81.9286	66.1302	58.829	86.6355	65.3529	62.8717	44.0151	72.226	96.7087	77.4091	65.3747	62.1238	41.6117	62.8441	72.7918	60.0186			57.6691	57.3418	59.0487	58.5353	55.7696	32.2324	46.0461	84.1083	82.5395	44.6922	74.8922	30.1184	36.5474	58.2798	63.019	29.4067	51.3474	58.4529	41.7386
Gorai.009G080200.1.D	2.1.1.297 - Peptide chain release factor N(5)-glutamine methyltransferase / N(5)-glutamine S-adenosyl-L-methionine dependent methyltransferase (1 of 1)	18.9662	24.0829	22.4724	22.2896	18.9981	24.438	18.9794	21.2008	21.7878	21.9436	18.3013	18.1017	23.6698	16.3684	22.0269	26.3215	20.3011	19.2244	22.8675	22.1535	17.8637	20.0351	19.9223	15.5814	26.0962	30.806				19.172		20.1355	17.4712	18.6529	15.2957	23.2745	21.4069	23.6888	12.0783	27.8821	13.3155		19.7675	25.5307		24.4521	26.8909
Gorai.006G077600.1.A	2.1.1.33 - tRNA (guanine(46)-N(7))-methyltransferase / tRNA guanine 7-methyltransferase (1 of 2)	58.2377	74.4481	56.4644	69.7323	87.7194	71.0252	53.3929	64.9886	63.4866	41.6299	65.1949	52.1192	93.121	52.1284	39.4065	49.5268	44.3087	41.593	39.0193	30.6201	37.9282	50.3017	31.9857	56.882	92.3817		49.2424			72.7655		71.5185	46.1609		72.4064	89.7295	44.4496		55.3417	52.6085	111.176	90.9609	95.4222	75.5459	83.3657	73.2124	111.052	39.6499
Gorai.006G077600.1.D	2.1.1.33 - tRNA (guanine(46)-N(7))-methyltransferase / tRNA guanine 7-methyltransferase (1 of 2)	102.616	104.589	91.2135	86.3178	96.9672	90.1924	61.0202	76.4176	68.1709	69.8555	52.8698	65.9668	58.6489	76.4979	64.9418	54.6915	63.2994	64.743	49.362	34.0155	56.9054	62.5226	35.07	46.094		59.9675						46.2191	57.4658		55.2927			40.2513			38.9565	39.9992	53.4979	53.6716	50.812		54.0217	39.1849
Gorai.003G141000.1.A	2.1.1.35 - tRNA (uracil(54)-C(5))-methyltransferase / tRNA:m(5)U(54)-methyltransferase (1 of 1)	89.8816	81.3272	90.6009	71.615	64.4087	79.7132	60.3735	62.7568	72.8069	62.696	59.0902	70.9011	60.7034	54.8893	49.8256	50.1955	47.3955	46.4256	47.9578	50.9084	44.4866	51.5528	42.7156	47.7609	58.7953	57.2153	59.5373			53.3245	74.6338	50.0933	48.5421	45.3454	34.7477	43.6871	40.2664	45.5547	38.5847	42.3524	26.0117	40.6243	38.0621	44.6579	28.2532	28.844	37.8382	31.5517
Gorai.003G141000.1.D	2.1.1.35 - tRNA (uracil(54)-C(5))-methyltransferase / tRNA:m(5)U(54)-methyltransferase (1 of 1)	31.008	30.051	23.9346	21.0791	16.8289	30.6323	18.5657	30.8855	26.8784	19.2491	20.1367	18.7024	13.8634	21.0253	22.6801	19.4683	18.8321		10.652	16.0237	23.7676	24.7398	21.4704	15.8459	23.4462		10.4495					11.7529	9.3946					15.6773	13.9586			19.7214				15.0805	25.4611	12.2437
Gorai.009G229900.1.A;Gorai.009G229900.1.D	2.1.1.43 - Histone-lysine N-methyltransferase / Protein-lysine N-methyltransferase (1 of 70)	9.95561	10.714	13.5864		9.58352	10.103	8.82196	9.98988				10.8753			8.48176			5.59729
Gorai.010G212000.1.A;Gorai.010G212000.1.D	2.1.1.43 - Histone-lysine N-methyltransferase / Protein-lysine N-methyltransferase (1 of 70)	84.3307	74.8718	91.8323	102.617	104.306	103.985	80.375	87.1538	79.814	78.8909	79.1115	90.0001	75.0136	63.7767	55.0944	49.4659	66.6119	64.6313	64.3557	59.8043	55.8393	52.7788	40.7711	61.1386	81.4598	55.4539	53.9684			46.5721	52.2823	45.4475	53.8904	47.8838	37.0196	40.6607	50.221	48.1291	40.0959	38.1212	32.4643	30.1808	49.8952	44.4416	38.936	35.2732	31.9725	26.0207
Gorai.011G189500.1.A	2.1.1.72 - Site-specific DNA-methyltransferase (adenine-specific) / Restriction-modification system (1 of 1)	452.612	410.396	336.399	324.948	390.073	424.82	483.105	469.506	349.859	585.483	394.579	325.03	531.403	441.204	421.958	475.268	474.909	415.474	514.296	551.499	436.823	565.942	470.42	354.696	488.74	404.625	454.101			403.523	730.249	375.581	381.272	196.003	376.855	235.294	298.785	298.936	212.27	309.481	213.49	315.904	284.454	277.284	238.066	258.829	185.426	205.58
Gorai.011G189500.1.D	2.1.1.72 - Site-specific DNA-methyltransferase (adenine-specific) / Restriction-modification system (1 of 1)	24.1668	27.7644	19.7739	28.1487	29.2748	25.7994	27.1052	37.5442	22.4664	26.6229	22.4238	22.3946	25.3152	28.6205	19.5509	34.614	26.0231	25.145	31.5838	29.1674	30.4753	38.1654	32.758	29.9524	35.265	27.3541	36.8417			25.1462	43.8956	26.0043	31.9683	10.0983	32.3858	38.4483	25.4058	23.2308	13.6327	32.2045	20.7363	35.1756	29.6962	28.7351	28.4561	27.5254	23.7787	22.9498
Gorai.003G107800.1.A	2.1.1.77 - Protein-L-isoaspartate(D-aspartate) O-methyltransferase / Protein L-isoaspartyl methyltransferase (1 of 3)	85.4141	110.521	95.2182	76.7242	87.4922	89.7082	77.3283	99.0196	97.8427	88.2683	100.571	92.357	89.1822	116.499	123.755	163.441	107.374	95.4317	109.996	88.8304	101.31	110.421	154.919	102.26	99.262	123.356	151.888			105.948	244.106	119.646	138.357	132.42	146.62	103.398	124.052	116.813	129.715	122.921	122.076	131.883	84.1854	84.8745	94.4274	74.5794	85.9168	111.814
Gorai.003G107800.1.D	2.1.1.77 - Protein-L-isoaspartate(D-aspartate) O-methyltransferase / Protein L-isoaspartyl methyltransferase (1 of 3)	358.196	386.058	360.341	293.453	374.983	391.75	382.326	352.546	314.953	426.524	409.471	323.57	408.927	358.391	371.601	422.067	378.958	394.794	408.131	461.422	352.457	491.804	477.817	354.841	441.606	404.327	507.469	442.023	214.481	404.016	1152.48	445.68	412.301	357.704	508.954	434.801	424.759	437.014	419.191	398.86	504.501	485.688	333.316	340.112	391.425	323.175	332.204	438.303
Gorai.008G203200.1.A;Gorai.008G203200.1.D	2.1.1.77 - Protein-L-isoaspartate(D-aspartate) O-methyltransferase / Protein L-isoaspartyl methyltransferase (1 of 3)	47.3535	63.6523	41.378	31.3199	35.0214	45.9534	42.8459	29.2136	24.2322	37.0841	34.2573	32.2032	44.4701	24.4338	32.029	32.9584	42.9558	35.6513	43.4771	46.6619	32.3593	54.8376	38.9369	28.3369	40.5176	24.2977	38.7311			32.908	49.287	44.1243	44.7296	21.087	39.0657	29.6999	34.9365	35.1817	26.5263	29.8275	26.0754	32.8627	23.0697	23.5052	23.3873	27.1105		27.0579
Gorai.005G020100.1.A;Gorai.005G020100.1.D	2.1.1.85 - Protein-histidine N-methyltransferase / Protein methylase IV (1 of 3)	125.826	124.554	141.873	127.661	107.741	95.2396	153.657	152.646	160.55	135.497	115.732	185.841	101.358	159.057	143.233	119.337	140.289	102.663	96.1726	98.171	103.943	120.582	80.2658	158.089	98.7618	147.452	133.971			150.291	225.124	162.186	167.639	199.435	177.283	205.809	126.784	171.084	192.277	162.895	180.359	150.942	157.733	173.348	195.297	136.695	147.56	196.65
Gorai.011G146300.1.A;Gorai.011G146300.1.D	2.1.1.85 - Protein-histidine N-methyltransferase / Protein methylase IV (1 of 3)	2.61745	3.27175	1.43667	3.21217	2.69491	4.64901			2.67729		3.50442	2.73753	1.97134	3.3858	2.33622	2.6343	5.60921	6.63574	5.84675	5.05191	4.99587		5.93818	3.47301	3.04765	11.5428	13.5888			8.92414	7.3134	5.68902	7.08436	6.84142	3.00251	7.77404	10.6536	7.89698	6.47826		6.60178		3.36134	4.73619	7.784	5.16038
Gorai.005G242400.1.A	2.1.2.10 - Aminomethyltransferase / Tetrahydrofolate aminomethyltransferase (1 of 3)	96.7687	77.9351	79.9514	52.899	77.2624	77.1279	58.3669	62.778	45.2229	52.6923	37.9721	46.2023	52.6606	36.7384	38.9143	52.2543	39.6678	42.888	36.8791	46.4048	34.6886	45.2872	31.8611	32.114	48.2525	36.8831	37.5021			26.7201	84.0812	37.3217	41.7559		47.6109	37.9874		41.4764		50.1995		36.7206	48.0909	36.9881	31.6196	48.6348	43.2883
Gorai.005G242400.1.D	2.1.2.10 - Aminomethyltransferase / Tetrahydrofolate aminomethyltransferase (1 of 3)	88.1675	49.9325	39.4401	35.3021	28.1227	65.2222	52.7751	38.2475	17.642	34.3127	27.7363		26.0768	37.0217	16.0326	22.6358	36.6469	40.0771	20.5636	18.4836	20.7748	38.2738		13.6395						33.8543		21.3525	29.9834		25.9324		16.2848		19.7088		18.3638	25.5142	25.3006	25.2231	26.7035	30.6249	60.9982	30.5903
Gorai.004G160400.1.D	2.1.2.11 - 3-methyl-2-oxobutanoate hydroxymethyltransferase / Ketopantoate hydroxymethyltransferase (1 of 2)	47.8023	70.788	50.9336	40.2507	66.3003	56.5345	59.6789	51.5691	54.3784	69.8493	54.7043	69.8581	57.1642	37.9832	46.5496	61.7736	51.3697	55.184	58.0222	62.5936	40.3424	42.3452	57.6857	39.4278	56.7644	69.6996	55.3601			39.3399	42.3188	57.8572	43.6758	57.7847	46.9084	60.3295	49.5664	50.5212	49.1093	56.8757	41.9422	43.8384	50.0124	55.868	48.4264	50.4429	59.9959	49.5354
Gorai.010G186000.1.A	2.1.2.2 - Phosphoribosylglycinamide formyltransferase / Glycinamide ribonucleotide transformylase (1 of 1)	83.7228	81.1274	73.8853	60.1166	81.3784	79.6624	69.1306	71.2463	57.2539	46.9882	54.6726	51.2172	53.4266	54.6259	61.1856	60.5383	71.588	59.3139	61.1422	48.8222	50.4736	50.2507	55.4443	56.5412	53.3393	63.0304	58.1882			58.1403	59.9018	55.0317	53.6367	33.3332	49.0266	47.042	43.2238	47.3705	32.2966	44.2287	48.2571	50.2603	43.7754	44.2932	51.9035	59.472	47.3819	47.8056
Gorai.010G186000.1.D	2.1.2.2 - Phosphoribosylglycinamide formyltransferase / Glycinamide ribonucleotide transformylase (1 of 1)	388.206	455.287	374.839	265.096	331.641	416.259	292.095	265.675	191.629	284.097	276.416	172.927	252.552	248.855	293.397	256.206	289.816	238.248	246.966	253.203	197.175	233.24	216.885	195.766	196.875	221.997	221.887			328.282		284.925	270.404	162.958	305.544	147.359	213.674	234.485	155.223	200.467	227.187	228.18	181.773	157.921	249.788	232.222	214.71	186.612
Gorai.002G136700.1.A	2.1.2.3 - Phosphoribosylaminoimidazolecarboxamide formyltransferase / Aminoimidazolecarboxamide ribonucleotide transformylase (1 of 2)	363.122	392.825	414.55	344.807	376.115	475.825	429.398	371.597	309.217	304.843	297.761	316.58	327.777	307.13	278.944	265.633	312.016	234.531	282.615	227.48	195.307	253.21	201.953	220.291	318.856	326.102	201.23			236.011	210.832	231.794	235.527	174.32	190.041	220.545	271.613	248.515	152.85	264.353	175.092	167.811	247.831	227.266	193.763	251.256	277.467	199.33
Gorai.008G050100.1.A	2.1.2.3 - Phosphoribosylaminoimidazolecarboxamide formyltransferase / Aminoimidazolecarboxamide ribonucleotide transformylase (1 of 2)	210.88	234.131	212.014	163.358	183.427	228.261	227.674	183.137	133.754	195.404	165.96	155.125	220.854	161.308	165.513	130.312	170.587	129.681	164.923	145.995	107.396	146.114	78.4904	123.315	130.772	116.703	68.4692			123.651	91.8685	146.51	114	87.8816	72.7479	91.8898	130.639	116.43	68.8366	119.483	55.923	65.8002	95.87	107.521	82.2243	126.871	149.835	69.4066
Gorai.005G205100.1.D	2.1.2.5 - Glutamate formimidoyltransferase / Glutamate formyltransferase (1 of 1)	58.0682	46.1781	56.3508	74.4057	55.8574	62.2192	62.0272	63.8041	55.4396	67.7917	58.9953	63.0536	62.1582	56.1111	60.4191	63.1662	58.5992	68.3974	52.1482	55.3752	57.1954	61.8069	51.3303	71.891	86.4162	96.8306	54.1538			72.1627	108.282	74.5959	67.6697	62.3808	59.5386	60.2184	72.7305	81.0906	61.4069	86.282	60.359	64.2126	87.1874	95.5798	71.0562	85.8775	105.854	69.6443
Gorai.009G442200.1.A	2.1.3.2 - Aspartate carbamoyltransferase / Carbamylaspartotranskinase (1 of 1)	798.402	835.06	785.117	672.621	949.938	928.639	1027.76	1080.45	682.606	890.512	948.897	536.315	1083.64	1206.4	1050.93	962.372	1210.01	978.045	1091.96	729.581	925.617	958.265	929.593	1017.94	1095.74	1177.46	910.601	789.896		1283.38	1236.98	996.022	1099.31	460.354	890.053	589.059	898.585	764.839	501.474	620.908	594.039	651.809	838.262	588.596	860.125	1133.89	1116.5	655.763
Gorai.009G442200.1.D	2.1.3.2 - Aspartate carbamoyltransferase / Carbamylaspartotranskinase (1 of 1)	304.095	330.912	339.556	220.985	328.052	352.19	362.002	359.568	197.69	299.051	329.97	153.043	397.475	384.845	340.851	286.041	399.963	339.958	352.914	229.255	319.189	308.303	295.529	322.148	347.535	306.68	301.33			403.508	426.164	300.125	373.224	129.651	301.373	171.673	247.548	203.013	138.965	160.837	184.041	191.684	252.476	169.306	281.638	375.176	339.417	185.739
Gorai.009G200700.1.A	2.1.3.3 - Ornithine carbamoyltransferase / OTCase (1 of 1)	198.625	201.342	200.959	177.992	189.252	223.684	170.954	181.171	162.788	162.277	150.992	163.841	182.395	147.903	165.789	138.747	176.039	164.65	148.923	137.209	142.926	159.256	131.286	146.989	183.837	194.436	136.129	50.5471		168.868	199.473	173.392	152.594	117.798	183.149	186.984	212.841	199.479	127.87	183.333	176.609	175.281	185.919	184.747	196.785	181.796	209.889	189.846
Gorai.009G200700.1.D	2.1.3.3 - Ornithine carbamoyltransferase / OTCase (1 of 1)	84.6193	99.5058	91.2056	73.9402	85.2666	90.6861	72.6675	82.9212	68.7269	56.7481	73.3678	56.5248	66.874	61.0373	63.5411	48.9652	64.6331	65.1574	56.7802	34.0955	52.1174	47.583	47.6216	55.5805	62.2727	50.3342	52.3522			60.6092	56.4511	55.3091	63.3304	32.7928	77.215	48.2054	70.3542	61.6841	48.5545	53.9455	65.1235	68.0777	81.1784	63.5227	70.1792	57.2937	61.8371	92.0111
Gorai.001G174600.1.A	2.2.1.1//2.2.1.2 - Transketolase / Glycoaldehyde transferase // Transaldolase / Glycerone transferase (1 of 3)	230.377	203.719	131.667	125.846	277.521	325.786	295.032	259.22	118.173	205.368	145.409	105.511	373.082	197.945	133.677	209.297	220.716	347.341	262.988	231.118	219.819	226.67	224.542	166.816	320.196	170.178	141.582			147.104	216.773	121.189	177.446	96.6736	110.786	138.634	121.403	123.716	103.597	112.843	139.756	117.555	158.151	106.785	189.774	315.265	287.919	157.946
Gorai.001G174600.1.D	2.2.1.1//2.2.1.2 - Transketolase / Glycoaldehyde transferase // Transaldolase / Glycerone transferase (1 of 3)	5294.19	4694.87	3931.93	3008.36	5462.89	6675.86	6223.12	4674.09	2387.64	4528.21	3071.1	1877.78	6805.17	4385.08	2418.85	5667.96	4757.78	7403.82	5585.2	4448.04	5501.56	4841.22	5285.28	3263.57	6702.5	3316.71	3041.07	3626.98	2541.34	3819.24	3334.07	2181.8	4318.14	1650.52	2482.46	2403.71	2222.22	2018.22	1643.93	1700.98	2255.59	2308.56	2853.69	2491.07	3054.88	6254.8	4851.81	2314.69
Gorai.007G090400.1.A	2.2.1.1//2.2.1.2 - Transketolase / Glycoaldehyde transferase // Transaldolase / Glycerone transferase (1 of 3)	6105.57	5221.84	3965.14	2857.4	6142.09	6789.4	7279.09	5521.44	2854.85	5067.37	3244.16	2097.8	8386.19	5270.84	2863.22	6300.7	5516.94	8114.44	6621.63	5478.04	6909.45	5955.7	6092.71	3892.26	7333.53	3551.28	3579.48	1837.67	3380.01	4774.45	3839.85	2698.99	5310.84	2037.94	3053.06	2923.49	2563.54	2336.54	1864.42	2009.49	2655.32	2683	3349.36	3083.83	3459.85	7498.31	5661.57	2405.48
Gorai.007G090400.1.D	2.2.1.1//2.2.1.2 - Transketolase / Glycoaldehyde transferase // Transaldolase / Glycerone transferase (1 of 3)	338.472	246.558	156.013	148.691	280.278	306.861	273.458	214.609	108.516	175.627	123.932	74.4373	280.489	193.274	88.3994	223.36	199.085	343.232	184.924	180.428	204.658	215.85	232.972	160.675	220.387	103.491	107.904		582.46	154.517	136.433	90.5256	200.369	76.4028	123.807	105.127	89.4344	90.7249	82.9724	68.5013	99.0329	84.1587	98.2827	98.1626	102.88	256.63	145.869	84.8692
Gorai.008G113500.1.A	2.2.1.1//2.2.1.2 - Transketolase / Glycoaldehyde transferase // Transaldolase / Glycerone transferase (1 of 3)	3204.94	2497.77	2117.91	1722.18	2850.23	3202.45	2943.67	2670.32	1544.56	2302.27	1628.71	1252.42	2980.89	2335.38	1373.41	2027.43	2430.1	2689.65	2084.36	1748.22	2031.85	2338.03	1826.34	1806	2494.98	1746.64	1255.48		2642.67	1758.63	1243.6	1064.9	2018.28	671.997	1380.59	1092.51	1111.82	1065.7	683.519	856.791	1015.66	1102.16	1510.02	1301.07	1443.98	2282.34	2038.92	885.943
Gorai.008G113500.1.D	2.2.1.1//2.2.1.2 - Transketolase / Glycoaldehyde transferase // Transaldolase / Glycerone transferase (1 of 3)	1842.68	1458.91	1190.26	1040.5	2124.29	2630.88	2161.86	1503.54	813.624	1687.29	1043.83	625.052	2433.56	1635.24	830.435	1904.92	1820.04	2537.51	1647.38	1414.63	1900.92	1583.08	1493.88	1237.38	2762.27	1167.43	1157.44		2094.08	1312.71	1011.98	793.991	1476.41	575.811	777.202	837.504	671.417	682.838	535.672	561.943	748.783	735.305	1053.86	813.546	923.431	2435.95	1765.35	839.229
Gorai.007G224300.1.D	2.3.1.1 - Amino-acid N-acetyltransferase / N-acetylglutamate synthase (1 of 4)	215.806	147.036	150.694	159.441	147.192	149.289	130.915	187.235	231.702	135.352	105.27	146.608	171.339	140.052	131.275	118.532	142.367	170.782	113.121	122.222	140.434	123.997	119.966	127.156	127.283					113.465		126.323	109.394	116.993	102.625	104.683	115.355	114.307	95.4563	74.7009	89.2481	107.935	101.725	122.898	111.089	108.057	100.812	84.0472
Gorai.008G129800.1.A;Gorai.008G129800.1.D	2.3.1.119//2.3.1.199 - Very-long-chain 3-oxoacyl-CoA synthase / Very-long-chain beta-ketoacyl-CoA synthase (1 of 6)	37.3807		39.9634	35.349	39.1027	37.4999		28.1745	44.1536		38.2996	49.7552	31.7052	26.2326	28.0812		33.8538	39.1672	28.199		26.6224			43.7669
Gorai.012G112100.1.A;Gorai.012G112100.1.D	2.3.1.133//2.3.1.99 - Quinate O-hydroxycinnamoyltransferase / Hydroxycinnamoyl coenzyme A-quinate transferase (1 of 2)																								42.1615			124.579			82.8834		92.9641	45.6032	55.9724	81.5676
Gorai.004G057300.1.A;Gorai.004G057300.1.D	2.3.1.158//2.3.1.23 - Phospholipid:diacylglycerol acyltransferase / PDAT // 1-acylglycerophosphocholine O-acyltransferase / Lysolecithin acyltransferase (1 of 1)	36.719	36.1025	31.7144	34.2436	23.371	37.657	34.5291	26.1594	27.7252	31.7986	40.4006	25.0727	37.923	28.4224	32.3407	31.9743	50.2951	34.215	29.0984	27.6248	29.9312	32.3243	21.2485	38.3793	24.0344	31.8846	31.5966			40.6212		20.7616	35.247	36.8708	40.3192	21.4888	35.4697	42.2405	40.0399	33.2778	37.1987	34.6979	33.5184	35.465	37.5513	38.1137	44.7716	36.3011
Gorai.001G185200.1.A	2.3.1.16 - Acetyl-CoA C-acyltransferase / Beta-ketothiolase (1 of 3)	488.113	577.28	594.854	566.417	545.558	525.527	678.207	661.864	737.356	673.483	688.139	913.565	661.703	727.644	928.538	748.867	700.203	679.781	705.76	842.234	645.726	719.281	651.923	731.555	1221.26	1070.31	1084.53	734.887	429.937	1051.95	967.086	880.04	542.474	1351.75	1233.73	1808.04	1428.39	1331.79	1521.11	1292.09	1926.57	1532.82	1230.1	1390.9	1324.94	827.086	1154.33	1540.13
Gorai.007G152600.1.A	2.3.1.16 - Acetyl-CoA C-acyltransferase / Beta-ketothiolase (1 of 3)	1318.28	1378.32	1616.22	1546.93	1286.14	1140.28	1344.83	1298.45	1364.36	1853.4	1458.28	1642.8	1521.3	1358.37	1778.46	1607.2	1364.16	1602.09	1754.07	1993.46	1255.12	1715.66	1550.84	1461.66	2384.84	1935.18	2245.35	2013.48	1980.84	1801.52	2703.72	2189.46	1308.54	2177.78	2319.7	2714.27	2665.6	2521.01	2914.82	2523.2	3316.71	2676.28	2327.81	2254.65	2429.75	2337.79	2577.52	2904.66
Gorai.011G161700.1.A	2.3.1.16 - Acetyl-CoA C-acyltransferase / Beta-ketothiolase (1 of 3)	626.592	687.247	826.854	735.625	605.477	611.193	680.184	668.808	791.268	909.874	763.869	846.081	813.974	677.375	956.797	891.701	767.715	721.972	997.735	1152.1	721.594	823.316	845.062	837.542	1324.5	1141.09	1152.97	1113.31	873.558	952.76	1264.97	1210.55	776.344	1268.52	1113.4	1556.89	1402.88	1380.16	1555.22	1507.38	1386.67	1160.83	1337.96	1381.18	1231.22	1300.07	1493.47	1301.89
Gorai.011G161700.1.D	2.3.1.16 - Acetyl-CoA C-acyltransferase / Beta-ketothiolase (1 of 3)	131.24	144.06	202.198	192.555	124.956	113.397	170.009	165.645	208.455	219.825	191.95	240.236	243.598	173.842	270.906	214.448	191.525	167.378	277.585	266.153	178.61	194.218	178.6	162.288	293.688	265.76	228.102	287.052	874.093	265.333	365.228	385.437	223.838	410.826	244.293	375.557	428.554	396.896	413.202	409.935	252.068	209.049	316.672	362.436	223.196	297.98	331.424	237.243
Gorai.004G194000.1.A	2.3.1.162 - Taxadien-5-alpha-ol O-acetyltransferase / Taxadienol acetyltransferase (1 of 5)	933.753	913.871	848.573	735.793	763.864	807.027	688.16	619.237	609.775	577.824	415.354	603.33	418.372	422.277	388.629	360.603	426.375	346.332	373.378	315.554	355.362	389.733	297.021	331.903	464.236	452.29	250.825	362.424		315.992	197.277	407.201	323.161	231.488	325.334	409.55	346.231	471.907	154.194	328.986	186.446	267.036	275.128	353.871	118.54	127.51	90.144	101.265
Gorai.004G194000.1.D	2.3.1.162 - Taxadien-5-alpha-ol O-acetyltransferase / Taxadienol acetyltransferase (1 of 5)	1211.33	1063.3	666.857	782.215	770.515	704.76	616.227	628.947	499.778	568.822	320.043	447.922	405.77	361.494	317.812	260.211	378.135	307.303	293.677	269.03	287.959	365.858	164.656	268.068	515.404	455.48	179.523			218.321	117.591	238.675	229.073	127.935	191.982	265.171	185.643	283.339	87.6929	244.318	177.214	193.9	232.074	330.832	109.304	129.023	76.264	75.8316
Gorai.006G261300.1.A	2.3.1.168 - Dihydrolipoyllysine-residue (2-methylpropanoyl)transferase / Dihydrolipoyl transacylase (1 of 1)	576.356	612.659	532.051	564.168	664.413	671.162	494.451	453.701	478.705	584.219	559.711	518.782	630.317	455.036	582.007	682.38	507.015	683.532	825.057	919.618	595.87	689.787	806.655	610.171	990.016	770.001	966.638	862.494	1444.67	929.849	2894.74	1027.08	703.19	1919.2	1040.24	1585.28	1711.72	1263.24	2190.57	1914.71	1881.25	1365.36	1515.26	1298.57	1627.76	1506.68	2376.34	2283.56
Gorai.006G261300.1.D	2.3.1.168 - Dihydrolipoyllysine-residue (2-methylpropanoyl)transferase / Dihydrolipoyl transacylase (1 of 1)	238.824	256.284	258.083	228.772	231.771	257.422	189.915	182.386	205.899	213.798	193.865	227.842	254.913	171.866	206.722	204.247	217.647	255.953	267.267	312.131	193.328	257.285	297.877	181.722	310.378	292.126	338.365			268.453	790.436	387.316	239.596	521.246	299.639	465.885	508.786	403.502	572.421	684.104	494.721	409.237	417.428	343.31	484.522	374.243	520.407	591.053
Gorai.013G222600.1.A	2.3.1.179//2.3.1.41 - Beta-ketoacyl-[acyl-carrier-protein] synthase II / KASII // Beta-ketoacyl-[acyl-carrier-protein] synthase I / KAS I (1 of 3)	723.209	628.964	726.064	947.296	708.687	850.829	1148.49	1078.16	1073.23	879.801	682.112	1011.86	994.103	925.388	827.291	849.777	1038.42	652.492	944.575	734.159	667.171	639.505	500.051	752.706	1016.97	1100.02	413.413	805.476		698.326	681.553	1002.9	637.223	755.56	451.606	712.694	1007.18	997.043	508.803	991.762	418.34	446.261	778.731	819.85	508.277	682.456	846.136	404.513
Gorai.013G222600.1.D	2.3.1.179//2.3.1.41 - Beta-ketoacyl-[acyl-carrier-protein] synthase II / KASII // Beta-ketoacyl-[acyl-carrier-protein] synthase I / KAS I (1 of 3)					6.41424	10.8902			5.78219			3.32711							6.63428					12.0056	35.6672	72.2136	8.38107									43.0985			11.6146				16.389	20.7189		21.428
Gorai.007G028000.1.D	2.3.1.180 - Beta-ketoacyl-[acyl-carrier-protein] synthase III / KASIII (1 of 3)	326.753	366.979	329.315	344.286	373.869	427.945	355.934	318.657	292.433	281.641	257.767	278.711	265.383	306.767	264.853	293.185	307.783	249.151	270.499	230.247	194.683	262.166	187.929	267.28	250.904	279.878	132.758			255.17	310.745	251.887	278.49	290.969	255.995	293.284	343.669	321.524	261.638	337.44	259.934	235.453	269.141	265.116	261.214	334.925	338.808	264.31
Gorai.002G005500.1.A;Gorai.002G005500.1.D	2.3.1.199 - Very-long-chain 3-oxoacyl-CoA synthase / Very-long-chain beta-ketoacyl-CoA synthase (1 of 33)		2.89422	2.04009	49.0889	100.92	96.9666		33.0969	241.182	20.2378	9.89874	291.17	18.2228	36.5384	29.0359		55.7881	72.8212	15.0979		29.7665	28.4565	18.1366	125.113	30.6278	75.6951	19.4667			17.2021		22.0675				23.9272	11.9319	32.4973		19.4854		13.8648		20.5328
Gorai.001G155000.1.A;Gorai.001G155000.1.D	2.3.1.20//2.3.1.75 - Diacylglycerol O-acyltransferase / Diglyceride acyltransferase // Long-chain-alcohol O-fatty-acyltransferase / Wax synthase (1 of 5)	17.9533	17.1325	25.0312	19.5073	21.7919	20.6193	24.4475	17.2764	21.6486	24.1503	27.3736	22.5577	20.0414	11.0493	8.15629	21.6174	11.3398	17.6532	14.5107		15.5115	33.5932	26.3284	17.0356	25.3771	11.0443	41.1713			20.9168		29.2691	20.7195	32.4497	10.8255	17.4535	30.4451			26.3886	13.3587	35.7293		21.7027			23.7372
Gorai.012G186700.1.A;Gorai.012G186700.1.D	2.3.1.212//2.3.1.74 - Naringenin-chalcone synthase / Flavonone synthase (1 of 1)	189.68	194.22	201.406	200.173	185.51	165.397	224.271	261.199	213.341	334.07	371.555	258.761	331.597	270.508	266.721	338.983	260.742	268.247	308.643	372.415	293.043	292.087	283.031	204.799	275.143	203.594	227.442		565.748	314.835	899.346	285.45	298.823	301.838	379.475	245.981	231.995	256.023	328.545	233.796	321.585	295.774	253.167	246.427	300.569	279.703	255.851	264.011
Gorai.006G175100.1.A	2.3.1.35 - Glutamate N-acetyltransferase / Ornithine transacetylase (1 of 1)	697.767	772.607	784.907	303.582	684.278	912.972	598.592	420.342	207.17	544.768	427.078	225.612	705.783	339.709	316.612	592.884	468.291	745.387	627.978	760.631	416.758	550.58	630.474	333.548	519.021	348.724	504.856		938.95	431.064	1273.69	287.969	368.301	205.261	305.542	208.32	282.368	286.199	212.784	264.951	261.452	280.278	236.493	205.593	413.749	402.352	419.895	270.097
Gorai.006G175100.1.D	2.3.1.35 - Glutamate N-acetyltransferase / Ornithine transacetylase (1 of 1)	314.881	395.123	347.872	131.967	367.876	501.26	292.081	191.148	96.5445	273.43	177.238	86.7304	342.446	175.693	137.386	284.133	230.026	371.514	311.577	304.462	193.824	236.539	312.385	172.054	253.469	172.444	269.937		776.816	213.083	679.589	186.818	195.502	95.7579	152.757	98.2177	152.541	140.299	104.534	120.832	118.496	139.914	127.984	97.636	223.307	229.844	258.409	143.792
Gorai.004G031700.1.A	2.3.1.61 - Dihydrolipoyllysine-residue succinyltransferase / Succinyl-CoA:dihydrolipoate S-succinyltransferase (1 of 3)	4718.36	4577.18	3880.92	4734.5	6499.75	5819.5	4854.18	4013.76	4350.23	4340.04	4289.57	4712.98	4423.9	3824.76	4543.69	3801.6	4019.78	4855.94	4997.23	5121.6	3972.52	4122.02	3861.45	4057.97	5497.43	4038.42	3376.37	3733.73	1960.74	4342.4	9368.57	5134.88	4467.23	5948.01	4942.93	5718.08	6200.35	5497.11	6237.06	6144.83	7422.09	6008.62	5406.15	5159.55	5835.07	5756.79	7917.23	7781.21
Gorai.004G031700.1.D	2.3.1.61 - Dihydrolipoyllysine-residue succinyltransferase / Succinyl-CoA:dihydrolipoate S-succinyltransferase (1 of 3)	860.595	915.345	758.346	907.758	1173.69	1185.02	791.796	649.844	821.75	766.9	756.84	843.953	763.646	786.226	777.949	784.657	762.388	837.558	918.49	984.347	762.226	725.211	940.446	711.149	882.738	724.716	667.853	231.188	240.799	849.644	1554.51	1028.01	920.088	1102.84	799.052	1058.35	1144.46	1271.33	1156.1	1219.98	1240.12	1286.23	1004.88	1094.81	1004	1328.46	1700.3	1507.6
Gorai.009G441000.1.A	2.3.1.61 - Dihydrolipoyllysine-residue succinyltransferase / Succinyl-CoA:dihydrolipoate S-succinyltransferase (1 of 3)	873.284	824.966	832.979	914.136	1007.28	957.739	870.953	808.997	974.848	844.716	851.153	989.383	770.574	764.403	953.016	872.819	784.902	994.154	1020.43	1057.37	749.412	780.184	817.538	912.344	1106.8	862.8	749.027	641.473	439.372	930.281	1707.99	1186.3	873.741	1474.35	1077.63	1270.6	1391.02	1255.29	1495.63	1307.99	1538.77	1224.58	1111.62	1117.41	1231.6	1112.43	1605.08	1706.22
Gorai.009G441000.1.D	2.3.1.61 - Dihydrolipoyllysine-residue succinyltransferase / Succinyl-CoA:dihydrolipoate S-succinyltransferase (1 of 3)	310.759	282.766	282.96	313.428	350.707	328.575	261.963	274.552	275.796	266.442	264.355	303.557	285.167	281.917	340.481	314.505	287.835	361.152	377.183	351.103	308.384	289.105	284.845	297.038	387.994	308.145	278.326	615.284		338.655	594.256	407.261	346.228	459.908	342.069	462.199	420.415	390.523	383.91	401.788	487.533	416.638	379.768	370.67	424.476	449.021	593.726	524.622
Gorai.010G181600.1.A	2.3.1.61 - Dihydrolipoyllysine-residue succinyltransferase / Succinyl-CoA:dihydrolipoate S-succinyltransferase (1 of 3)	266.492	244.141	223.139	186.408	299.779	412.791	211.542	188.879	156.33	142.173	133.557	151.967	173.008	125.861	119.193	138.818	149.12	172.254	164.786	178.258	151.618	130.068	103.691	124.501	154.107	87.7269	86.8268		178.931	118.903	274.198	152.066	143.18	168.186	117.225	174.011	187.433	162.041	188.734	180.853	224.667	191.182	171.621	160.011	183.034	278.121	287.239	181.372
Gorai.011G235600.1.D	2.3.1.84 - Alcohol O-acetyltransferase / AATASE (1 of 17)					25.0016	25.9041								17.8864	17.3993			22.6969	55.3077			37.0665					42.9409				67.498			18.8975							38.8246				109.972	36.836
Gorai.012G006700.1.D	2.3.1.84 - Alcohol O-acetyltransferase / AATASE (1 of 17)	1181.44	1121.79	1210.51	1249.47	1107.11	1332.56	824.64	889.81	1128.37	887.951	869.027	1151.22	853.54	1125.31	1150.84	964.226	1005.15	1183.53	933.033	969.464	1044.79	1235.97	1151.11	1272.67	1052.68	1110.56	1010.81		1311.79	1130.97	659.412	1151.89	1291.64	718.262	1165.66	1092.8	872.613	993.636	852.107	760.325	1117.62	1059.12	958.365	1039.9	1027.86	858.105	818.447	866.949
Gorai.007G165600.1.A	2.3.1.9 - Acetyl-CoA C-acetyltransferase / Acetoacetyl-CoA thiolase (1 of 2)	1079.12	1071	1015.31	791.027	1006.2	913.263	1079.89	988.112	802.19	1094.11	880.299	685.636	1100.04	942.586	790.997	1079.07	942.041	1089.21	1004.45	1105.63	884.639	941.059	1083.42	891.581	1237.87	852.815	936.54		640.707	902.734	1138.27	784.313	1014.88	571.468	909.065	680.238	697.77	635.118	616.729	771.312	648.782	779.145	710.128	651.667	838.433	957.165	935.625	946.327
Gorai.007G165600.1.D	2.3.1.9 - Acetyl-CoA C-acetyltransferase / Acetoacetyl-CoA thiolase (1 of 2)	825.864	781.027	682.861	558.159	810.558	742.475	779.695	713.14	475.29	809.167	518.645	469.466	792.125	708.651	483.699	620.376	631.28	850.108	707.396	808.656	614.853	698.937	755.818	605.405	859.635	612.519	720.638	1564.55	510.868	620.356	624.174	451.379	854.286	304.557	685.713	436.14	455.248	461.261	340.074	470.938	458.153	568.156	543.671	472.149	595.451	638.982	617.669	580.56
Gorai.010G248300.1.A	2.3.1.9 - Acetyl-CoA C-acetyltransferase / Acetoacetyl-CoA thiolase (1 of 2)	15.6947	18.542	11.3372	19.0096	17.22	15.2491	16.3792	27.6381	33.3131	18.0036	17.7613	51.0232	25.3767	27.3925	23.012	17.7153	32.2324	41.7337	34.6528	34.7966	41.1817	34.5224	24.9562	46.6162	60.3918	48.9852	33.2237			30.9482	40.622	33.711	18.8708	42.017	21.3016	52.456	41.2788	71.119	46.9747	63.4544	71.2449	49.7454	86.3291	103.019	83.599	99.8272	104.907	71.392
Gorai.010G248300.1.D	2.3.1.9 - Acetyl-CoA C-acetyltransferase / Acetoacetyl-CoA thiolase (1 of 2)	131.492	132.141	120.327	170.429	126.308	128.661	155.657	154.06	189.455	140.516	153.235	209.906	167.228	160.829	153.248	151.755	172.007	214.098	181.585	157.603	185.806	157.151	169.427	202.015	220.868	214.387	195.716	117.977	1644.97	218.153	281.909	213.17	183.744	257.012	182.565	238.543	291.995	250.489	239.985	299.767	252.012	214.963	307.302	304.323	298.494	312.132	357.842	286.924
Gorai.009G032800.1.A	2.3.1.97 - Glycylpeptide N-tetradecanoyltransferase / Peptide N-tetradecanoyltransferase (1 of 4)	306.011	275.328	271.455	245.379	235.299	227.45	237.249	226.823	276.838	254.293	282.805	268.573	239.648	213.927	198.411	226.138	206.305	213.068	201.839	264.786	212.47	285.045	235.7	214.948	240.527	225.17	294.374			198.177	210.258	221.735	165.062	257.384	302.014	259.154	211.494	211.231	308.647	222.586	313.1	302.25	232.474	231.314	294.946	185.558	203.018	291.082
Gorai.009G032800.1.D	2.3.1.97 - Glycylpeptide N-tetradecanoyltransferase / Peptide N-tetradecanoyltransferase (1 of 4)	9.8714	8.81763	6.07325	22.0852	32.1869	37.7386	24.7171	31.9583	31.8469	16.2319	12.7234	17.4232	23.2876	20.2272	12.6601	26.291	20.6439	26.8277	27.8896	25.2302	35.4268	50.5641	61.0629	62.0487	39.1587	54.3963	69.4167			52.8939	27.2923	31.5099	56.5837	64.3679	76.2876	47.1299	55.3989	30.3257	68.9208	50.3221	91.5897	85.6818	49.7828	48.0136	69.8386	55.9939	63.8813	82.8713
Gorai.009G142900.1.A	2.3.1.97 - Glycylpeptide N-tetradecanoyltransferase / Peptide N-tetradecanoyltransferase (1 of 4)	56.3168	53.6391	59.9372	45.5892	53.4042	62.5283	41.0333	47.4991	43.5943	35.2912	41.6677	47.9605	34.7929	42.0122	39.55	34.5666	37.25	45.0835	30.1943	36.2755	32.3342	49.8778	39.2066	33.1399	41.0377	38.7734	51.4167			37.003	42.8573	39.6675	40.2573	47.7781	54.1421	44.0087	40.8862	44.0748	49.034	46.1044	54.5767	59.4597	49.2308	42.9604	55.2125	45.1235	45.7455	55.8102
Gorai.010G084600.1.D	2.3.1.97 - Glycylpeptide N-tetradecanoyltransferase / Peptide N-tetradecanoyltransferase (1 of 4)	1063.76	963.473	1020.09	837.3	854.239	805.809	734.334	809.603	922.813	827.897	729.074	884.203	692.281	735.153	662.264	692.932	639.648	734.907	585.389	702.332	672.503	757.294	727.812	674.52	616.396	625.794	767.991	480.291		625.418	584.795	643.434	609.85	716.171	829.364	729.449	590.281	597.12	852.127	619.372	842.623	870.935	696.04	742.193	864.848	662.486	655.619	828.585
Gorai.013G227000.1.A	2.3.1.97 - Glycylpeptide N-tetradecanoyltransferase / Peptide N-tetradecanoyltransferase (1 of 4)	360.812	378.223	312.982	261.779	318.657	362.828	290.845	368.949	360.821	346.194	328.679	356.121	307.711	302.638	316.673	368.317	295.274	275.98	270.325	381.832	275.561	294.249	336.946	269.717	323.105	389.587	379.803		124.121	317.576	333.354	384.064	333.381	337.97	327.307	338.481	354.34	323.116	357.434	374.469	410.811	355.576	353.177	383.25	401.955	332.956	350.865	392.343
Gorai.010G079400.1.D	2.3.2.15//2.3.2.2//3.4.19.13 - Glutathione gamma-glutamylcysteinyltransferase / Phytochelatin synthase // Gamma-glutamyltransferase / Glutamyl transpeptidase // Glutathione hydrolase / Glutathionase (1 of 3)	52.3534	44.6427	43.0894	27.8702	37.175	53.9384	41.4132	38.1912	36.3691	39.589	43.5202	37.0611	47.7306	32.6821	26.7684	34.5049	37.0258	39.5503	35.8787	41.1767	27.6749	27.643	30.0862	25.4038	35.3837	28.8112	30.8549			23.9038	53.1019	25.4755	17.3654	28.5195	27.4007	20.1018	34.0965	22.956	18.9256	29.1011	34.0562	28.0093	26.1232	27.2872	26.3876	23.3429	21.3396
Gorai.004G117100.1.A	2.3.2.5 - Glutaminyl-peptide cyclotransferase / Glutaminyl-tRNA cyclotransferase (1 of 2)	148.324	167.812	142.129	128.466	163.841	193.054	141.585	164.323	145.143	159.406	158.087	129.631	198.469	150.135	164.428	228.681	141.55	201.729	207.521	237.302	179.512	187.54	231.652	175.485	225.603	183.774	253.448	109.957	850.254	213.886	589.394	197.083	207.051	241.067	238.2	232.489	236.943	210.111	266.779	275.609	319.579	300.749	256.372	231.859	340.338	373.362	300.253	246.532
Gorai.004G117100.1.D	2.3.2.5 - Glutaminyl-peptide cyclotransferase / Glutaminyl-tRNA cyclotransferase (1 of 2)	14.0643	18.4803	17.0007	15.917	16.8049	21.4347	15.1629	16.8375	14.653	14.8923	17.1593	14.2178	26.4484	16.6212	22.0292	40.4507	15.7008	31.0485	30.0467	33.9242	25.2559	26.9324	42.1229	30.8895	37.3359	33.3511	36.957		167.9	37.4411	91.4406	30.4931	42.2247	42.4107	44.2679	41.2125	33.6426	38.2268	42.4781	54.5624	55.0414	48.5568	39.1549	39.9318	51.8197	74.3931	68.7651	37.8961
Gorai.007G013000.1.D	2.3.2.5 - Glutaminyl-peptide cyclotransferase / Glutaminyl-tRNA cyclotransferase (1 of 2)	36.5043	63.3505	56.0153	58.16	38.3573	37.8216	58.4822	52.1064	40.3814	46.2194	25.9581	32.1204	35.0346	36.4649	34.7248	36.3608	42.4777	41.5989	30.0306	37.7929	29.9256	44.7984	31.1253	37.6585	21.3903	34.3928	42.4623			39.0085	89.2314	42.34	50.3515	52.0507	46.6829	34.4052	51.5194	36.1982	38.6263	48.144	57.7673	53.5918	35.0526	36.0169	59.0644	52.8832	53.0946	42.7115
Gorai.011G285800.1.A	2.3.2.8 - Arginyltransferase / Arginyl-tRNA--protein transferase (1 of 1)	180.266	165.972	172.725	184.602	126.804	143.411	164.359	159.181	180.066	196.871	181.299	189.992	178.039	179.486	177.039	171.809	150.171	162.335	156.817	189.728	176.007	146.868	167.929	160.219	232.349	188.913	185.415			196.895	173.927	223.851	169.68	186.214	163.854	187.769	208.79	208.878	178.566	180.429	200.7	206.542	197.132	191.209	195.183	213.89	203.791	230.29
Gorai.011G285800.1.D	2.3.2.8 - Arginyltransferase / Arginyl-tRNA--protein transferase (1 of 1)	64.9453	64.7859	63.0063	66.9694	64.2424	58.1259	69.1222	67.9324	64.8493	73.2523	62.1601	64.6124	70.4422	65.9523	57.4312	51.8289	56.8093	58.6609	57.3803	61.3556	61.3672	69.1186	55.7089	64.8842	73.0256	64.3717	72.1605			71.6464	49.2488	66.5411	68.1314	61.5136	65.2659	70.8966	66.2392	71.6839	60.0341	71.6568	63.4881	73.599	75.7155	74.86	76.9398	71.5326	70.8108	77.0989
Gorai.007G069000.1.A;Gorai.007G069000.1.D	2.3.3.1 - Citrate (Si)-synthase / Citrate oxaloacetate-lyase ((pro-3S)-CH(2)COO->acetyl-CoA) (1 of 2)	558.657	596.306	573.536	653.599	645.879	631.964	540.163	521.974	779.951	501.987	501.015	809.284	509.139	658.276	655.456	510.679	645.049	835.986	656.804	562.079	713.578	659.32	634.638	878.065	553.474	701.545	614.964	405.988	457.925	768.678	644.154	686.626	614.269	1186.51	756.094	1029.16	933.046	815.802	1168.33	880.196	1275.58	908.985	1150.97	1139.96	1401.42	1347.04	1539.1	1449.48
Gorai.009G167800.1.A	2.3.3.1 - Citrate (Si)-synthase / Citrate oxaloacetate-lyase ((pro-3S)-CH(2)COO->acetyl-CoA) (1 of 2)	1321.69	1199.62	1148.81	1385.98	1584.92	1567.64	1266.07	1388.76	1757.2	1439.17	1216.57	2022.4	1245.89	1462.23	1490.68	1459.18	1500.73	1862.64	1497.04	1661.3	1830.13	1489.46	1475.1	1869.22	1200.69	1364.83	1360.74	998.932	2563.19	1600.83	1353.65	1222.06	1360.18	1926.23	1823.03	2114.89	1202.66	1230.58	1926.82	1037.69	2461.17	1628.54	1792.83	1905.49	1900.21	2025.88	2126.1	1659.2
Gorai.009G167800.1.D	2.3.3.1 - Citrate (Si)-synthase / Citrate oxaloacetate-lyase ((pro-3S)-CH(2)COO->acetyl-CoA) (1 of 2)	60.7986	57.2291	76.7314	78.5136	62.32	79.2646	67.2792	76.9286	103.775	93.9157	84.8856	135.041	74.5341	96.6641	109.377	95.2706	100.952	114.085	108.835	95.6258	110.098	96.6881	114.521	101.89	72.6735	78.8115	103.07			118.751	88.2021	107.419	99.7231	147.623	121.491	128.338	86.0215	88.4096	122.355	63.5157	96.6782	87.3866	88.7894	101.27	77.8114	116.522	85.3598	68.2434
Gorai.004G207000.1.D	2.3.3.10 - Hydroxymethylglutaryl-CoA synthase / Hydroxymethylglutaryl coenzyme alpha-condensing enzyme (1 of 3)	1035.51	1045.11	1080.16	1006.67	1081.96	1029.48	1309.09	1397.17	963.02	1088.1	808.675	799.334	1018.31	1112.49	714.8	798.087	988.19	868.102	824.955	741.332	834.709	652.264	560.501	613.903	756.893	728.066	414.199	570.281		419.065	384.066	381.43	537.188	212.474	222.814	232.66	247.492	285.336	150.277	276.353	146.828	186.83	302.58	318.242	215.619	346.883	263.751	130.163
Gorai.005G127500.1.A	2.3.3.13 - 2-isopropylmalate synthase / Isopropylmalate synthetase (1 of 2)	285.355	297.705	291.848	318.614	277.964	322.744	293.187	263.224	269.909	300.135	276.538	303.761	297.606	272.604	341.383	271.748	267.967	258.821	299.627	233.248	205.759	225.13	211.468	249.902	327.139	352.596	232.49	731.746		299.719	267.015	341.356	302.011	427.237	248.741	335.369	437.64	409.579	348.212	374.022	271.197	231.988	317.556	267.932	233.166	320.692	330.68	323.751
Gorai.011G145600.1.A	2.3.3.13 - 2-isopropylmalate synthase / Isopropylmalate synthetase (1 of 2)	64.0924	63.3776	74.0318	64.2861	62.1142	81.934	67.4318	60.1153	53.3152	90.4741	88.4783	70.522	81.8153	56.6911	81.2178	90.2937	56.7162	79.317	88.1482	85.8954	63.3407	102.348	94.5478	92.5499	141.935	136.209	130.904			103.878	119.555	96.0717	91.1791	74.539	107.654	166.662	108.866	141.373	106.05	115.706	89.1089	94.0733	88.8949	101.062	88.3297	92.9773	92.746	114.087
Gorai.011G145600.1.D	2.3.3.13 - 2-isopropylmalate synthase / Isopropylmalate synthetase (1 of 2)	901.361	978.37	915.649	905.417	1053.93	1039.81	948.991	918.247	846.593	1030.48	936.633	981.165	1097.12	1000.65	1257.64	1242.33	1034.27	1097.7	1233.93	1058.41	767.87	1168.81	1162.45	985.78	1250.5	1439.04	1091.17	1304.65		1359.9	1406.94	1474.76	1232.05	1454.83	1499.25	1563.42	1720.61	1677.8	1367.55	1361.06	1311.2	1336.04	1169.2	1132.04	1145.52	1437.07	1337.33	1335.08
Gorai.001G060900.1.A	2.3.3.9 - Malate synthase / Malic-condensing enzyme (1 of 1)	41.5586	19.4965	49.0159	30.2209	27.3798	47.1596	19.6379	16.6627	30.6271		34.5862	26.1164	23.3891	21.1856	29.0862	33.4711		21.994	53.758	34.9623		29.2294	42.6273	43.9498	55.5791	35.1325	18.8066				97.2646	117.931	55.2022	43.8862	26.5177	53.9441		232.599	28.6023	108.937	38.2819	46.0382	296.126	41.235	43.255	32.2444	83.8852	86.3625
Gorai.008G014000.1.A	2.4.1.101 - Alpha-1,3-mannosyl-glycoprotein 2-beta-N-acetylglucosaminyltransferase / 1,2-N-acetylglucosaminyltransferase (1 of 1)	30.3493	40.0063	40.8504	41.7599	46.8495	49.1482	27.8996	29.0295	73.1673	26.2186	32.9376	89.6819	23.242	45.3025	46.6724	25.3348	39.7597	73.7009	37.5725	25.8086	45.4286	33.6113	34.8428	82.4164	42.0135	40.9795	38.6568			36.8779	31.9877	43.4646	32.3844	48.4367	45.2567	53.6128	49.5893	42.1925	68.1603	41.8063	68.2984	42.2067	37.0505	34.6776	75.3411	39.5981	62.0804	45.3808
Gorai.008G014000.1.D	2.4.1.101 - Alpha-1,3-mannosyl-glycoprotein 2-beta-N-acetylglucosaminyltransferase / 1,2-N-acetylglucosaminyltransferase (1 of 1)									43.5195			20.9393			36.9148				49.8639		52.1785	49.8231	43.5975	76.2653		79.7234	73.0074									98.7648		72.5645	110.611	85.0039	93.1471	73.1141		88.4249	133.582	67.0001	98.4784	97.9844
Gorai.001G017700.1.A	2.4.1.13 - Sucrose synthase / Uridine diphosphoglucose-fructose glucosyltransferase (1 of 8)				12.0242	11.9313	13.3891	12.248	21.1224	25.1454	14.7498	13.4127	20.9491	18.1505	12.4772	15.8625	11.9846	20.2783	14.3227	15.6934	16.7959	11.4977	11.0071	8.95424	12.1232		13.1211	4.61945			15.2742		20.7901		12.3678	11.572	12.9677	17.3238	17.7136	14.6245	15.8858	17.5671	21.9653	13.2242	16.8888	16.4322			17.784
Gorai.001G017700.1.D	2.4.1.13 - Sucrose synthase / Uridine diphosphoglucose-fructose glucosyltransferase (1 of 8)	80.1151	81.7715	99.3186	91.7883	65.801	81.331	89.4016	105.77	102.179	109.248	106.977	78.0661	68.0767	82.9705	89.5918	65.3892	99.8095	103.349	107.462	106.997	68.0296	98.6128	74.7294	71.1866	85.9791	84.8167	76.5112			81.8734	99.2641	77.6702	66.7308	66.7848	67.3688	74.3659	85.7127	84.1599	71.696	57.9621	68.8483	70.5037	78.3029	71.9238	109.885	96.9815	105.782	81.304
Gorai.009G198800.1.A;Gorai.009G198800.1.D	2.4.1.132 - GDP-Man:Man(1)GlcNAc(2)-PP-dolichol alpha-1,3-mannosyltransferase / Mannosyltransferase II (1 of 2)		14.3236	17.9924	15.7396	15.507	17.4999	14.8711	12.7978	19.9957	11.2323	14.3241	29.5392		13.6866	4.66667	8.52055	11.7038	17.3716	8.26985	9.03362	12.4878	13.5356	15.8248	18.5739		14.5161				13.575				10.1128	9.22539	18.1514	11.7138	14.7424	14.7177	13.9091	18.7835	18.0357	12.6297	14.2244	15.2476	15.4527	11.6898	12.8215
Gorai.013G247000.1.A	2.4.1.14 - Sucrose-phosphate synthase / UDP-glucose-fructose-phosphate glucosyltransferase (1 of 6)	243.528	272.007	323.588	622.966	351.777	276.946	319.89	452.043	429.435	364.66	309.912	418.079	306.07	499.713	524.239	354.489	377.768	331.814	317.466	428.374	553.866	405.006	467.269	621.74	355.684	423.032	463.152			565.673	309.161	648.333	696.463	840.721	891.764	537.855	589.168	544.054	729.94	386.999	670.445	701.64	692.918	703.658	674.096	847.3	620.137	952.242
Gorai.002G164900.1.A;Gorai.002G164900.1.D;Gorai.009G344800.1.A;Gorai.009G344800.1.D;Gorai.011G176600.1.A;Gorai.011G176600.1.D	2.4.1.195 - N-hydroxythioamide S-beta-glucosyltransferase / Uridine diphosphoglucose-thiohydroximate glucosyltransferase (1 of 3)																																							41.221	36.9145	36.91	48.535	60.0241		77.7482	83.5401	86.2747	60.5338
Gorai.007G095000.1.D	2.4.1.207 - Xyloglucan:xyloglucosyl transferase / Xyloglucan endotransglycosylase (1 of 41)	197.926	194.533	149.589	101.832	174.255	237.934	225.261	153.408	123.523	201.743	145.634	140.174	280.786	148.262	113.655	215.971	151.286	258.497	257.347	306.948	207.719	201.829	245.831	142.879	237.06	152.148	181.081	551.157		142.877	258.841	193.589	184.246	90.1421	132.782	109.197	108.568	128.772	78.9235	122.006	88.7213	106.632	92.703	105.311	94.1669	131.01	131.166	92.8075
Gorai.004G128700.1.A	2.4.1.242 - NDP-glucose--starch glucosyltransferase / Waxy protein (1 of 3)	52.3268	69.2413	48.1039	29.0705	59.4885	68.6351	26.0895	27.3467	22.3381	29.1078	14.8137		31.5124	17.4923		15.5233	26.2259	75.2327	34.7672	20.5903	20.8877	20.5048	21.9289	46.9141	46.5835					31.6795	64.0873						27.0376	21.241	22.953	18.8568	19.3208	11.8737		21.838	17.4022	50.4743	52.3884	25.8585
Gorai.004G128700.1.D	2.4.1.242 - NDP-glucose--starch glucosyltransferase / Waxy protein (1 of 3)	23.3755	25.6801	26.5608		17.0261	30.2488	18.9304			19.2539	20.8688		32.5219			13.3396		33.3754	23.0502	13.2673					28.0721					20.2326			19.8206								12.0696		23.5747		12.443	22.3977
Gorai.003G012600.1.A	2.4.1.245 - Alpha,alpha-trehalose synthase / Trehalose synthetase (1 of 2)		67.2544	63.284		72.6408	67.3775	53.8701	35.3849	41.4955									43.447	46.6305	68.621	39.6976	68.7808	57.2294	63.0487	76.7929	103.391	120.308									86.5358			56.8659	69.966				76.9356	66.1768		123.847	162.141
Gorai.003G047100.1.A	2.4.1.25 - 4-alpha-glucanotransferase / Oligo-1,4-1,4-glucantransferase (1 of 2)	187.972	174.543	157.716	101.35	171.918	222.485	153.361	152.926	80.3263	131.18	110.719	65.4059	131.556	143.132	92.6681	139.374	132.313	153.542	105.573	114.559	95.325	157.892	117.937	108.783	136.011	105.732	108.47			124.636	149.135	111.12	145.319	65.8664	102.283	72.2428	94.3848	94.8648	58.9817	93.9021	77.7881	94.4517	102.485	84.5706	100.92	173.826	144.339	90.2341
Gorai.003G047100.1.D	2.4.1.25 - 4-alpha-glucanotransferase / Oligo-1,4-1,4-glucantransferase (1 of 2)	53.7667	48.6352	37.941	25.3442	41.9185	56.9985	46.0547	36.8593	30.5346	31.5154	27.7729	25.8226	43.097	41.8988	17.093	25.9636	38.5126	43.1235	27.5828	35.8137	29.2139	34.0325	42.3482	23.9663	79.1954	251.19	185.492			28.3964	36.3548	23.1936	41.729	12.6612	30.7715	104.45	23.4157	18.9546			29.0771		31.7194	29.5825	40.6558	59.6512	42.9593
Gorai.010G128900.1.D	2.4.1.25 - 4-alpha-glucanotransferase / Oligo-1,4-1,4-glucantransferase (1 of 2)	163.264	163.591	182.864	138.838	150.162	181.057	133.068	125.193	120.177	141.018	122.231	109.964	130.274	111.536	98.5482	124.97	112.672	144.968	101.898	123.402	109.295	126.911	115.528	104.222	112.064	104.329	107.547			125.372	153.068	120.914	121.822	109.899	115.929	111.478	115.154	110.132	109.963	111.449	111.472	111.344	121.748	99.7303	127.462	186.155	145.193	129.084
Gorai.002G150300.1.A	2.4.1.29 - Cellulose synthase (GDP-forming) / GDP-glucose-cellulose glucosyltransferase (1 of 4)	92.541	72.6517	84.6022	124.634	81.1014	89.6249	86.0513	96.3948	127.234	85.9062	115.043	145.219	95.8564	120.917	152.742	93.5312	115.621	131.87	95.9842	94.9096	117.877	112.716	115.024	209.591	114.238	167.293	136.077			165.062	89.9957	171.682	134.975	159.125	126.317	145.954	108.721	120.635	106.063	138.816	139.374	139.686	125.242	85.1256	120.722	260.531	263.184	286.913
Gorai.009G255100.1.A;Gorai.009G255100.1.D	2.4.1.29 - Cellulose synthase (GDP-forming) / GDP-glucose-cellulose glucosyltransferase (1 of 4)	143.871	136.583	147.814	188.946	120.832	114.919	153.826	247.461	89.7432	137.433	235.661	104.592	212.512	311.22	419.546	195.758	204.759	204.062	186.528	205.477	252.076	200.533	184.537	332.219	176.384	92.2631	308.729			147.443		131.719	233.693	340.311	159.945	193.984	234.544	216.596	1041.88	684.836	789.555	522.044	564.237	169.378	400.816	534.835	820.476	454.292
Gorai.002G243400.1.A;Gorai.002G243400.1.D	2.4.1.32 - Glucomannan 4-beta-mannosyltransferase / Glucomannan-synthase (1 of 5)	18.696	21.6284	22.4392	14.7444	22.3656	27.3063	11.1928	13.7899	21.274			27.4058	15.9747		13.9706		12.0943	17.0621
Gorai.004G154200.1.A;Gorai.004G154200.1.D	2.4.1.37 - Fucosylgalactoside 3-alpha-galactosyltransferase / galactosyltransferase (1 of 3)	31.9646	45.4593	42.9652	49.9439	59.0813	55.6373	43.5588	43.4052	76.0056	37.5417	49.96	70.5443	42.3647	53.3383	53.5389	48.6124	45.1542	71.4682	51.3563	46.2968	49.8953	42.6367	55.3347	80.0698	69.9835	123.314	87.7988			57.9346	38.8071	75.5789	42.7522	54.6538	65.1541	62.8462	54.9007	62.3482	57.919	65.5941	65.5801	56.7763	60.3028	50.327	82.3996	57.1204	60.6687	83.5185
Gorai.001G072600.1.A	2.4.1.69 - Galactoside 2-alpha-L-fucosyltransferase / Secretor-type beta-galactoside alpha-1->2 fucosyltransferase (1 of 2)	29.3237	43.0923	39.8655	34.4507	35.675	47.9051	25.7844	27.1886	35.8563	39.325	26.4518	43.7429	25.2887	24.9853	29.6352		32.2262	42.3838	23.031	29.087	28.6997	30.2418		33.4989		26.3				28.1391			30.9005	22.8711		27.2969	15.5621	30.3718							45.4702
Gorai.008G203100.1.A;Gorai.008G203100.1.D	2.4.1.82 - Galactinol--sucrose galactosyltransferase / Raffinose synthase (1 of 9)	37.9454	36.32	39.9697	24.2369	48.7707	44.3478	41.4701	49.9486	33.9424	43.3615	44.3786		43.1406	41.0725	29.2424	46.2492	28.8834	34.3317	39.2297	35.9242	45.7589	36.1293	38.586						3434.73	31.7236			51.0364	30.4318	37.6241										34.8424	35.6794	65.7641	48.5327
Gorai.009G113100.1.A;Gorai.009G113100.1.D	2.4.1.85 - Cyanohydrin beta-glucosyltransferase / Uridine diphosphoglucose:aldehyde cyanohydrin beta-glucosyltransferase (1 of 2)			58.8865	71.4509	35.5957	52.1783	81.167	47.5502	52.0658	47.7058	40.1833	50.9139	42.0893	45.9928	39.8593	37.9344	39.7505	36.7112	35.1258	43.2074	44.1971	30.9401	28.9444		41.4031	36.1359				32.1428		41.2919	55.7374	38.6882		17.8732	29.6069	44.8719			13.8782		24.7811	28.6922	30.8683	35.0471	30.9255	37.4934
Gorai.009G432600.1.A	2.4.2.10 - Orotate phosphoribosyltransferase / Orotidylic acid phosphorylase (1 of 2)	1283.52	1318.61	1268.45	1622.13	1224.14	1458.18	1244.85	1841.78	1742.16	1087.03	1213.49	1407.71	1459.73	1798.23	1436.08	1340.52	1399.76	1469.27	1302.06	1178.36	1637.64	1537.18	1266.83	1286.5	1348.73	1467.14	1184.77	1014.78	1072.1	1448.94	1375.6	1272.76	1629.02	874.758	1291.43	1057.94	1491.44	1272.24	728.309	1165.83	1141.49	1200.15	1822.18	1763.74	1374.11	1614.78	1461.76	1127.9
Gorai.009G432600.1.D	2.4.2.10 - Orotate phosphoribosyltransferase / Orotidylic acid phosphorylase (1 of 2)	80.7253	110.926	101.003	171.338	92.9734	114.675	98.2979	140.047	155.335	80.7116	59.052	119.961	124.666	117.056	97.5564	83.4811	109.813	108.287	87.6714	68.7143	116.916	114.558	114.862	76.0392	131.205	124.88	106.228			120.963	108.229	45.3557	119.177	50.6761	88.8	108.754	112.859	112.766	79.7028	82.9897	128.386	99.1471	145.925	141.446	120.571	116.534	113.075	101.953
Gorai.013G167000.1.D	2.4.2.10 - Orotate phosphoribosyltransferase / Orotidylic acid phosphorylase (1 of 2)	3081.85	2596.65	2793.49	4017.11	3035.98	3381.72	3256.09	4193.91	4129.83	2952.11	3260.11	3447.78	3313.03	3898.07	3301.33	3110.47	3403.02	3488.87	3147.95	2929.05	4251.04	3574.11	3152.56	3499.1	3693.32	3951.92	3343.36	2283.47	1112.53	3786.6	3376.48	3806.72	4204.97	2354.64	3301	3025.1	3650.02	3578.12	2242.18	3102.85	2872.62	3249.18	4864.08	4813.63	3515.14	4339.31	4161.54	2991.94
Gorai.001G244000.1.A	2.4.2.14 - Amidophosphoribosyltransferase / Phosphoribosyldiphosphate 5-amidotransferase (1 of 3)	464.305	428.917	429.549	497.266	523.073	572.106	360.301	380.832	371.45	253.544	242.066	310.251	286.888	317.808	228.95	217.107	267.175	279.223	195.625	163.53	211.836	229.52	155.206	204.574	193.943	241.339	133.532			208.984	180.37	182.068	189.917	189.137	174.459	228.61	205.625	207.962	158.31	172.453	213.543	209.96	215.118	247.496	196.524	238.44	262.252	191.734
Gorai.005G249000.1.A	2.4.2.14 - Amidophosphoribosyltransferase / Phosphoribosyldiphosphate 5-amidotransferase (1 of 3)	154.462	131.268	125.811	174.381	152.389	165.102	136.61	118.459	137.189	87.3799	101.462	133.802	106.139	115.963	89.3604	81.9784	87.9511	108.041	74.0947	62.8477	81.4815	88.7653	65.1692	86.5515	122.236	106.789	81.6736			111.802	55.192	92.1889	92.488	81.5109	80.4686	106.704	109.653	84.2851	102.837	98.4026	98.5644	80.4657	113.052	112.334	95.0568	113.854	131.069	91.4192
Gorai.005G249000.1.D	2.4.2.14 - Amidophosphoribosyltransferase / Phosphoribosyldiphosphate 5-amidotransferase (1 of 3)	25.5479	27.8407	19.0204	41.4574	51.2948	55.4956	48.758	52.7146	59.6771	35.1371	28.375	62.9825	30.6243	44.9168	56.8802		51.3559	53.4953	29.5082	35.6719	42.4458	44.5572	34.4413	68.5523	60.9397	66.8427	43.4549			33.4183		30.1182	27.9242		23.7156	48.9575	28.0854	57.7981	44.5904	52.9405	57.4549	38.2182	65.8917	63.9868	55.7486	64.7894	77.3383	46.0027
Gorai.008G044900.1.A	2.4.2.17 - ATP phosphoribosyltransferase / Phosphoribosyl-ATP pyrophosphorylase (1 of 2)	973.517	926.672	967.517	563.194	885.976	909.984	939.864	844.779	513.885	882.382	856.406	463.873	934.593	815.198	727.374	885.246	896.444	679.356	890.92	802.854	675.411	758.551	729.237	673.551	781.746	770.892	721.149	670.598	736.25	791.106	800.598	670.838	701.345	334.084	530.211	453.495	576.993	511.47	356.415	518.423	378.97	407.774	492.015	406.537	538.057	792.028	783.483	443.918
Gorai.008G044900.1.D	2.4.2.17 - ATP phosphoribosyltransferase / Phosphoribosyl-ATP pyrophosphorylase (1 of 2)	357.178	427.018	358.48	235.317	393.996	420.398	381.419	336.427	179.323	337.698	333.683	169.401	306.077	276.439	238.414	261.583	314.13	271.351	290.15	248.115	228.808	274.597	257.158	312.495	328.297	334.313	313.848			359.092	329.594	265.064	360.324	113.632	264.899	172.228	231.668	191.851	156.204	200.349	149.209	187.826	238.989	228.351	267.305	386.431	403.624	260.451
Gorai.012G167100.1.A	2.4.2.17 - ATP phosphoribosyltransferase / Phosphoribosyl-ATP pyrophosphorylase (1 of 2)	376.61	317.219	363.33	350.097	323.871	398.626	463.708	478.289	313.167	512.945	392.448	334.301	506.199	397.825	386.306	346.668	422.499	362.416	438.191	395.995	384.261	422.365	409.755	395.548	587.835	590.996	472.739			516.602	721.659	443.323	405.995	253.772	338.948	390.718	464.539	490.626	327.262	420.562	338.475	343.915	424.295	380.542	433.587	567.429	622.87	372.324
Gorai.012G172600.1.D	2.4.2.18 - Anthranilate phosphoribosyltransferase / Phosphoribosyl-anthranilate pyrophosphorylase (1 of 2)	491.747	500.844	437.274	274.932	466.035	487.454	454.747	395.549	249.904	366.162	349.535	226.789	430.254	363.679	333.915	392.846	419.774	384.777	382.097	319.44	277.021	348.791	314.946	319.133	430.955	430.275	341.071	449.683	711.098	356.55	347.236	271.753	388.664	144.071	273.518	238.944	311.123	282.132	155.725	264.186	222.662	286.576	264.854	229.516	268.6	376.061	371.149	244.894
Gorai.002G179900.1.A	2.4.2.19 - Nicotinate-nucleotide diphosphorylase (carboxylating) / Quinolinate phosphoribosyltransferase (decarboxylating) (1 of 1)	118.534	119.376	100.649	99.3987	123.84	124.593	102.766	97.3323	98.7256	98.6963	99.2592	108.823	84.8475	93.7737	93.7004	79.7664	86.4043	91.5406	73.4566	81.0626	65.3149	72.5455	75.3269	86.2	82.9442	93.2577	76.2749			71.4955	74.6795	86.2129	75.0152	69.0103	66.924	68.4702	81.5386	85.7272	60.907	73.2681	68.5094	74.2822	71.9492	75.2717	80.5599	72.712	80.6699	56.1476
Gorai.008G237200.1.A	2.4.2.7 - Adenine phosphoribosyltransferase / Transphosphoribosidase (1 of 6)	19.6541	15.5869	26.3291	11.4944	16.4063	22.6438	18.7682	22.0804	21.9553	15.2196	16.0423	16.9269	19.9143	16.7581	16.5691	19.7825	14.9085	14.6244	15.1302	20.4712	12.5154	7.63313	12.0161	11.2178	24.4792	33.6049	12.2735	27.3447		10.4858	32.7888	25.5634	13.2388	16.4794	7.70251	9.62888	22.348	18.8807	15.1322	14.3967	10.8545	9.35257	23.125	9.62033		9.5393
Gorai.009G127400.1.D	2.4.2.7 - Adenine phosphoribosyltransferase / Transphosphoribosidase (1 of 6)	308.458	305.94	333.234	500.01	332.369	357.59	469.383	456.932	519.173	453.461	411.763	469.633	557.369	460.327	490.334	496.48	447.128	400.367	509.237	519.327	511.222	364.956	352.867	400.031	541.495	525.048	340.202	485.174	1805.7	407.439	480.989	280.363	359.607	566.638	355.013	446.392	641.951	521.671	542.696	690.233	472.915	488.465	791.101	700.9	508.036	699.968	660.45	467.678
Gorai.010G134300.1.A	2.4.2.8 - Hypoxanthine phosphoribosyltransferase / Transphosphoribosidase (1 of 1)	153.819	140.717	140.503	79.0512	137.075	172.95	115.052	96.5756	68.9946	88.0336	71.1512	67.6795	133.364	60.1081	56.6462	95.8697	73.6844	95.4722	84.0402	100.849	93.4425	71.1189	62.9172	58.7682	99.9894	55.9371	40.2963			46.9506	101.979	48.1203	44.522	24.1693	42.1104	26.7798	32.873	37.3485		33.5591	16.5877	34.3111	30.7426	44.9039	36.4599	50.2618	40.0746
Gorai.010G134300.1.D	2.4.2.8 - Hypoxanthine phosphoribosyltransferase / Transphosphoribosidase (1 of 1)		29.2753	26.9789		19.0607	13.0509	28.9109	17.8966	18.6513	9.16612		14.1186	19.8387	12.9326	6.31891	22.1521	13.7081	14.0467	18.9255	22.1939	13.7476	13.3421	8.67201	26.8952	9.39375													13.5578						15.5704		15.7337
Gorai.005G137400.1.A	2.4.99.8 - Alpha-N-acetylneuraminate alpha-2,8-sialyltransferase / Alpha-2,8-sialyltransferase (1 of 1)	26.5092	27.0895	31.2724	36.3124	38.5736	32.4916	23.2972	23.2476	45.7125	19.3165	35.1667	54.7184	21.0535	24.0757	32.1673	20.2716	30.0801	50.8296	26.8653	26.291	30.6041	27.6175	23.213	41.9229	37.0794	36.8887	33.0413			35.4464	28.2662	34.0691	25.4302	31.4004	24.8911	28.5591	28.5584	28.3565	30.9082	27.2395	32.1211	32.4715	36.9992	26.7427	39.9897	29.3581	36.5176	33.7872
Gorai.009G184900.1.A	2.5.1.1//2.5.1.10 - Dimethylallyltranstransferase / Prenyltransferase // (2E,6E)-farnesyl diphosphate synthase / Geranyltranstransferase (1 of 1)	1654.77	1692.55	1685.06	1187.1	1701.17	1627.36	1676.76	1566.07	1204.2	1704.19	1450.55	1262.06	1759.71	1665.48	1337.25	1747.66	1717.36	1924.26	1738.36	1575.61	2074.73	1451.68	1729.88	1495.84	1584.63	1331.69	1813.76	993.093	635.201	1393.53	1220.66	1099.58	1506	846.647	1223.22	841.989	840.549	841.654	769.878	811.83	751.052	930.863	899.59	973.121	1017.96	1331.23	970.904	668.65
Gorai.009G184900.1.D	2.5.1.1//2.5.1.10 - Dimethylallyltranstransferase / Prenyltransferase // (2E,6E)-farnesyl diphosphate synthase / Geranyltranstransferase (1 of 1)	237.685	258.817	236.473	178.467	239.29	216.887	283.95	248.793	178.093	289.336	247.323	224.924	330.812	317.054	243.779	267.286	311.189	315.23	302.736	281.427	370.899	250.826	286.781	272.844	225.337	208.425	262.997			277.999	211.525	192.601	239.2	197.4	186.994	118.662	143.154	179.803	144.291	175.184	120.044	168.762	161.126	203.705	229.871	255.344	205.827	141.205
Gorai.007G051300.1.A;Gorai.007G051300.1.D	2.5.1.1//2.5.1.10//2.5.1.29 - Dimethylallyltranstransferase / Prenyltransferase // (2E,6E)-farnesyl diphosphate synthase / Geranyltranstransferase // Geranylgeranyl diphosphate synthase / Geranylgeranyl-PP synthetase (1 of 1)	139.541	138.218	101.474	51.6654	115.106	138.298	110.784	69.4294	34.4164	82.2071	71.88	35.3828	98.0148	55.2536	35.295	86.4498	61.0886	83.4884	75.634	88.0074	57.8108	74.8124	67.9607	52.9487	80.8315	54.4856	51.4535			52.7431	81.9701	48.1423	67.5123	26.3718	45.3948	28.4132	30.3045	33.5236	24.0991	40.7442	23.0471	36.4938	44.5102	40.2202	50.2529	57.0173	53.7679	34.8309
Gorai.002G154600.1.A	2.5.1.117 - Homogentisate solanesyltransferase / HST (1 of 3)	526.315	486.27	492.207	449.309	487.735	438.287	523.042	582.147	549.45	684.621	606.13	523.308	631.852	563.591	766.024	845.604	639.615	587.617	799.564	883.014	740.792	847.567	907.661	717.708	939.581	976.582	1042.01			945.281	1104.34	1038.81	903.602	1032.98	1011.4	1093.94	1106.58	1197.78	1122.16	1298.54	1133.04	1181.51	1002.33	978.338	1104.59	943.942	1025.06	1066.44
Gorai.002G154600.1.D	2.5.1.117 - Homogentisate solanesyltransferase / HST (1 of 3)	43.3249	47.932	70.1051	41.2436	27.1117	32.1252	50.3722	59.8048	76.1126	61.3281	47.1433	65.1938	64.505	57.6904	81.5062	108.128	86.9612	60.6578	102.008	100.882	102.685	85.4055	134.353	101.962	118.707	143.579	166.607			104.543	76.1338	129.087	92.6675	126.87	106.043	159.668	163.573	152.028	143.792	164.339	117.835	140.115	92.5954	120.733	115.55	106.522	102.228	126.647
Gorai.006G145500.1.A;Gorai.006G145500.1.D	2.5.1.117 - Homogentisate solanesyltransferase / HST (1 of 3)	7.72068	4.98043	8.72749	5.28413	7.40946	5.36108	5.409	3.69978	8.53937	19.6771	7.67124	9.2186	8.82491	7.85389	6.59306	8.73002	5.34635	9.25886	7.04693	8.38854	5.32032		4.97353		6.30967	6.09842	7.66735			5.00641		5.60664	2.98802	9.32148		5.98654	6.598	6.7937	4.86774		4.05349
Gorai.002G004400.1.D	2.5.1.21 - Squalene synthase / Squalene synthetase (1 of 2)	57.8851	64.497	63.9315	93.067	96.3136	81.4859	62.8066	67.2454	167.292	51.6309	73.8494	164.095	56.3128	103.469	122.682	59.915	102.315	137.781	73.637	60.3793	117.513	65.5504	87.4403	187.97	112.429	120.093	114.814			138.078	79.7588	146.755	97.6533	175.635	114.811	136.577	150.457	153.286	184.713	171.089	175.937	130.641	124.044	132.184	182.663	100.12	165.334	149.271
Gorai.005G247700.1.A	2.5.1.21 - Squalene synthase / Squalene synthetase (1 of 2)	42.8337	42.3398	50.1297	51.2529	61.0198	60.4469	44.5685	42.5125	98.5743	33.5435	59.6403	101.548	37.2098	63.2831	57.2658	34.6419	57.6251	81.5859	42.8173	39.4025	64.33	41.2721	45.5746	92.79	43.9551	62.5007	83.1844			70.3718		59.5728	34.841	82.3536	60.9817	57.0221	69.1815	68.8576	72.5041	61.2513	62.8685	58.7923	65.243	52.7942	69.6292	77.0404	65.9311	50.7582
Gorai.005G247700.1.D	2.5.1.21 - Squalene synthase / Squalene synthetase (1 of 2)	45.129	61.3824	54.4343	81.7282	78.4523	79.3251	37.9482	50.477	179.811	30.1116	63.0974	134.45		80.3912	114.296	45.1911	85.4014	138.55	44.9905	30.5318	85.0618		38.3284	141.054		62.8645	60.5934			68.4457		35.4659	49.939	60.5228	49.344	50.4162	39.6503	45.5348	44.2458	49.6535	42.6914	32.8955	42.7636	50.4442	46.6101	45.3317	33.0006	47.2962
Gorai.008G269900.1.A	2.5.1.22 - Spermine synthase / Spermidine aminopropyltransferase (1 of 1)	111.279	144.849	121.02	130.602	133.286	143.852	164.813	169.61	155.183	186.278	121.938	182.853	226.713	215.349	248.624	211.968	194.501	164.583	299.94	284.379	253.101	240.289	247.14	263.066	403.471	286.671	189.527			313.153	365.11	327.027	375.176	220.249	311.95	336.901	333.469	327.285	203.385	347.539	224.224	265.76	388.317	447.967	252.64	339.831	361.116	215.602
Gorai.008G269900.1.D	2.5.1.22 - Spermine synthase / Spermidine aminopropyltransferase (1 of 1)	259.424	273.489	288.556	271.568	253.972	300.27	307.608	304.029	291.384	332.961	279.877	281.682	351.915	328.68	331.346	397.102	324.138	279.98	387.102	413.531	357.173	371.224	429.611	363.382	474.096	429.453	316.237	221.707	77.9669	424.389	444.102	471.887	521.342	375.724	428.887	409.231	466.706	476.128	277.744	494.456	290.544	363.428	465.615	511.501	344.814	425.056	376.235	325.672
Gorai.009G185800.1.A	2.5.1.3 - Thiamine-phosphate diphosphorylase / TMP pyrophosphorylase (1 of 2)	227.499	182.132	273.345	247.896	146.34	206.702	215.866	178.801	233.466	282.475	209.465	235.52	265.206	170.253	192.066	249.937	171.314	153.313	214.989	294.514	204.786	141.693	168.375	149.891	320.776	240.884	153.246			156.83	211.123	210.339	143.44	199.063	103	183.216	214.851	220.827	157.687	219.247	107.269	88.6404	143.264	163.266	89.3573	111.892	122.454	80.2075
Gorai.011G226300.1.A	2.5.1.46 - Deoxyhypusine synthase / Spermidine dehydrogenase (1 of 2)	177.877	191.064	216.739	214.055	168.174	158.951	174.664	208.252	192.248	218.503	205.901	188.987	221.153	199.468	175.496	235.366	170.777	160.656	225.406	248.071	191.226	165.555	206.144	159.839	233.525	224.656	210.953		327.641	215.743	289.012	198.554	223.802	159.916	182.664	218.597	206.591	214.035	158.207	212	160.427	166.12	213.577	193.768	167.163	168.254	178.433	172.819
Gorai.011G226300.1.D	2.5.1.46 - Deoxyhypusine synthase / Spermidine dehydrogenase (1 of 2)	107.212	104.231	77.7657	77.0862	89.4204	75.4848	75.264	105.926	81.2373	109.422	84.4531	84.6022	108.683	91.378	113.622	105.113	75.7148	59.5034	109.025	143.543	102.113	99.32	107.324	84.09	120.475	106.676	89.7282			126.224	141.43	93.749	92.657	52.8197	88.6126	92.5387	89.5083	111.428	75.7363	81.9143	86.906	98.4017	113.015	90.3387	92.4067	89.3832	96.757	83.5244
Gorai.013G202000.1.D	2.5.1.47//4.4.1.9 - Cysteine synthase / OAS sulfhydrylase // L-3-cyanoalanine synthase / Beta-cyanoalanine synthase (1 of 2)	111.719	117.68	95.1838	43.3532	73.0422	103.846	77.6542	67.1228	37.7584	95.1181	59.2894	44.9426	106.814	68.1797	48.0999	80.555	62.0627	73.1034	70.3146	116.188	64.3045	68.8418	75.2995	56.7735	98.8287	76.374	95.7681			91.766	145.494	90.8286	72.4927	35.8138	72.4993	49.0287	57.8076	67.2104	33.9201	63.5858	47.5603	47.0749	47.354	58.5302	64.5444	74.0808	60.0367	46.3605
Gorai.004G245500.1.A	2.5.1.51 - Beta-pyrazolylalanine synthase / Pyrazolylalaninase (1 of 2)	1752.74	1821.39	1790.39	1188.03	1677.57	1761.5	1996.59	1664.53	1155.52	2481.78	1715.99	1073.23	2727.22	1661.84	1633	2366.86	1943.7	2506.94	2966.65	3292.23	2289.84	2943.72	2757.1	1811.97	3235.3	2307.68	3409.7	865.013	3361.37	2717.82	7150.86	2150.88	2518.62	1233.35	2094.11	1782.05	1774.64	1923.69	1552.97	1766.49	1903.84	2028.41	1955.02	1756.82	2316.22	3187.96	2911.41	2294.2
Gorai.004G245500.1.D	2.5.1.51 - Beta-pyrazolylalanine synthase / Pyrazolylalaninase (1 of 2)	328.352	298.732	244.751	202.663	340.386	326.35	384.767	285.555	213.185	393.803	394.887	209.359	456.417	341.473	299.251	436.878	385.386	478.531	495.632	516.3	416.255	439.325	500.168	368.97	553.381	430.887	696.344			569.635	1234.76	426.561	557.839	297.867	452.976	385.792	443.204	392.795	385.298	369.62	419.77	502.064	407.685	374.124	497.627	649.682	689.946	619.613
Gorai.013G122000.1.D	2.5.1.51 - Beta-pyrazolylalanine synthase / Pyrazolylalaninase (1 of 2)	1278.77	1313.32	1272.1	1056.34	1200.74	1136.67	1423.92	1334.97	986.289	1717.24	1653.26	935.109	1975.58	1452.93	1326.79	1879.45	1545.7	1574.16	1888.79	2088.25	1729.41	1565.6	1920.89	1396.01	2056.85	1572.89	2133.63	950.652	2560.88	1853.5	3675.51	1630.95	1908.94	1084.79	1442.27	1260.99	1522.34	1418.03	1087.57	1416.3	1189.73	1269.23	1222.06	1125.78	1307.42	1935.21	1778.56	1417.04
Gorai.004G095400.1.A	2.5.1.55 - 3-deoxy-8-phosphooctulonate synthase / Phospho-2-keto-3-deoxyoctonate aldolase (1 of 1)	516.152	391.729	496.702	463.651	379.145	476.845	514.922	616.359	393.241	561.614	502.487	378.309	662.312	484.487	363.643	451.036	476.413	468.862	553.15	560.772	572.194	444.886	397.862	481.882	804.197	579.586	434.876		282.389	410.655	608.553	446.941	517.457	213.596	304.493	295.708	372.505	448.675	186.462	389.476	225.874	272.864	451.135	447.822	329.654	569.853	507.777	216.838
Gorai.004G095400.1.D	2.5.1.55 - 3-deoxy-8-phosphooctulonate synthase / Phospho-2-keto-3-deoxyoctonate aldolase (1 of 1)	48.212	63.8012	58.7529	55.5924	58.6284	65.9642	65.4034	97.4858	89.953	63.2947	45.4569	59.8032	89.7662	87.6175	50.2678	60.3546	85.2672	65.585	67.836	59.2905	93.3144	70.0554	52.4144	65.9206	101.744	85.2882	50.1647			91.9223	135.65	71.9197	43.3204	37.5814	38.2036	56.5261	66.6798	64.1056	32.4433	59.7744	51.557	59.6779	83.48	71.3389	73.9198	67.3028	83.1561	51.9281
Gorai.005G211000.1.A	2.5.1.61 - Hydroxymethylbilane synthase / Uroporphyrinogen synthetase (1 of 2)	449.153	466.205	431.852	190.269	344.262	434.658	301.657	188.446	129.934	282.59	202.755	129.637	346.134	151.849	151.392	310.128	221.756	365.092	262.267	330.435	185.264	241.85	286.779	143.305	280.608	188.895	256.065			200.379	359.669	157.09	176.926	104.358	142.85	136.854	149.888	152.231	142.282	171.782	152.574	142.339	120.366	104.348	177.281	178.749	219.012	140.384
Gorai.001G064000.1.A	2.5.1.72 - Quinolinate synthase / Quinolinate synthetase (1 of 1)	54.5928	36.1764	24.9606	18.1587	30.2534	43.5768	43.986	33.794	34.7808	34.4809	23.3324	28.5979	37.4514	35.8486	36.0424	28.4049	35.0503	34.4325	29.6355	38.5341	18.6472	26.1433	26.8966	23.7392	27.7053	27.043				43.6869	33.9551	22.2406	18.8747	68.3785		25.5915		34.609		32.9559		84.2647	33.8807	44.2958	25.9871	14.8147	32.2749	29.371
Gorai.007G012700.1.D	2.5.1.78 - 6,7-dimethyl-8-ribityllumazine synthase / Lumazine synthase (1 of 2)	436.359	543.672	539.223	472.039	640.607	523.763	495.379	549.596	582.183	659.289	477.577	635.727	628.088	511.064	687.137	532.566	602.461	614.87	639.198	555.667	465.418	741.984	631.221	496.655	604.99	785.801	792.995	4753.51	988.318	554.595	499.349	594.338	418.417	465.565	714.18	1218.75	941.505	1008.45	661.135	791.323	1271.24	1165.31	589.528	610.809	976.814	585.111	633.631	1155.88
Gorai.012G171900.1.A;Gorai.012G171900.1.D	2.5.1.78 - 6,7-dimethyl-8-ribityllumazine synthase / Lumazine synthase (1 of 2)	533.051	629.661	673.079	435.963	724.819	536.158	464.752	520.11	509.248	574.498	537.147	592.785	531.541	511.278	696.076	516.771	549.442	589.215	624.866	423.839	406.78	654.638	679.323	394.692	462.966	713.34	661.163		798.451	667.747	681.71	808.128	556.43	460.225	894.452	1020.88	828.725	741.269	649.877	751.297	1369.25	1344.75	601.91	632.007	1223.24	730.492	718.979	1051.6
Gorai.001G118100.1.D	2.5.1.84 - All-trans-nonaprenyl-diphosphate synthase (geranyl-diphosphate specific) / Solanesyl-diphosphate synthase (1 of 2)	165.011	142.912	155.596	122.194	136.741	185.463	134.448	88.1559	71.7009	114.098	77.4444	102.793	92.2933	86.1572	75.5156	113.44	90.274	105.974	81.7817	110.224	67.501	107.999	80.2268	71.4726	108.065	68.9129	71.8341			66.6639	141.877	73.5269	68.6587	83.5548	59.8516	67.5491	58.5682	78.8493	60.8838	63.1521	67.6823	78.6022	66.7216	63.0181	65.3903	64.776	59.2655	69.556
Gorai.010G167200.1.A	2.6.1.13 - Ornithine aminotransferase / Ornithine--oxo-acid transaminase (1 of 1)	85.9925	79.4571	81.6932	108.927	96.4228	106.31	106.227	113.301	119.758	125.339	121.552	157.278	124.048	95.2965	107.06	95.1506	94.4831	115.839	112.648	100.341	136.537	104.798	98.4733	124.573	146.061	120.38	118.322		590.075	135.612	79.3362	125.802	121.691	123.448	112.761	152.938	124.723	134.138	118.438	118.937	123.773	114.753	149.6	170.004	135.818	164.419	190.162	119.575
Gorai.010G167200.1.D	2.6.1.13 - Ornithine aminotransferase / Ornithine--oxo-acid transaminase (1 of 1)	73.2444	86.7101	92.8955	108.589	78.2172	90.2705	95.5583	90.6654	102.671	92.2055	72.8251	101.038	76.6835	94.9225	71.8361	70.7195	71.3809	93.8571	73.2847	98.4731	89.5025	79.5882	79.7935	90.0397	89.5038	71.4819	63.577			113.911		74.9688	86.5996	90.2774	88.8857	92.2961	110.08	85.5336	73.4562	74.5065	84.1094	67.1651	116.85	117.734	85.4609	113.402	117.543	82.2444
Gorai.008G112800.1.A	2.6.1.16 - Glutamine--fructose-6-phosphate transaminase (isomerizing) / L-glutamine-D-fructose-6-phosphate amidotransferase (1 of 2)	51.6734	56.5826	62.2579	46.7484	47.6293	60.9501	57.05	54.4636	66.2893	48.0676	51.4789	65.6377	56.7571	46.3926	50.0765	48.3282	47.5541	48.3918	47.1055	49.3229	61.0786	51.4547	57.7836	46.9883	56.2616	70.7097	48.8999			61.5384		53.2551	43.1477	60.48	50.1147	67.46	59.3493	60.9528	55.3467	53.2932	49.7903	59.7792	56.3861	60.6947	56.8619	52.82	41.3048	53.373
Gorai.008G112800.1.D	2.6.1.16 - Glutamine--fructose-6-phosphate transaminase (isomerizing) / L-glutamine-D-fructose-6-phosphate amidotransferase (1 of 2)		6.79671	9.98723	15.8021	3.74391	11.8983	6.68775	11.6123	10.2257	8.71508	6.47589	13.0318	6.24372	5.01308	8.53969	9.4934	9.24391	7.33234	8.70648	4.87568	8.95968	7.09745	9.33581	5.58893	7.16842	11.6035	4.77998			7.39955	4.61456	6.10714	7.82155	8.45019		10.2328		10.1546	10.8391	8.78488	8.06304	10.1323	7.30396	10.5151	4.41216	4.97888	5.31636	2.77521
Gorai.012G026300.1.A;Gorai.012G026300.1.D	2.6.1.16 - Glutamine--fructose-6-phosphate transaminase (isomerizing) / L-glutamine-D-fructose-6-phosphate amidotransferase (1 of 2)	34.4129	23.6723	24.6499	5.97514	20.2447	7.11673		25.8598	14.9355		22.285		18.9285	9.3022	15.5412	14.4326	7.05649		14.2192	16.7532	15.8345		19.7875	9.61848						19.336						19.8059		17.8905										15.0959
Gorai.007G155200.1.A;Gorai.007G155200.1.D	2.6.1.2 - Alanine transaminase / Glutamic--pyruvic transaminase (1 of 6)	10.874			13.2995		13.6278	20.8184	21.1696	20.3931	14.1261			14.1356	20.3974	11.5209	20.8733	23.2297	29.7567	29.1321	17.7161	41.7352	25.0896	36.8551	34.0514	34.5385	32.2858	32.6795						19.6486	8.09746	10.7278			14.5115	16.3502		18.8715	25.2054	28.3583	30.0004	23.0864	46.894	26.3583	23.6302
Gorai.011G055200.1.A	2.6.1.2 - Alanine transaminase / Glutamic--pyruvic transaminase (1 of 6)	1045.2	888.261	876.878	981.13	947.451	1243.86	1435.71	1292.73	1020.88	1368.63	1175.6	1074.11	2096.88	1418.75	1051.94	1807.32	1354.99	1603.86	1985.41	1872.89	2076.35	1350.43	1551.16	1356.5	2815.61	1412.82	1257.87	451.268	558.021	1333.48	1587.91	1378.19	1541.65	1014.1	909.276	1187.82	1345.19	1436.48	900.863	1360.1	721.162	878.673	1496.71	1583.11	1067.89	2172.54	1383.98	838.346
Gorai.011G055200.1.D	2.6.1.2 - Alanine transaminase / Glutamic--pyruvic transaminase (1 of 6)	105.99	78.9791	95.6387	130.616	120.362	147.687	211.508	190.978	129.801	192.025	190.62	139.421	272.477	217.424	139.991	253.041	193.36	280.154	277.766	222.064	296.374	207.083	205.81	250.314	349.414	210.164	204.428			213.314	322.384	201.391	269.982	129.383	199.29	173.318	154.462	258.764	141.504	189.597	180.076	180.022	307.115	306.537	230.773	445.471	286.102	155.251
Gorai.011G073800.1.A;Gorai.011G073800.1.D	2.6.1.2 - Alanine transaminase / Glutamic--pyruvic transaminase (1 of 6)	199.899	145.401	128.664	204.285	210.184	235.409	292.774	305.373	178.514	217.323	192.447	161.288	390.958	323.402	160.712	272.451	260.089	357.591	320.267	318.404	384.463	273.604	303.371	302.252	555.198	256.035	224.352			255.224	289.995	185.103	289.224	147.623	209.357	228.313	214.823	211.816	123.315	181.877	172.271	214.403	331.002	357.02	261.574	555.381	324.227	213.077
Gorai.009G375000.1.A	2.6.1.21 - D-amino-acid transaminase / D-aspartic aminotransferase (1 of 1)	95.6452	91.587	90.8773	89.084	92.5078	100.318	95.9861	99.7677	90.5347	82.1482	79.8361	80.0312	86.0061	79.5877	64.3868	80.116	87.8618	82.3471	77.8674	79.9417	83.5991	68.3186	71.3798	75.0898	91.5729	87.079	74.2762			77.6437	109.5	68.4765	84.0216	46.9392	59.4028	67.5173	65.5167	65.3963	54.7358	66.2455	59.5557	63.9669	79.8786	82.2006	76.0331	96.6287	93.9391	55.6237
Gorai.009G375000.1.D	2.6.1.21 - D-amino-acid transaminase / D-aspartic aminotransferase (1 of 1)	475.142	383.28	343.253	389.879	351.673	522.772	431.525	475.537	371.606	305.604	355.829	283.084	398.202	378.343	254.351	398.497	358.452	367.277	305.722	301.402	422.988	329.532	301.667	300.711	258.806	238.396	230.232			281.036	252.22	201.603	367.596	113.41	207.519	147.547	170.366	160.543	99.6126	164.137	140.747	162.988	210.04	195.786	184.256	214.887	188.411	143.577
Gorai.005G179600.1.A	2.6.1.4 - Glycine transaminase / Glycine aminotransferase (1 of 1)	91.9322	76.5999	77.3741	81.4989	100.313	113.272	102.279	107.187	99.3838	90.654	116.317	119.846	116.063	134.012	107.078	131.47	128.106	187.752	126.178	118.555	152.57	168.826	165.079	169.662	138.414	131.113	154.763	173.455	199.522	168.98	100.623	120.158	157.437	69.478	119.032	90.9429	105.531	100.547	62.2133	81.7635	85.7745	80.2869	200.216	188.19	136.87	206.888	218.501	96.53
Gorai.005G179600.1.D	2.6.1.4 - Glycine transaminase / Glycine aminotransferase (1 of 1)				14.8587	26.5928	20.3433		16.112	21.0325		17.7444	18.8615	21.2891	19.7955	14.4935	33.2164	22.6931	23.6125	30.6509	25.6581	24.3017	28.7887	22.9193	19.5943	19.9103	17.9851	40.0025			31.907		46.6151	26.2345	23.3174	17.047	23.9718	24.4898	31.0531	7.10231	16.737	14.7253	23.2437	23.6256	30.841	25.5878	30.961	34.5153	17.3861
Gorai.009G074800.1.A;Gorai.009G074800.1.D;Gorai.013G252200.1.A;Gorai.013G252200.1.D	2.6.1.45 - Serine--glyoxylate transaminase / SGAT (1 of 2)										21.4914	26.1965			26.5579	37.1216	45.0068	22.5207		34.4723		27.7984	32.8719	29.5204	29.6133	34.5269	46.2301	50.7423			24.8296		48.8403	29.2588	29.542	55.5519		30.5642	37.3542		35.7	29.2049	39.9463	38.5814	40.3941	38.7776	39.5177		43.3264
Gorai.001G198400.1.A	2.6.1.52 - Phosphoserine transaminase / PSAT (1 of 1)	1982.85	1846.76	1755.89	2306.75	2489.99	2664.34	3460.63	3455.24	1872.61	2861.13	2363.31	1711.96	4064.6	3693.08	2605.05	2481.02	3399.7	2855.83	3700.19	2162.33	3033.83	2314.59	1861.92	2628.44	4389.14	3595.74	1819.53	1823.84	2250.46	2828.14	2604.56	2462.92	3212.69	1142.36	1512.42	1459.06	2452.12	2422.38	1197.12	2217.46	1180.95	1171.25	3502.31	2513.82	2260.82	5520.97	5079.35	1735.3
Gorai.001G198400.1.D	2.6.1.52 - Phosphoserine transaminase / PSAT (1 of 1)	807.342	752.151	731.375	1038.51	1158.43	1052.18	1486.84	1396.62	859.988	1244.18	1114.42	852.336	1636.27	1602.05	1104.83	1047.18	1522.14	1087.3	1461.62	944.647	1268.16	958.545	712.776	1291.22	1724.31	1700.28	779.586	2088.62	1776.05	1383.87	1302.32	1214.85	1363.94	705.472	783.098	720.561	1391.59	1242.72	639.635	1232.03	596.105	583.47	1428.23	1151.09	874.95	1770.84	1830.78	783.232
Gorai.013G246300.1.A	2.6.1.62 - Adenosylmethionine--8-amino-7-oxononanoate transaminase / DAPA aminotransferase (1 of 1)	49.755	50.5149	40.6886	34.0744	46.1323	68.7696	30.9825	34.5023	26.4461	24.798	15.8477	24.8721	29.3978	26.9912	16.4154	20.4288	30.7661	30.0691	21.251	27.325	18.4431	26.452	18.3527	21.7098			25.065			23.3698				19.9932	15.6642		30.6239		14.7754			27.8416		23.363	23.6155	30.4038	60.1057	29.3719
Gorai.013G030300.1.A	2.6.1.78 - Aspartate--prephenate aminotransferase / Prephenate transaminase (1 of 2)	1032.19	867.619	798.268	498.009	911.049	877.718	830.369	544.568	340.984	790.296	498.201	307.352	741.279	483.982	360.23	726.901	627.079	627.482	629.667	697.352	501.942	491.537	481.011	450.675	815.645	497.608	449.095	549.217	324.074	428.698	656.393	285.455	557.584	202.524	276.957	264.438	245.289	262.371	195.239	291.545	216.338	246.499	328.548	237.549	314.478	657.448	495.742	265.908
Gorai.013G030300.1.D	2.6.1.78 - Aspartate--prephenate aminotransferase / Prephenate transaminase (1 of 2)	3272.97	3133.55	2627.9	1968.79	3711.79	3726.28	3570.87	2616.89	1371.09	3098.26	2284.15	1170.91	2978.88	2318	1528.81	2800.19	2838.85	3179.27	2826.56	2452.25	2300.82	2302.74	2216.34	1893.74	2617.14	1971.51	1758.15	1135.37	1483.43	1986.47	2222.18	1370.34	2325.06	794.938	1176.03	812.9	1053.64	1030.67	666.907	1288.66	822.797	900.153	1241.06	945.948	1238.17	2163.25	1754.9	942.165
Gorai.005G262500.1.A	2.6.1.83 - LL-diaminopimelate aminotransferase / LL-diaminopimelate transaminase (1 of 3)	1650.62	1948.74	1771.19	586.546	1780.76	2150.37	1411.02	1076.91	465.539	1320.9	901.165	379.752	1678.62	888.508	667.129	1272.65	1095	1497.92	1340.69	1044.29	923.276	1111.01	1061.81	695.79	1263.49	781.027	1088.23	963.697	1424.06	1003.29	1148.02	566.69	884.246	336.79	558.637	473.132	453.154	424.972	366.344	402.289	568.904	502.381	463.88	361.236	623.553	1040.39	885.539	514.769
Gorai.005G262500.1.D	2.6.1.83 - LL-diaminopimelate aminotransferase / LL-diaminopimelate transaminase (1 of 3)	555.011	581.104	511.345	144.484	578.691	722.523	397.075	311.554	115.818	326.025	230.383	82.7535	378.14	242.427	139.29	285.697	320.572	383.749	328.948	235.542	225.835	284.173	272.709	161.305	277.934	157.251	287.13		864.351	250.619	330.963	139.837	230.788	77.2643	167.463	95.6775	101.129	117.292	81.4663	96.7366	138.44	148.075	110.725	106.463	177.185	300.308	310.03	141.337
Gorai.007G227600.1.A	2.6.1.88 - Methionine transaminase / Methionine-oxo-acid transaminase (1 of 4)	585.237	522.376	457.322	351.918	513.772	757.919	712.172	506.878	304.563	476.53	405.601	329.957	642.967	423.089	283.446	451.406	488.004	562.413	533.992	466.119	458.981	413.617	376.746	386.854	799.056	492.659	307.653	299.715		439.365	669.736	310.189	461.276	221.244	292.774	312.901	394.312	339.246	182.11	373.651	241.718	301.564	411.022	370.383	386.076	635.647	580.828	289.132
Gorai.009G223000.1.A;Gorai.009G223000.1.D	2.6.1.88 - Methionine transaminase / Methionine-oxo-acid transaminase (1 of 4)				15.9406				22.4832	21.4238		23.4077	26.5982	44.3145	30.1559	28.055	28.4522	27.0684	31.883	39.074	33.2862	48.4022	33.8005	38.4559	32.7712						38.5762				41.7614	32.6857			38.7738	30.001		54.4549		46.9946	54.8883	50.044	51.7249
Gorai.006G132200.1.A	2.6.1.9 - Histidinol-phosphate transaminase / Imidazolylacetolphosphate aminotransferase (1 of 1)	129.615	166.238	149.87	57.3445	156.897	147.846	103.448	102.407	51.4346	96.6202	70.1416	41.0492	104.16	79.3692	66.408	77.3468	94.7491	101.411	69.3749	70.3917	65.2888	86.9393	71.4608	52.8832	56.8703	61.5679	57.9367			66.4364	50.2766	43.1628	57.125	26.5259	52.0294	35.63	32.3551	34.9176	27.2321	31.3944	35.0407	31.9267	40.1748	30.4503	45.1539	51.0324	51.9704	27.4495
Gorai.007G173800.1.A	2.6.1.96 - 4-aminobutyrate--pyruvate transaminase / Gamma-aminobutyric acid pyruvate transaminase (1 of 1)	628.444	614.786	586.008	648.622	758.382	913.476	677.696	683.28	630.577	488	472.263	640.076	645.779	552.126	497.16	473.915	572.07	806.234	542.187	450.811	649.989	560.452	524.72	640.397	719.476	560.422	338.776	569.022	271.898	588.407	554.276	535.694	540.718	451.251	482.037	571.82	599.741	539.235	459.272	579.196	547.864	511.221	773.05	796.313	670.946	828.683	919.819	549.6
Gorai.007G173800.1.D	2.6.1.96 - 4-aminobutyrate--pyruvate transaminase / Gamma-aminobutyric acid pyruvate transaminase (1 of 1)	52.7777	48.4787	56.3056	69.5935	52.8877	52.3723	77.4954	66.1264	56.3481	61.7708	56.7354	89.2387	76.6584	50.3896	52.788	61.6648	57.7312	73.4342	75.5353	59.727	72.7328	63.7781	60.1301	72.1432	98.4609	79.1632	61.1297			66.8122	70.3412	84.1761	67.944	61.8205	59.1419	71.255	85.3957	81.3916	58.08	76.9015	59.211	56.7548	90.4116	98.2009	76.8323	71.0429	89.1416	49.0155
Gorai.006G096800.1.A	2.7.1.1 - Hexokinase / Hexokinase type IV (glucokinase) (1 of 9)	45.9024	72.9253	69.4483	71.5924	88.0645	79.8684	62.5628	57.6216	112.598	60.4175	71.6253	131.326	60.4799	76.181	85.4096	70.787	77.6707	133.099	74.5804	78.2924	90.8971	58.7718	82.437	156.687	83.6238	84.1793	96.582			90.2612	108.057	93.1495	58.4953	112.469	92.3214	98.7481	90.2636	91.0644	115.052	104.146	113.021	75.2172	93.0699	92.7263	124.248	77.7552	100.931	96.315
Gorai.006G096800.1.D	2.7.1.1 - Hexokinase / Hexokinase type IV (glucokinase) (1 of 9)	119.579	464.838	281.916	237.121		135.466	286.212	755.275	258.763		294.239	236.305		259.478	768.89	232.642	220.339	148.147	269.427	291.668	271.911	225.163	194.786	111.041	86.6111	136.663	77.296			108.447		106.154	124.208	94.9834	81.1228	124.454	153.453	97.3935	113.161	140.571	142.063	130.846	116.85	138.93	246.424		106.852	119.663
Gorai.001G275400.1.A	2.7.1.105 - 6-phosphofructo-2-kinase / Phosphofructokinase 2 (1 of 4)	36.5188	50.3878	46.6715	47.1859	36.696	55.8229	53.3641	40.7757	41.8099	51.4345	35.7758	46.0121	46.7176	38.8403	33.7113	40.4427	41.1844	50.2559	41.4553	49.0947	49.9586	47.0237	43.3413	50.5876	67.0486	44.8749	45.5755			37.969	71.9625	43.8437	45.2571	51.2579	42.2934	47.457	40.7545	45.9936	59.2202	45.9012	48.4578	50.0515	67.5719	58.0581	61.5258	71.7089	71.4943	65.7812
Gorai.001G275400.1.D	2.7.1.105 - 6-phosphofructo-2-kinase / Phosphofructokinase 2 (1 of 4)	41.9049	50.9632	57.4039	39.2647		36.8133	49.1924	45.1445	50.2355	51.4587	36.7407	57.5314	43.4725	37.9321	45.4075	44.1951	46.542	71.2767	59.1891	76.4073	63.3947	40.5759	52.6422	62.6736	60.7078	34.7831	63.8358			35.8338	64.6592	72.6701	41.7234	73.0749	45.9224	69.9278	62.3446	59.9791	60.048	42.9898	43.3175	44.8073	46.0851	81.5119	64.8997	53.8707	76.0786	52.8949
Gorai.011G088100.1.A;Gorai.011G088100.1.D	2.7.1.105 - 6-phosphofructo-2-kinase / Phosphofructokinase 2 (1 of 4)	71.7603	69.5458	63.4865	57.1157	63.1078	75.1888	54.0229	62.767	60.0163	46.0744	49.7514	62.36	51.7863	46.8792	56.0353	50.3753	55.6143	49.4018	55.7234	57.2267	59.4039	53.7445	47.8081	62.1251	59.0534	53.0516	59.2763			32.538	60.4799	50.3376	47.3967	36.771	40.675	50.895	34.4991	41.8553	40.5987	40.0511	33.9524		39.2759	39.1279	43.1355	32.1042	48.9704	38.9934
Gorai.001G025000.1.A	2.7.1.11 - 6-phosphofructokinase / Phosphohexokinase (1 of 12)	497.612	596.725	503.892	625.502	514.533	611.504	514.496	473.059	452.243	416.412	523.575	366.455	483.418	488.572	314.179	340.646	447.854	430.93	317.253	435.177	424.728	464.663	334.097	467.563		190.671	261.685			372.301	324.703	194.866	455.329	167.618	442.462	181.851	239.666	194.714	192.747	273.47	224.861	319.798	385.632	259.496	406.569	367.38	323.675	301.067
Gorai.007G033100.1.A	2.7.1.134//2.7.1.158//2.7.1.159 - Inositol-tetrakisphosphate 1-kinase / Inositol-trisphosphate 6-kinase // Inositol-pentakisphosphate 2-kinase / IP5 2-kinase // Inositol-1,3,4-trisphosphate 5/6-kinase / IP56K (1 of 1)	79.1151	94.6234	65.3234	88.5908	65.8951	74.0033	78.0081	86.8694	84.4759	69.2383	65.3148	73.2948	67.8345	61.4084	47.6595	49.9371	52.3218	81.1911	45.7655	43.2594	63.4375	56.9667	52.6269	44.065	55.4112	49.1493				59.506		60.6595	45.5303	46.422	48.4462	70.818	73.7456	58.7919	53.4424		33.3185	42.8587	32.3526	53.7184	30.021	47.0155	38.5796	36.7072
Gorai.001G133000.1.A	2.7.1.148 - 4-(cytidine 5'-diphospho)-2-C-methyl-D-erythritol kinase / CMK (1 of 1)	118.757	109.1	111.531	84.4911	106.59	104.529	105.947	95.1082	91.774	112.367	96.6297	88.5024	109.827	97.3012	98.9804	104.049	98.3983	106.956	98.8332	101.89	91.0281	97.9237	104.235	98.0382	108.848	130.823	110.916		407.497	130.238	116.432	115.765	105.104	106.019	132.17	141.054	135.497	116.834	127.455	141.004	131.936	126.048	113.999	108.787	152.165	144.512	145.501	156.79
Gorai.001G133000.1.D	2.7.1.148 - 4-(cytidine 5'-diphospho)-2-C-methyl-D-erythritol kinase / CMK (1 of 1)	28.5065	30.2475	50.5766	18.9845	15.943	18.2025	27.1339	20.5902	23.2051	49.2543	31.8872	27.4551	29.884	25.6223	48.067	32.9384	44.0196	19.2996	30.4742	34.0805	23.3449	25.9563	25.5969	24.5288	32.1684	46.6253	38.6931			39.2147	18.8011	55.6767	28.4786	39.8218	41.6025	46.6414	46.7829	42.5228	41.0893	39.017	17.6856	21.1309	25.7295	29.0771	26.3628	14.9182	33.7657	33.0345
Gorai.006G217500.1.A	2.7.1.158//2.7.1.159 - Inositol-pentakisphosphate 2-kinase / IP5 2-kinase // Inositol-1,3,4-trisphosphate 5/6-kinase / IP56K (1 of 1)	87.0107	84.6372	87.4198	92.7026	80.5817	84.0391	75.7968	77.3321	81.5408	73.9777	71.0441	83.2792	60.5345	65.168	64.5871	57.1257	62.3005	63.3612	47.9694	52.6293	60.7141	65.0437	51.1967	61.2477	67.4077	68.4338	65.6631			57.9818	51.4548	55.6524	59.5767	53.5752	57.3849	72.1522	52.1641	56.391	46.9664	48.7867	53.7538	55.5965	49.738	59.8912	49.4561	62.4392	57.8004	57.5133
Gorai.006G217500.1.D	2.7.1.158//2.7.1.159 - Inositol-pentakisphosphate 2-kinase / IP5 2-kinase // Inositol-1,3,4-trisphosphate 5/6-kinase / IP56K (1 of 1)	78.2184	88.67	52.4181	45.6992	62.4998	64.4545	32.7783	31.4231	23.078	20.0832		12.6521	19.5862	24.2278		13.2703		22.0014		6.77228		19.3553	14.2697	18.9324											9.17244								17.8364		13.0208	32.6789		10.5383
Gorai.009G006500.1.D	2.7.1.16 - Ribulokinase / L-ribulokinase (1 of 1)	112.266	113.556	116.898	87.2595	98.4335	106.903	107.86	101.563	87.2508	128.347	119.437	91.6924	138.437	109.982	111.694	123.572	119.035	115.723	130.878	144.438	134.983	146.877	143.92	116.756	167.353	139.476	173.907		571.788	160.275	165.297	142.491	162.137	123.461	143.857	131.047	144.647	147.231	110.819	126.647	127.275	144.008	127.943	123.734	148.7	155.461	148.326	146.249
Gorai.007G095100.1.D	2.7.1.172 - Protein-ribulosamine 3-kinase / Ribulosamine/erythrulosamine 3-kinase (1 of 1)	308.934	436.924	434.632	320.389	427.81	348.336	431.23	423.121	458.736	423.026	368.338	456.623	406.345	404.127	400.529	399.325	376.94	361.336	356.68	351.853	330.453	491.442	367.024	352.12	358.266	343.929	460.967			359.204	253.619	472.77	426.391	297.388	423.349	254.514	426.17	399.512	253.103	412.736	291.941	307.395	276.509	275.724	339.538	322.733	200.423	291.644
Gorai.008G222400.1.A;Gorai.008G222400.1.D	2.7.1.19 - Phosphoribulokinase / Phosphopentokinase (1 of 2)	34.9036	58.5356	40.9713	32.7982	41.2146	55.4315	37.92	22.3817	19.6391	20.746	10.004	10.2729	15.0113	18.7064	10.0695	20.161	20.0157	19.9873	18.2105	31.5904	12.9336	34.7572	17.222	10.7922						9.2789							14.1119		10.8038		12.1632	10.8125						13.2219
Gorai.006G127100.1.D	2.7.1.23//2.7.1.86 - NAD(+) kinase / DPN kinase (1 of 3)	108.281	83.3318	96.2122	125.062	78.0633	73.2444	88.2608	85.6098	98.0352	86.7285	99.7141	124.621	99.9299	92.31	89.4675	104.572	89.755	94.5456	119.093	152.788	140.479	91.3842	140.889	103.687	121.974	115.483	129.291			107.292	74.5328	108.359	103.552	77.0282	111.289	83.2698	83.9664	99.1975	89.6205	79.6372	66.5523	93.9873	71.7989	64.3271	61.4857	61.3719	43.5902	74.6901
Gorai.012G004500.1.D	2.7.1.24 - Dephospho-CoA kinase / Dephosphocoenzyme A kinase (1 of 2)	75.3532	94.7468	95.2828	93.4695	103.312	113.964	66.5732	88.5178	112.276	83.5182	100.604	135.029	89.2227	88.1399	101.973	66.7024	80.4732	139.924	77.2216	85.8897	93.2468	114.41	87.1227	155.911	110.624	129.839	112.076			118.353		91.6252	97.0791	147.041	92.4814	118.09	112	134.581	126.354	112.321	113.064	112.227	145.301	118.085	145.084	117.339	147.655	116.277
Gorai.009G173700.1.A	2.7.1.26 - Riboflavin kinase / RFK (1 of 1)	412.935	447.639	481.668	421.529	406.752	417.478	463.049	546.255	441.7	430.158	420.618	387.461	470.985	492.196	414.577	382.983	465.836	473.087	382.048	406.135	578.046	489.24	436.849	431.442	410.752	400.474	444.579			420.189	411.922	339.24	418.914	335.768	468.824	408.814	300.341	314.945	328.383	272.08	390.093	457.33	467.831	460.207	464.904	443.501	481.811	379.844
Gorai.001G069000.1.A	2.7.1.28 - Triokinase / Triose kinase (1 of 2)	51.4503	42.7722	33.8087	38.8657	35.2205	45.424	54.1012	49.5673	32.916	50.3556	44.6475	37.5961	43.8383	37.8621	39.5388	39.9239	41.117	45.2198	46.368	46.3902	34.7526	43.4729	43.8603	43.6049	61.8708	52.7948	39.1979			53.5956	136.538	55.7215	54.8797	32.0285	51.0285	44.4508	65.4971	40.6687	37.401	31.6649	51.6136	41.9416	46.5508	39.4483	46.3497	42.9396		41.4782
Gorai.001G236300.1.A	2.7.1.3 - Ketohexokinase / Hepatic fructokinase (1 of 2)	181.033	178.079	183.581	110.299	138.357	175.137	169.163	126.47	114.624	240.451	181.195	115.812	231.997	140.103	111.333	258.996	124.556	176.95	236.407	253.008	217.424	165.891	239.3	125.792	224.85	163.679	219.17			169.028	195.352	132.356	148.923	82.4284	113.242	104.019	125.633	109.487	74.0102	122.78	70.4122	85.9503	79.2206	102.006	76.0875	114.423	133.546	80.6487
Gorai.004G057700.1.A	2.7.1.3 - Ketohexokinase / Hepatic fructokinase (1 of 2)	47.3819	54.7425	51.9651	46.7745	46.767	54.6014	57.5481	48.789	41.778	61.5079	58.7251	35.9729	64.2229	44.3771	34.3423	59.8029	48.3849	43.0721	56.914	57.4737	47.4835	39.859	47.2521	32.0792	40.9557	44.3172	43.8323			38.9433	50.6061	36.7133	45.8062	31.4029	24.6211	30.3273	28.2725	40.1984	30.2669	32.5959	31.3818	31.4418	28.3726	23.9534	35.0471	42.0204	41.3608	29.3237
Gorai.013G033100.1.A	2.7.1.30 - Glycerol kinase / Glycerokinase (1 of 2)	134.869	152.672	140.892	126.121	162.342	167.464	196.199	197.306	123.76	223.95	185.735	125.298	247.46	207.392	177.637	218.786	242.012	206.828	235.167	216.75	196.078	224.25	190.932	193.237	236.175	219.289	148.86			250.031	275.763	232.27	229.959	104.757	171.676	123.788	175.742	172.859	104.628	163.52	121.264	131.521	150.051	119.367	130.614	205.283	216.349	140.59
Gorai.007G001600.1.A	2.7.1.33 - Pantothenate kinase / Pantothenic acid kinase (1 of 3)	88.942	83.899	68.1187	71.192	64.9053	80.1604	62.3159	63.5336	71.9858	58.6513	64.4622	70.2175	58.0152	65.4089	57.965	69.2305	58.8844	59.945	59.4999	63.4549	76.4435	64.3531	76.759	76.4398	67.0116	94.427	77.0766			95.1708	51.7841	99.915	101.772	104.077	77.0648	115.22	90.5782	95.6754	73.5287	83.4286	75.1238	87.8312	88.0678	101.57	74.4549	72.4786	66.3081	80.5226
Gorai.008G295400.1.A	2.7.1.33 - Pantothenate kinase / Pantothenic acid kinase (1 of 3)	174.836	107.803	107.388	99.7071	94.9232	115.159	119.553	104.281	109.452	95.4369	119.344	87.1948	87.3614	94.5777	96.6859	97.9347	95.6562	108.835	97.5219	85.0734	101.622	95.5707	97.9178	90.4812	71.1526	92.0343	89.7263			72.2557	89.7724	44.5121	87.049	62.4002	74.0264	82.3473	57.0234	79.4037	68.7151	72.7878	61.2239	71.3608	70.1557	76.2619	63.0733	56.749	64.323	75.3516
Gorai.008G295400.1.D	2.7.1.33 - Pantothenate kinase / Pantothenic acid kinase (1 of 3)	424.875	429.488	383.017	421.502	404.632	406.242	405.332	433.343	496.695	385.965	414.61	487.714	410.64	449.713	411.131	438.239	425.408	406.963	425.677	483.304	501.333	439.179	457.927	433.279	395.201	452.108	396.914	892.064		425.739	265.824	470.022	445.189	547.359	404.078	534.429	466.489	461.409	448.551	456.864	411.984	436.68	480.633	505.305	452.234	442.076	427.206	446.155
Gorai.007G179400.1.A	2.7.1.35 - Pyridoxal kinase / Vitamin B6 kinase (1 of 1)	621.218	632.086	548.712	411.647	578.344	585.807	514.73	506.488	401.378	547.543	564.448	348.522	555.919	462.605	415.459	456.03	413.107	514.96	489.214	477.609	504.137	494.007	481.242	439.693	620.401	556.61	652.356			480.488	647.896	459.262	540.707	252.268	473.122	408.023	351.81	381.545	279.432	385.164	313.499	356.095	433.581	333.406	407.072	513.574	408.594	396.297
Gorai.007G179400.1.D	2.7.1.35 - Pyridoxal kinase / Vitamin B6 kinase (1 of 1)	72.6258	96.3373	77.747	48.0126	82.7597	88.6001	64.9756	64.2066	44.0498	60.7715	59.5874	30.3959	61.5416	42.7597	41.6039	47.6175	54.2372	48.7175	53.9448	61.4291	41.4301	60.7959	52.9523	34.1215	57.2656	44.0052	47.1618			44.2348	104.259	43.8267	41.782	31.2505	47.6553	43.3475	41.3874	47.6607	34.4321	35.9897	40.5903	46.3374	43.6748	39.2988	51.2059	64.2088	58.6526	55.3484
Gorai.008G127000.1.D	2.7.1.52 - Fucokinase / L-fucose kinase (1 of 1)	73.8649	59.2173	61.7634	56.0005	63.8331	63.4144	59.6473	56.3056	49.8837	58.0366	57.8004	53.2104	64.9403	54.4185	53.5442	60.351	49.3115	53.212	57.6823	54.1628	60.1564	65.0263	52.7381	50.4871	49.2486	51.1046	59.4521			50.9392	70.5908	63.4243	49.3447	47.1696	52.5524	43.0974	49.9774	61.8235	34.6745	59.33	59.8146	62.0855	58.8363	57	69.4494	68.052	67.7713	68.9974
Gorai.002G030900.1.D	2.7.1.6//5.1.3.2 - UDP-glucose 4-epimerase / Uridine diphospho-galactose-4-epimerase (1 of 2)	67.7253	41.703	44.4306	53.463	47.2623	106.77	57.9934	36.0761	47.2792	59.7513	23.9216		43.5102	29.7127	35.5529	44.4356	50.0295	42.0347	21.3471	22.4739	36.7581	39.0822	19.1231	44.8296	74.1328	70.1397	23.2505			47.9151	61.9988	36.0964	25.999	33.2226	20.3751	47.9257	34.0345	36.8847	27.5286	36.4346		33.3979	30.9084	57.8045		69.2225	46.9411
Gorai.006G265300.1.A	2.7.1.6//5.1.3.2 - UDP-glucose 4-epimerase / Uridine diphospho-galactose-4-epimerase (1 of 2)	247.74	252.792	273.737	306.475	289.138	355.247	348.093	352.176	254.04	301.105	240.68	222.57	360.436	245.406	173.322	203.524	293.343	221.916	251.116	235.09	279.061	212.278	167.716	201.454	335.891	219.289	136.05			172.53	204.4	183.274	177.005	111.005	124.387	111.605	161.991	157.548	94.807	138.695	107.281	103.726	190.755	196.486	126.155	237.875	185.327	101.381
Gorai.006G265300.1.D	2.7.1.6//5.1.3.2 - UDP-glucose 4-epimerase / Uridine diphospho-galactose-4-epimerase (1 of 2)	43.0645	36.4326	43.622	33.4899	22.2884	45.8813	35.2287	36.1419	33.5123	47.7659	30.0465	40.3358	57.4654	28.7797	33.3098	69.9518	60.8855	36.5483	51.1784	22.1346	41.7159	23.0661	20.7712	26.8632	112.253	48.5752	20.3852			35.8147	31.9187	48.882	43.0804	24.6314	14.5836	17.4904	32.6494	38.1643	20.5767	27.2102	12.9189	12.0125	29.0886	29.4928	10.7413	41.8588	29.3441	4.90444
Gorai.005G115600.1.A	2.7.1.90 - Diphosphate--fructose-6-phosphate 1-phosphotransferase / Pyrophosphate-dependent 6-phosphofructose-1-kinase (1 of 4)	6981.51	6250.12	7038.59	8311.83	5999.62	5956.81	7063.45	8336.84	9228.68	7519	7502.78	8370.9	7852.35	9004.5	8833	9611.37	8412.39	7608.76	8937.08	9857.57	10531.1	9091.73	9110.35	8255.01	8294.49	10260.1	9563.81	4432.47	986.359	8879.81	5491.78	9140.09	8737.3	8295.26	7473.43	8853.42	9973.08	9627.22	7249.48	9205.42	7510.27	7624.93	9773.16	9424.94	8500.27	8542.1	7966.42	7649.38
Gorai.005G115600.1.D	2.7.1.90 - Diphosphate--fructose-6-phosphate 1-phosphotransferase / Pyrophosphate-dependent 6-phosphofructose-1-kinase (1 of 4)	2300.73	2100.68	2262.56	2558.09	1764.72	1910.08	2244.88	2479.85	2559.06	2673.18	2633.54	3024.28	2811.41	2356.7	2554.92	2386.15	2472.38	2300.59	3073.11	3694.93	3250.23	3252.87	2186.2	2360.93	2787.44	2398.26	2120.68	1295.21		2617.57	1386.73	1992.25	2011.23	1951.09	2159.23	2366.51	2076.29	2147.01	2307.59	2112.04	2530.49	2201.02	2266.39	2399.18	2823.87	2099.63	1761.91	2077.44
Gorai.007G170900.1.A;Gorai.007G170900.1.D	2.7.1.90 - Diphosphate--fructose-6-phosphate 1-phosphotransferase / Pyrophosphate-dependent 6-phosphofructose-1-kinase (1 of 4)	139.298	120.002	96.6156	155.977	116.6	130.969	155.161	106.993	151.194	118.81	132.561	119.683	114.242	141.077	80.3936	121.306	109.095	117.836	112.399	107.809	109.989	75.1735	85.3192	93.8667	93.1617	92.0424	86.6057			102.256	102.363	106.923	139.561	83.0969	89.0843	59.6764	96.858	101.437	57.9393	118.338	74.037	89.1276	97.1153	82.6958	75.466	85.4115	96.775	99.1655
Gorai.010G184300.1.A	2.7.1.90 - Diphosphate--fructose-6-phosphate 1-phosphotransferase / Pyrophosphate-dependent 6-phosphofructose-1-kinase (1 of 4)	2653.21	2471.93	2993.02	4737.75	2898.56	3113.65	4232.31	4741.16	4282.81	3781.17	3089.76	4132.91	4401.52	3894.73	3280.33	2915.07	3398.01	2789.77	3614.93	3227.03	3907.52	2980.75	2315.63	2888.39	4981.07	4029.8	2564.13	1649.8	1780.55	3019.06	2999.39	3584.74	3296.79	2446.34	2189.95	2859.28	3972.01	4015.53	2015.48	3655.68	2118.68	2344.9	4622.59	4605.19	2713.93	4184.1	3895.05	2421.12
Gorai.010G184300.1.D	2.7.1.90 - Diphosphate--fructose-6-phosphate 1-phosphotransferase / Pyrophosphate-dependent 6-phosphofructose-1-kinase (1 of 4)	1295.73	1029.95	1355.24	2293.26	1264.7	1215.46	1783.6	2415.13	2257.55	2108.97	1735.72	2471.64	2431.4	2198.95	1910.23	1987.09	1948	1487.63	2135.04	2349.87	2538.82	1725.51	1632.5	1784.55	3480.12	2616.9	1860.14	1450.58	728.844	1908.85	1624.96	2303.82	1572.21	1771.56	1407.38	2066.66	2697.08	2576.12	1326.37	2217.54	1190.94	1315.32	2841.56	3021.51	1681.09	2547.24	2510.42	1363.29
Gorai.011G011600.1.D	2.7.1.90 - Diphosphate--fructose-6-phosphate 1-phosphotransferase / Pyrophosphate-dependent 6-phosphofructose-1-kinase (1 of 4)	1965.85	1528.55	1597.19	2778.63	1716.85	1894.17	2584.96	2699.57	2504.87	2174.87	1862.65	2380.22	2516.33	2210.23	1523.6	1554.19	1859.44	1824.56	1817.14	1905.12	2060.53	1674.59	1225.86	1589.48	2756.31	2045.39	1244.9	398.915	517.039	1224.65	1175.23	1310.19	1559.32	825.578	990.221	1189.81	1571.51	1544.9	789.226	1519.8	1113.67	1121.89	2158.74	2130.94	1447.02	2051.81	2119.64	1077.27
Gorai.013G066500.1.D	2.7.1.91 - Sphinganine kinase / Dihydrosphingosine kinase (1 of 5)	16.796	25.8085	22.7455	44.4727	16.2599	26.8029	27.6945	38.4735	65.2964	32.8385	43.493	71.7138	26.6594	59.6702	73.8931	35.4334	50.1439	38.6287	42.1935	29.3921	47.8832	37.425	38.695	101.482	42.5056	63.2468	68.1959			88.6312	26.7305	113.707	71.3111	110.535	70.3063	87.5082	77.423	95.9189	108.782	113.403	76.0059	68.8529	67.1392	86.1429	87.6642	43.8483	67.6771	67.6646
Gorai.004G074000.1.D	2.7.1.92 - 5-dehydro-2-deoxygluconokinase / 5-keto-2-deoxygluconokinase (1 of 1)	55.6865	47.1871	37.224	42.367	50.6141	53.8712	48.7508	49.4535	34.2314	41.6718	46.7193	27.0541	46.1613	35.2752	33.4519	28.8063	36.1908	46.3681	29.054	32.9803	34.0443	33.539	27.7438	38.0248	47.0654	33.195				33.2589	72.2595	28.184	25.8614	29.604	22.6481	40.4996	23.5589	35.3503	24.7019	28.4626	30.3947	29.8089	42.2777	42.336	29.5886	40.9773	52.3481
Gorai.003G092400.1.A;Gorai.003G092400.1.D	2.7.10.1 - Receptor protein-tyrosine kinase / Receptor protein tyrosine kinase (1 of 53)	10.4396	20.0899	13.4104	19.0395		19.5743		14.9487	16.7196		15.7213	10.7529		13.1755	11.2882	7.94852	8.35505					6.94566										13.4689
Gorai.006G139200.1.A;Gorai.006G139200.1.D	2.7.10.1//2.7.10.2//2.7.11.1 - Receptor protein-tyrosine kinase / Receptor protein tyrosine kinase // Non-specific protein-tyrosine kinase / Cytoplasmic protein tyrosine kinase // Non-specific serine/threonine protein kinase / Threonine-specific protein kinase (1 of 3)			16.4776	16.4892	14.324		20.3997	19.4885	25.0264	17.4556	17.1988	29.66	20.746	19.1189	27.7398	17.4925	32.6496	23.8852	18.3726	19.4202	26.5354	19.6636	24.803	34.8208		29.1039	28.734			29.4059		29.4498	20.2977	21.1732	35.7448	28.6425	21.3411	26.099	20.6543	22.0437	20.9129	28.1952	29.1471	24.6161
Gorai.007G060500.1.A;Gorai.007G060500.1.D	2.7.10.1//2.7.11.1 - Receptor protein-tyrosine kinase / Receptor protein tyrosine kinase // Non-specific serine/threonine protein kinase / Threonine-specific protein kinase (1 of 45)	92.0437	67.4952	77.6802	89.77	65.4692	63.0943	86.3044	103.292	119.108	84.3812	119.384	132.209	86.3062	128.432	140.188	124.294	115.918	79.6003	101.409	76.1896	101.262	103.783	95.2026	184.324	96.7697	155.19	154.707			186.43	141.777	221.275	184.762	220.692	190.583	191.345	205.939	252.346	193.23	246.395	202.317	212.85	212.649	236.733	239.523	150.866	202.955	179.035
Gorai.007G236500.1.D	2.7.10.1//2.7.11.1 - Receptor protein-tyrosine kinase / Receptor protein tyrosine kinase // Non-specific serine/threonine protein kinase / Threonine-specific protein kinase (1 of 45)	38.607	21.2968	16.5862	30.7485	18.7246	19.4542	17.9492	30.2736	36.2552	31.2909	27.1672	31.837	20.8234	33.0285	36.9504	30.7114	29.2365	19.1441	20.3817	17.715	21.8142	26.4394	16.2464	43.902	26.6085	46.4074	40.3286			39.4496	30.6857	44.1867	40.6407	46.0933	37.0951	44.9483	42.0017	45.7765	37.2804	53.976	42.5997	45.1483	44.8411	49.8187	40.2267	37.7715	44.0907	37.7163
Gorai.013G216200.1.D	2.7.10.1//2.7.11.1 - Receptor protein-tyrosine kinase / Receptor protein tyrosine kinase // Non-specific serine/threonine protein kinase / Threonine-specific protein kinase (1 of 45)	78.0497	110.321	102.619	249.478	95.6281	177.67	164.457	79.8403	122.442	149.913	81.2142	137.327	31.8768	75.5253	54.4997	91.7277	115.473	109.651			55.2071	45.6743		115.196	22.4367	38.0984	17.8117			93.845		72.8309			42.1237	35.6758		37.7661				56.3038	46.7742	32.6486	31.3289	65.4232
Gorai.005G169100.1.D	2.7.10.2//2.7.11.1 - Non-specific protein-tyrosine kinase / Cytoplasmic protein tyrosine kinase // Non-specific serine/threonine protein kinase / Threonine-specific protein kinase (1 of 32)	44.6566		90.3217	24.246				22.8124			27.2792	11.5182		27.3448	34.7286	141.094	17.3509		34.3445		26.256			21.5294		25.2201	77.759			37.3601	50.8881	38.9429		70.8782	53.8268	32.2656	63.7576	44.1524	127.07	87.4234	96.7581	67.75	89.3771	65.6045	113.3	92.6397	113.442	86.8011
Gorai.009G094800.1.A;Gorai.009G094800.1.D	2.7.10.2//2.7.11.1 - Non-specific protein-tyrosine kinase / Cytoplasmic protein tyrosine kinase // Non-specific serine/threonine protein kinase / Threonine-specific protein kinase (1 of 32)							18.6485	27.4495	35.4658			32.0131		31.6984			24.7654				44.5692		24.8514
Gorai.011G261900.1.D	2.7.10.2//2.7.11.1 - Non-specific protein-tyrosine kinase / Cytoplasmic protein tyrosine kinase // Non-specific serine/threonine protein kinase / Threonine-specific protein kinase (1 of 32)			20.8049					23.7569	30.9768		14.8379	26.3093		24.4578	30.9716	20.2769	28.6621		21.0056		12.7159	15.0565	16.2496	48.8718		31.6632				48.0259		37.4899	33.8164	41.4438	28.4215	33.446	31.7495	27.639	22.7598	33.8889	21.5835	29.8896	30.3114	32.2424	29.6576	26.4263		25.5987
Gorai.013G063800.1.A;Gorai.013G063800.1.D	2.7.10.2//2.7.11.1 - Non-specific protein-tyrosine kinase / Cytoplasmic protein tyrosine kinase // Non-specific serine/threonine protein kinase / Threonine-specific protein kinase (1 of 32)	56.3055			24.5441					20.5003		26.7694	25.5221		23.4092	20.309	19.7594	13.6982							21.7566	26.5282	22.7029										26.5661					31.1957		22.916		30.4379
Gorai.002G032800.1.A;Gorai.002G032800.1.D	2.7.11.1 - Non-specific serine/threonine protein kinase / Threonine-specific protein kinase (1 of 1646)	39.3828	28.6316	38.3504	54.1076	35.9293	33.661	39.9821	44.9208	61.0806	49.0927	56.8504	68.5628	49.1364	52.6399	65.2968	50.9445	56.1952	50.9602	53.0208	52.3592	56.4948	57.8244	42.8723	69.4142	56.5192	66.9278	58.8374			69.7117	60.8382	84.8756	65.4238	68.7658	54.1334	77.6153	72.4417	75.6272	50.3453	86.0377	43.8607	55.2746	69.0983	77.8075	59.7731	62.0942	59.8755	45.1787
Gorai.002G122500.1.A	2.7.11.1 - Non-specific serine/threonine protein kinase / Threonine-specific protein kinase (1 of 1646)	115.855	123.338	106.675	145.844	83.8518	112.029	94.7265	62.8123	71.6062	87.3592	81.5728	89.0621	75.9924	53.238	63.7477	47.2652	55.2568	92.549	72.8543	102.754	66.1659	74.6924	80.1567	79.1316	129.589	103.977	86.8019			74.4475	198.285	58.412	69.101	92.8819	98.5359	76.0694	106.633	92.3564	107.827	63.8339	108.849	101.744	78.9201	66.9484	68.494	85.4503	105.717	114.629
Gorai.005G071600.1.A	2.7.11.1 - Non-specific serine/threonine protein kinase / Threonine-specific protein kinase (1 of 1646)	6.13743			15.4428		5.03542	10.7379	6.07102	15.2696	17.862	13.3111	14.2735	8.31723	13.6033	10.8364	8.25503	13.8627	12.447	12.4399	9.60499	13.6376	13.0548	13.1916	25.7887	15.4608	19.2838	17.9653			25.7138	31.0885	35.1001	25.1744	42.1801	22.1407	19.807	31.1416	36.3101	43.0223	34.5092	41.1972	41.6872	41.6438	38.5322	36.5691	24.7754	34.2626	22.1319
Gorai.005G071600.1.D	2.7.11.1 - Non-specific serine/threonine protein kinase / Threonine-specific protein kinase (1 of 1646)	49.8502	44.0883	45.8994	62.7622	45.4629	41.7258	70.2392	92.276	116.867	73.3611	96.8412	96.8328	71.882	126.573	125.924	86.5604	110.183	65.4653	73.3048	59.1583	89.3178	88.0457	71.5559	168.168	84.1255	152.803	156.823			172.705	120.187	195.252	186.526	294.793	186.915	200.426	224.396	209.189	315.753	314.214	277.269	271.725	294.759	286.609	317.592	221.542	263.196	245.153
Gorai.005G139400.1.A	2.7.11.1 - Non-specific serine/threonine protein kinase / Threonine-specific protein kinase (1 of 1646)				149.859				79.601	82.8791		127.568	83.5127	77.8315	73.4999	88.0638		82.3177	129.642	61.0881		62.0325	64.6218		90.7478	118.531	140.261	130.547			86.6543	115.973	111.157	153.729	162.426	146.019	159.436	87.5535	104.773	199.109	143.87	153.445	130.957	119.094	127.815	116.796	121.928	95.7314	173.879
Gorai.005G243300.1.A	2.7.11.1 - Non-specific serine/threonine protein kinase / Threonine-specific protein kinase (1 of 1646)	45.2716	54.7031	55.5031	80.955	63.7879	42.9144	75.8136	114.351	95.4706	91.8978	101.576	109.899	84.7306	167.545	149.844	82.9592	101.354	60.5923	88.9045	57.5585	57.566	102.1	79.4501	159.686	72.4204	114.9	117.565			89.6871	130.806	101.791	103.783	64.2287	88.0247	97.5442	70.2115	92.0116	137.424	80.3986	77.1228	92.3626	99.088	104.986	127.047	97.7434	130.683	99.4642
Gorai.005G243300.1.D	2.7.11.1 - Non-specific serine/threonine protein kinase / Threonine-specific protein kinase (1 of 1646)	111.02	132.192	112.863	174.857	82.0736	70.9078	168.65	181.71	182.386	159.276	190.799	188.454	112.303	248.541	204.455	182.274	179.161	72.7464	101.427	81.5158	83.6506	146.075	103.355	242.476	85.3412	154.374	148.413			131.125	89.0752	183.991	221.538	79.7623	132.042	144.998	77.2532	115.703	137.989	75.6534	91.5736	129.996	128.297	124.311	164.617	104.37	120.558	94.5126
Gorai.006G266500.1.A	2.7.11.1 - Non-specific serine/threonine protein kinase / Threonine-specific protein kinase (1 of 1646)	16.1595			13.6162	6.89977		8.74121	13.5671	16.3329	6.29366	9.77967	15.0409	7.32725	19.6458	14.9881	11.5031	13.5576		6.69481		7.53646	8.47002	5.85595	16.9471		13.4893	11.1212			15.8141		16.6547	14.4877	12.172	13.3604	11.908	17.1415	7.34573	7.70038	13.4597	4.31769	13.3537	9.29338	11.4856
Gorai.007G078700.1.A;Gorai.007G078700.1.D	2.7.11.1 - Non-specific serine/threonine protein kinase / Threonine-specific protein kinase (1 of 1646)	44.6737	36.5138	40.4957	57.1412	35.2103	40.9934	48.6028	46.6995	60.8851	35.2773	47.4299	65.2861	32.2525	57.2088	54.1661	36.6947	54.0081	46.1447	38.3068	29.8049	33.6737	38.5181	30.6311	60.0402	32.3453	53.9784	64.2138			48.2649	42.2979	77.8165	66.1043	57.1156	62.4716	50.0144	51.7158	60.0807	47.6356	51.1081	46.2882	60.7012	44.6981	52.1627	54.4472	47.7427	62.1328	52.6304
Gorai.007G214500.1.D	2.7.11.1 - Non-specific serine/threonine protein kinase / Threonine-specific protein kinase (1 of 1646)	196.982	257.847	242.971	253.339	242.138	162.164	248.826	312.575	314.75	233.986	307.519	344.614	237.277	327.108	325.42	203.341	275.636	221.475	202.099	145.888	195.23	243.215	194.499	338.279	247.247	319.001	319.217			323.82	374.724	378.327	367.642	372.346	347.814	426.254	370.683	358.559	414.422	406.893	371.151	379.432	356.836	453.555	452.046	333.325	323.675	370.795
Gorai.007G308900.1.A	2.7.11.1 - Non-specific serine/threonine protein kinase / Threonine-specific protein kinase (1 of 1646)	172.993	141.446	172.46	311.371	208.241	143.528	293.876	418.238	479.04	306.701	420.634	457.453	284.953	586.552	622.214	353.971	510.423	277.97	333.177	217.767	363.789	479.694	314.875	798.399	353.684	727.091	700.588	518.088		822.292	551.471	848.439	754.731	1051.64	855.378	895.745	915.986	945.276	1030.71	1164.76	1034.73	1199.5	1155.85	1160.98	1238.84	879.962	993.115	880.777
Gorai.007G308900.1.D	2.7.11.1 - Non-specific serine/threonine protein kinase / Threonine-specific protein kinase (1 of 1646)	11.7039	9.76126		15.7774			23.341	28.6713	38.3045	47.8022	31.0614	30.5371	21.8818	35.6545	39.1869	33.7962	36.501	21.1105	30.8139	19.3845	32.4291	44.2443	30.0129	56.9784	35.576	67.7191	59.5915			85.101	37.0847	82.871	66.4346	100.794	64.0531	89.0444	73.2537	105.295	97.212	134.208	60.1555	83.8294	87.87	86.4208	84.1713	42.6465	80.2808	54.5007
Gorai.007G326000.1.A;Gorai.007G326000.1.D	2.7.11.1 - Non-specific serine/threonine protein kinase / Threonine-specific protein kinase (1 of 1646)	53.2012	38.1976	55.6785	38.233	54.8385	42.1986	47.746	56.5549	58.1653	39.5246	43.907	52.0949	42.0367	49.6177	72.2203	37.0938	49.9858	34.59	40.3052	38.5414	40.8445	58.9113	34.9776	69.3815	44.4925	50.6717	43.5857			51.6147		45.7082	58.7441	41.593	45.2134	50.1303	31.6659	43.8251	49.4535	53.8227	48.3898	55.7311	50.6021	72.8759	59.545	33.9067	34.6734	57.8805
Gorai.008G028600.1.D	2.7.11.1 - Non-specific serine/threonine protein kinase / Threonine-specific protein kinase (1 of 1646)	63.9308	56.6308	68.9459	95.4911	63.2421	51.8605	88.3425	110.592	109.541	97.6841	105.179	123.733	65.2438	148.916	159.371	73.3513	114.834	63.5569	75.8167	59.366	70.8779	93.9731	74.9486	152.976	82.1956	135.422	133.221			131.195	104.855	140.042	167.498	178.426	139.367	137.109	120.319	140.857	210.822	158.261	157.787	146.98	155.243	178.527	186.735	135.645	152.857	140.591
Gorai.008G060300.1.D	2.7.11.1 - Non-specific serine/threonine protein kinase / Threonine-specific protein kinase (1 of 1646)		26.6891	27.7073	49.1685	31.4344	32.058	27.1748	29.5643	34.5296	30.4837	36.5136	33.7671	32.6483	31.5903	35.9063	32.048	33.8972	36.8288	33.2518	41.1655	31.9512	30.0425	32.677	39.648		59.8886	47.4727			46.9025		46.8501	40.9999	40.0375	39.6918	41.8834	43.539	50.1421	43.3779	50.9044	48.7992	50.5008	52.5461	47.7135	50.3601	47.9795	54.2544	46.4331
Gorai.008G138500.1.A;Gorai.008G138500.1.D	2.7.11.1 - Non-specific serine/threonine protein kinase / Threonine-specific protein kinase (1 of 1646)	29.5776	25.1892	28.268	39.2386	23.5223	25.2042	39.8823	53.6412	55.2941	35.2579	51.7759	53.5406	34.2912	76.5355	60.243	41.0594	52.6224	37.3514	42.9812	31.0327	39.5257	51.038	41.2817	89.3755	42.9212	79.5547	84.149			117.133	65.3311	121.794	92.4352	119.983	133.69	123.505	118.204	139.915	117.532	145.429	122.503	142.846	138.219	165.494	118.067	80.4055	84.4541	84.3414
Gorai.009G076200.1.A;Gorai.009G076200.1.D	2.7.11.1 - Non-specific serine/threonine protein kinase / Threonine-specific protein kinase (1 of 1646)				18.9199				22.5059	15.9149	11.1686	12.6124	23.3791	15.8126	18.1858	23.9711	16.467	19.8103	14.8566	20.4915		15.5703			28.8566		24.7935				38.1061		28.081	23.8915	45.3091	31.2744	31.9581	26.22	38.7338	24.9063	28.445	28.2864	37.5321	15.066	40.2977	29.8234	27.5243	22.1107	24.7675
Gorai.009G125400.1.A	2.7.11.1 - Non-specific serine/threonine protein kinase / Threonine-specific protein kinase (1 of 1646)	143.733	132.204	118.87	227.594	146.579	162.327	193.14	262.206	311.117	168.233	239.527	290.484	148.862	299.779	247.296	135.372	253.067	135.128	114.85	80.5378	111.074	141.423	88.4019	181.037	76.971	153.662	116.749			66.0718		71.6524	90.7663	51.0954	65.6033	66.0238	56.0769	67.4594	69.0381	50.7037	46.3024	97.5973	65.5073	68.1868	74.1717	31.5019	74.5427
Gorai.009G125400.1.D	2.7.11.1 - Non-specific serine/threonine protein kinase / Threonine-specific protein kinase (1 of 1646)	10.2351	6.31108	6.86695	26.0489	18.3544	13.8009	19.0168	32.2389	39.6354	15.819	25.0331	49.2717	12.6829	45.9875	43.5305	23.7061	31.7635	21.2301	11.9896	9.41633	17.7	15.3351	11.1107	25.9898		23.5375				5.77695		7.91575	10.7718	9.61384	7.73774	4.26253			12.3993					5.18573
Gorai.009G141900.1.A;Gorai.009G141900.1.D	2.7.11.1 - Non-specific serine/threonine protein kinase / Threonine-specific protein kinase (1 of 1646)	251.391	221.499	235.49	306.388	220.227	195.222	266.715	308.01	370.93	249.011	282.725	350.693	200.926	325.292	325.82	224.725	290.853	170.265	170.712	160.274	185.189	187.144	171.155	285.123	200.045	315.385	270.085			403.119	161.674	378.58	272.243	451.355	408.699	495.604	377.253	489.074	368.023	482.139	387.748	407.749	388.074	465.492	349.71	246.876	258.516	234.239
Gorai.009G167900.1.A	2.7.11.1 - Non-specific serine/threonine protein kinase / Threonine-specific protein kinase (1 of 1646)	485.365	451.567	409.482	592.886	451.559	412.459	551.297	605.041	664.445	542.818	660.022	712.576	470.04	713.593	761.998	505.529	695.71	463.505	448.115	382.073	486.582	651.818	396.47	1116.47	544.351	894.827	735.895			1023.8	553.617	1222.91	1017.1	829.043	1132.56	862.94	1040.07	1218.39	804.953	1145.68	900.416	1005.22	1018.38	1174.41	951.144	616.308	669.549	740.435
Gorai.009G167900.1.D	2.7.11.1 - Non-specific serine/threonine protein kinase / Threonine-specific protein kinase (1 of 1646)	86.101	95.5056	105.361	82.8155	101.85	180.66	174.262	86.8889	100.332	95.516	188.523	108.912	183.511	107.88	104.456	136.492	104.565	140.068	109.506	114.301	126.402	103.9	108.049	175.939	216.389	180.578	219.704			235.499		230.356	262.281	166.038	242.13	206.373	178.987	229.143	191.305	205.875	183.989	225.047	213.73	216.035	189.59	241.456	211.975	224.504
Gorai.009G205500.1.A;Gorai.009G205500.1.D	2.7.11.1 - Non-specific serine/threonine protein kinase / Threonine-specific protein kinase (1 of 1646)									46.1941				80.4842		44.7165								66.4605			32.8807				82.0846	81.666						96.6847	48.0921	74.8786		48.581	55.3828		40.3895	46.7111	50.4282	65.3068
Gorai.009G258100.1.D	2.7.11.1 - Non-specific serine/threonine protein kinase / Threonine-specific protein kinase (1 of 1646)	50.0704	44.6681	32.7731	40.059	33.5779	98.3236	36.4719	42.0382	47.7456	31.1097	31.0464	41.6443	32.3239	39.8376	44.8616	25.525	39.6069	27.2128	18.6834	29.5863	31.6691	31.1355	22.5845	47.1669	43.5489	46.8919	42.7803			56.2467	53.3253	46.678	39.2334	43.8811	36.9721	38.5039	50.3846	52.9285	37.5336	39.1843	48.8666	44.3116	49.8677	43.2018	48.5003	42.0568	32.6494	29.5099
Gorai.009G330600.1.A;Gorai.009G330600.1.D	2.7.11.1 - Non-specific serine/threonine protein kinase / Threonine-specific protein kinase (1 of 1646)	21.8164	23.9975	18.8235			21.8141	39.738	32.7887	42.9181	25.0393	18.3165	32.5992	28.6086	30.5198	29.4555	23.1137	23.6825	34.6065	25.3008	25.2077	28.3385	33.1382	26.6539	35.8116	32.8373	34.713	27.7144			42.9797		25.2559	25.5274	26.7188	32.6127		29.3204	37.1761	28.5697	37.4873	31.0849	38.3199	44.8257	32.4834	24.7596		27.2449	36.1518
Gorai.010G131700.1.A	2.7.11.1 - Non-specific serine/threonine protein kinase / Threonine-specific protein kinase (1 of 1646)	17.2777		12.5292	22.3988	19.3966		30.3405	33.1835	34.6617	48.5975	47.6776	31.5276	35.9276	42.3572	47.2067	40.7449	33.3497	28.498	40.4953	29.9294	35.6392	34.0727	35.4417	58.7632	42.2052	79.387	41.3226			58.1994		80.3033	56.8743	67.1443	63.3497	67.1145	67.1729	58.6838	44.6981	59.931	47.3933	63.9567	50.3303	59.1241	52.65	35.2222	41.1194	42.0952
Gorai.010G152500.1.A;Gorai.010G152500.1.D	2.7.11.1 - Non-specific serine/threonine protein kinase / Threonine-specific protein kinase (1 of 1646)	59.0756	57.0476	51.7568	68.9179	52.9251	51.279	58.0897	61.6129	64.6453	58.8013	55.3523	58.8073	43.7497	57.7999	50.8552	34.052	51.5532	37.7097	32.6361	42.8303	34.0209	45.4048	32.0621	55.3836	54.6914	50.0095	40.1078			51.1439	40.1246	47.7525	39.8356	42.8997	44.9652	47.4623	31.8797	43.7021	35.1872	42.4562	42.5613	44.753	54.0787	45.8481	52.1347	38.4801	42.837	51.2872
Gorai.013G231600.1.A;Gorai.013G231600.1.D	2.7.11.1 - Non-specific serine/threonine protein kinase / Threonine-specific protein kinase (1 of 1646)	168.502	147.792	115.567	404.514	147.154	149.974	279.097	433.481	635.226	207.093	435.95	517.897	147.832	650.41	384.103	393.599	473.661	183.151	159.141	93.8855	239.011	204.548	226.718	650.44	132.104	483.128	373.62			413.433	87.5118	497.138	386.946	536.7	453.08	421.06	462.168	419.189	518.472	583.579	337.431	337.387	335.787	323.278	254.901	135.471	250.502	344.941
Gorai.002G032100.1.A;Gorai.002G032100.1.D	2.7.11.2 - [Pyruvate dehydrogenase (acetyl-transferring)] kinase / Pyruvate dehydrogenase kinase (phosphorylating) (1 of 2)	96.2184	96.6131	81.7021	80.6534	104.705	126.017	75.2	72.1779	82.984	62.1565	59.7887	79.0391	67.5679	65.4645	64.8675	52.0938	50.9883	83.668	48.4423	60.5074	61.2653	68.2865	61.8181	65.9389	69.1479	55.0318	50.2148			60.5242	66.2112	44.8875	61.5107	59.3087	73.926	82.1256	72.0161	56.8011	60.7293	50.3102	74.7517	76.9375	83.45	80.9316	94.4486	86.846	100.168	89.8504
Gorai.002G246600.1.A	2.7.11.31 - [Hydroxymethylglutaryl-CoA reductase (NADPH)] kinase / Reductase kinase (1 of 2)	59.5217	66.1296	27.6204	36.929	59.5228	62.0674	33.577	35.8559	44.5816	28.58	35.2035	38.3247	22.1878	13.2973	33.994	34.5799	34.4619	37.6929	28.7979	25.042	16.9304	37.1816	32.8534	27.1426		27.9684	32.672			27.3391	47.4865	30.8742	35.0171	52.1886	53.3261	50.2206	40.6267	44.486	39.9178	44.0385	52.8431	60.6987	23.4513	21.0614	39.1157	32.3539	36.4191	49.0452
Gorai.007G298100.1.A	2.7.11.31 - [Hydroxymethylglutaryl-CoA reductase (NADPH)] kinase / Reductase kinase (1 of 2)	287.575	299.915	261.762	323.268	334.837	309.396	282.072	330.396	349.179	285.331	339.395	334.535	329.617	388.895	373.7	322.433	345.539	328.006	359.019	350.457	456.364	343.628	384.224	415.289	365.249	416.757	392.583			431.75	284.656	426.148	472.985	556.509	426.278	462.065	458.806	446.535	471.519	421.429	469.741	456.293	482.95	487.378	417.097	466.825	408.174	484.798
Gorai.007G298100.1.D	2.7.11.31 - [Hydroxymethylglutaryl-CoA reductase (NADPH)] kinase / Reductase kinase (1 of 2)	36.7054	43.6412	36.2377	38.7642	30.0897	45.8452	34.973	32.1382	43.0744	34.1797	37.9325	44.4599	36.5961	42.7738	44.7659	38.703	38.3731	30.3729	33.8023	34.549	39.0042	28.4377	39.9342	32.2693	44.5864	35.0702	36.3842			48.1792	39.0297	49.9	43.2945	75.9397	51.896	51.865	65.2142	58.4749	60.1205	57.0525	49.4318	59.0372	51.1007	62.8855	66.2747	64.3348	74.1307	67.8741
Gorai.005G263800.1.D	2.7.11.7 - [Myosin heavy-chain] kinase / Myosin II heavy-chain kinase (1 of 12)	38.1862						22.4395	20.1281							16.7272			34.7581	31.642	27.8849	25.4042	20.9367	21.3771	30.6793	61.8765	30.5634	60.214			56.9385	66.0265	59.1158	36.2506	89.071	53.63	57.9482	61.6726	67.0513	78.9327	80.7864	73.9815	70.0576	90.1857	95.5516	78.1859	80.1354	81.5957	54.5031
Gorai.004G125100.1.A;Gorai.004G125100.1.D	2.7.13.3 - Histidine kinase / Protein kinase (histidine) (1 of 25)	38.0665	38.328	47.3116		69.8499	50.4947	52.7748	58.5148	48.5591	48.116	45.5246	35.8893	79.3182	43.9139	27.342	70.0385	62.7791	49.6912	27.414	32.8592	36.8708	49.868	28.8277	39.9909	39.6242						137.267
Gorai.004G223600.1.D	2.7.13.3 - Histidine kinase / Protein kinase (histidine) (1 of 25)	676.36	597.231	484.601	121.06	459.568	594.85	597.375	556.281	171.33	485.844	495.439	176.869	798.242	530.88	371.644	718.48	750.239	684.255	815.249	767.177	709.414	690.128	738.616	422.828	1176.53	600.432	794.261			659.382	572.436	416.22	865.631	263.03	445.498	345.649	257.023	303.048	234.299	291.692	369.497	340.811	340.213	258.943	432.696	904.267	633.776	297.24
Gorai.013G031500.1.A;Gorai.013G031500.1.D	2.7.13.3//3.1.3.16 - Histidine kinase / Protein kinase (histidine) // Protein-serine/threonine phosphatase / Serine/threonine specific protein phosphatase (1 of 3)			10.3425	12.5169			10.5719		19.7189	12.9872	19.3732	17.7143		10.4264	8.50512	10.9863	9.10688	28.397	23.1795		27.3491	30.8258	19.7462	24.1032		31.9978	41.3255			20.3006		29.2414	17.9133	26.7528	21.8893			29.1443			27.8672	33.0012	26.7777	27.3006	22.9547	25.9371
Gorai.012G006800.1.A	2.7.4.14//2.7.4.3 - UMP/CMP kinase / Uridine monophosphate-cytidine monophosphate phosphotransferase // Adenylate kinase / Myokinase (1 of 1)	85.4419	78.2206	95.9528	99.0801	86.3391	66.6573	124.524	149.615	196.851	122.731	162.861	184.923	184.042	174.578	227.376	202.992	217.68	183.34	223.703	334.121	368.281	148.417	267.669	250.433	251.436	234.504	359.784			233.47	181.32	216.733	193.629	305.444	234.313	238.206	248.109	234.905	302.334	236.009	218.808	211.85	186.786	209.653	255.588	222.192	147.333	206.281
Gorai.012G006800.1.D	2.7.4.14//2.7.4.3 - UMP/CMP kinase / Uridine monophosphate-cytidine monophosphate phosphotransferase // Adenylate kinase / Myokinase (1 of 1)	5290.4	5243.97	4999.06	4172.14	4447.57	4112.7	5057.83	4602.78	3808.81	5916.34	5637.3	3944.12	5368.82	4438.75	4505.85	5791.46	4754.96	4850.65	5929.84	6663.89	5962.21	5157.45	6377.96	4329.42	6572.14	5845.32	7619.59	3552.23	1479.39	5070.51	10947.6	5072.96	4897.73	4039.46	4597.79	5251.15	4295.76	4485.82	4500.45	5006.8	4429.59	5409.45	4130.77	4526.88	5261.72	4775.45	4078.43	4806.32
Gorai.008G217000.1.A	2.7.4.14//2.7.4.6 - UMP/CMP kinase / Uridine monophosphate-cytidine monophosphate phosphotransferase // Nucleoside-diphosphate kinase / Nucleoside diphosphokinase (1 of 1)	202.875	197.455	194.558	181.443	206.834	224.99	174.577	145.784	134.964	193.98	168.123	156.085	181.462	131.118	147.239	199.599	134.063	203.66	168.692	203.73	134.875	167.923	188.002	137.89	199.166	171.281	185.986			177.376	509.366	191.009	170.844	231.136	189.247	201.617	229.52	178.6	241.969	240.969	195.534	212.827	219.39	191.301	201.454	220.866	322.46	241.337
Gorai.008G217000.1.D	2.7.4.14//2.7.4.6 - UMP/CMP kinase / Uridine monophosphate-cytidine monophosphate phosphotransferase // Nucleoside-diphosphate kinase / Nucleoside diphosphokinase (1 of 1)						3.42053						3.23157		3.74894	3.94452	34.1772	10.5032	9.60131	11.8422	4.89161					4.53615	6.05587	6.63761				18.9168		10.5477	13.5457	10.3754	5.59752		4.88118	7.8157	9.95924	6.50524		5.21698	6.80086
Gorai.006G023400.1.A	2.7.4.21 - Inositol-hexakisphosphate kinase / IP6K (1 of 2)	161.686	170.974	143.328	214.167	152.416	187.185	173.085	143.131	182.809	141.871	147.503	174.048	106.388	164.105	133.552	124.794	136.584	154.114	117.218	136.772	162.965	143.709	168.352	212.166	128.405	134.037	217.188			213.084	138.033	227.603	205.057	260.032	307.183	219.912	228.518	237.065	227.668	230.986	196.645	243.94	222.297	222.227	175.421	158.165	157.205	174.124
Gorai.006G023400.1.D	2.7.4.21 - Inositol-hexakisphosphate kinase / IP6K (1 of 2)	573.905	543.771	542.233	615.291	605.38	612.615	611.621	631.736	710.997	550.008	550.163	766.834	531.992	635.336	602.051	579.32	559.058	598.477	588.831	657.598	736.457	685.332	625.989	831.938	645.131	702.393	659.568	923.205		742.142	398.085	812.987	732.551	904.183	761.089	839.324	755.374	926.867	819.154	818.989	723.014	824.363	863.882	924.12	836.999	693.783	702.352	628.271
Gorai.013G014300.1.A	2.7.4.25 - (d)CMP kinase / Deoxycytidylate kinase (1 of 1)	1214.32	1279.18	1268.44	932.003	1171.19	1120.21	1338.27	1314.16	999.914	1543.29	1106.17	987.437	1550.7	1106.67	1271.13	1499.05	1290.45	1298.38	1820.71	1967.6	1461.54	1567.02	1568.17	1032.93	1843.48	1658.09	1934.6	1178.46		1477.3	3190.81	1332.52	1315.93	1043.04	1498.77	1554.87	1288.85	1337.82	1188.93	1446.79	1313.89	1619.06	1280.86	1473.44	1488.6	1448.91	1125.77	1260.33
Gorai.013G014300.1.D	2.7.4.25 - (d)CMP kinase / Deoxycytidylate kinase (1 of 1)	598.027	706.017	712.524	605.345	641.82	604.371	895.339	735.69	487.066	925.358	680.223	627.325	958.361	753.007	564.434	685.021	690.69	684.005	845.755	976.245	803.864	715.234	704.056	398.485	877.504	795.555	707.699	544.299	232.77	463.497	1402.34	360.625	471.716	235.004	248.529	368.955	357.881	366.586	195.146	549.888	216.016	175.003	490.144	634.718	290.28	546.965	328.086	240.87
Gorai.013G038700.1.A	2.7.4.7 - Phosphomethylpyrimidine kinase / Hydroxymethylpyrimidine phosphokinase (1 of 1)	214.113	200.139	219.353	172.605	201.294	199.843	196.033	155.632	155.103	202.459	151.654	153.083	173.171	122.112	130.886	169.68	160.594	156.687	163.449	166.67	126.178	142.436	129.649	113.142	168.331	154.558	118.258			125.418	175.087	155.445	126.326	125.156	127.097	137.818	147.493	130.611	141.058	137.869	103.03	111.751	124.938	121.974	127.946	135.083	121.226	125.228
Gorai.013G038700.1.D	2.7.4.7 - Phosphomethylpyrimidine kinase / Hydroxymethylpyrimidine phosphokinase (1 of 1)	82.2913	61.5159	91.1073	52.5069	51.1123	57.2981	69.4081	65.1845	65.0272	68.6246	57.3731	81.1614	74.6071	62.258	69.541	70.2095	65.4647	54.5612	76.8206	96.9437	54.16	57.497	57.0566	54.5373	73.2324	64.6731	57.2407			55.6686		71.435	52.2275	55.5971	45.7758	55.9139	77.246	63.9932	63.0889	66.7122	31.6167		40.9028	60.326	69.7494			38.4138
Gorai.007G359800.1.A	2.7.4.8 - Guanylate kinase / Guanosine monophosphate kinase (1 of 5)	28.1247	31.2696	31.6864	39.7039	34.7135	41.1864	30.377	32.2167	37.7413	29.2226	30.3921	35.5881	35.0754	27.705	25.6922	22.0938	27.9707	29.4997	31.2508	32.9573	28.8517	28.0141	30.86	33.8942	38.7675	43.7273	36.506			39.6353		39.0122			46.32			39.7107	27.5446		23.8427	42.1756		35.5082	28.0797		28.6636
Gorai.007G359800.1.D	2.7.4.8 - Guanylate kinase / Guanosine monophosphate kinase (1 of 5)					12.3928	14.0073	13.0808	30.412	29.0594	16.5974	16.7807	22.7841	19.5602	15.5176	16.8552	13.2349	22.2476	15.9328	22.5859	30.3513	25.7645	22.2829		20.7166	35.2882	23.5964	17.0806																	38.2804
Gorai.012G172700.1.A	2.7.6.1 - Ribose-phosphate diphosphokinase / Ribose-phosphate pyrophosphokinase (1 of 6)	261.471	225.399	220.136	230.425	217.961	260.616	183.617	187.305	230.347	160.767	179.782	234.997	172.054	191.962	191.375	174.064	169.167	218.005	173.381	158.853	177.68	203.616	186.468	187.693	169.476	197.536	227.48			221.388	207.042	229.882	221.285	205.631	256.34	254.2	244.237	253.45	217.418	186.537	241.486	243.19	233.704	231.509	243.389	232.333	237.811	274.821
Gorai.008G176100.1.A	2.7.6.3 - 2-amino-4-hydroxy-6-hydroxymethyldihydropteridine diphosphokinase / 7,8-dihydro-6-hydroxymethylpterin pyrophosphokinase (1 of 1)	563.938	610.406	498.49	562.813	598.894	635.634	537.969	466.958	537.481	486.7	445.778	571.562	485.892	431.333	439.106	430.296	435.023	487.898	505.994	537.901	405.337	438.418	380.043	453.76	621.865	498.937	317.245			420.759	531.368	483.131	417.083	499.464	362.792	545.014	517.39	479.994	497.469	511.202	437.704	420.446	541.668	514.138	478.168	489.15	681.751	532.077
Gorai.008G176100.1.D	2.7.6.3 - 2-amino-4-hydroxy-6-hydroxymethyldihydropteridine diphosphokinase / 7,8-dihydro-6-hydroxymethylpterin pyrophosphokinase (1 of 1)	280.986	235.482	245.549	313.481	275.005	286.413	301.841	283.97	328.297	288.225	308.008	375.534	355.303	282.654	300.831	269.605	271.952	334.018	283.598	284.168	301.159	281.149	237.115	287.209	353.246	326.821	187.96	195.45		372.263	297.91	292.445	330.506	359.242	282.081	290.914	349.895	347.506	321.454	286.087	298.682	325.435	309.5	371.811	329.698	325.168	412.532	262.612
Gorai.004G033700.1.A	2.7.7.1 - Nicotinamide-nucleotide adenylyltransferase / NMNAT (1 of 1)	176.452	187.274	174.015	178.813	152.247	199.42	187.712	183.777	176.299	224.306	221.342	152.112	256.863	191.251	194.228	241.862	197.265	184.767	230.197	225.505	243.955	163.258	197.51	186.771	288.167	227.181	182.053		247.441	223.302	288.529	214.714	222.95	159.766	157.847	153.069	185.81	191.195	146.859	180.963	127.827	145.662	187.834	191.414	184.135	216.685	213.043	150.622
Gorai.004G033700.1.D	2.7.7.1 - Nicotinamide-nucleotide adenylyltransferase / NMNAT (1 of 1)	8.12941	8.29276	15.2761	12.2431	15.0496	8.83546	12.3307	16.6856	14.77	8.12327	5.70115	10.4696	16.4089	19.0317	13.808	12.8003	13.2531	12.6725	14.16	8.42312	19.4196	14.1235	16.2682	11.6258	16.273	18.7839	12.9038			17.1471	22.8789	16.4686	11.0012	12.9889	12.3061	14.5396	21.3514	14.0511	10.8608	13.9925	14.6395	10.4807	9.12871	10.568	9.94495	17.7393	15.9262	11.2359
Gorai.004G254500.1.A	2.7.7.11 - UTP--xylose-1-phosphate uridylyltransferase / Xylose-1-phosphate uridylyltransferase (1 of 2)	323.282	314.42	293.394	371.088	324.348	351.983	429.432	462.001	304.599	361.915	342.604	282.976	475.74	417.229	274.988	352.51	390.177	419.598	414.863	410.55	507.612	371.247	343.667	372.026	472.998	363.649	307.94			388.806	284.429	294.659	375.621	206.569	239.284	250.848	261.378	277.568	197.173	322.94	219.639	249.814	379.456	428.614	383.159	501.55	424.176	220.26
Gorai.004G254500.1.D	2.7.7.11 - UTP--xylose-1-phosphate uridylyltransferase / Xylose-1-phosphate uridylyltransferase (1 of 2)	52.3051	46.2706	47.032	66.6937	59.8118	60.1451	76.6978	92.3113	56.3977	51.7826	63.503	51.9921	103.279	80.8066	60.0845	77.2641	72.3532	77.2258	82.1816	72.4806	100.444	72.2706	75.6547	69.1145	87.8592	66.3178	68.0847			74.287	58.6834	46.6145	85.0509	50.2293	51.8301	51.4944	59.266	56.9335	40.9428	70.8829	43.7631	55.117	82.7395	77.3598	71.2797	96.8266	85.9318	52.8885
Gorai.013G108400.1.A	2.7.7.11 - UTP--xylose-1-phosphate uridylyltransferase / Xylose-1-phosphate uridylyltransferase (1 of 2)	52.9699	42.4779	39.0093	52.0605	42.6081	43.4022	57.853	51.5935	40.559	52.6504	43.6812	39.7616	49.896	41.1688	40.1688	44.2902	35.4518	42.6234	49.777	50.4975	48.872	45.9814	37.8546	43.3791	71.701	58.2822	61.0488			50.2353	24.8366	50.8367	48.9943	40.6932	46.4155	49.2917	49.614	50.408	41.3555	57.934	42.812	55.2815	62.1462	58.2057	55.5034	61.3495	78.8277	42.3187
Gorai.013G108400.1.D	2.7.7.11 - UTP--xylose-1-phosphate uridylyltransferase / Xylose-1-phosphate uridylyltransferase (1 of 2)	25.8358	21.0701	20.8103	38.3076	38.6351	43.2599	58.4997	53.3027	22.7205	31.8443	25.3876	22.451	60.8754	57.6485	33.2206	28.6998	41.5794	45.0056	41.1584	37.8219	46.9546	43.7186	25.9777	18.5931	53.3478	44.6445	31.8332			36.2282	68.5748	21.6597	55.5044	28.0101	39.1466	26.1926	45.9149	44.8586	25.5447	36.3743	29.2574	27.0326	65.4831	57.7667	35.6204	64.421	34.4737	30.6514
Gorai.004G096200.1.A;Gorai.004G096200.1.D	2.7.7.14 - Ethanolamine-phosphate cytidylyltransferase / Phosphorylethanolamine transferase (1 of 3)	38.4053	46.4716	43.7835	51.5626	52.6608	53.7403	48.8327	44.7816	86.6163	27.4347	40.8384	83.4807	39.6396	53.493	51.6572	31.1511	47.8793	63.8329	42.2819	33.3889	47.8193	31.1957	36.1409	68.0131	47.0503	62.0429	45.0422			56.0328		55.6908	38.7108	62.8423	45.223	50.0678	45.1158	57.1269	57.8907	61.2693	47.217	49.9369	59.7768	61.9664	52.0492	53.5182	46.0118	20.8269
Gorai.013G242400.1.A;Gorai.013G242400.1.D	2.7.7.14 - Ethanolamine-phosphate cytidylyltransferase / Phosphorylethanolamine transferase (1 of 3)	58.6333	71.2621	59.1291	64.9632	84.1438	68.275	45.6828	58.1606	92.2784		47.6452	106.395	60.8829	72.617	79.0932	42.5168	56.8111	70.0571	60.1173	46.4055	56.6241	51.6273	41.4234	114.777	51.6422	52.6465	61.8552			49.2036		56.8703	55.2588	81.2535	42.2247	66.5061	55.119	58.689	68.2584	61.4222	80.0274	52.291	58.3225	79.1323	72.4589	50.1699	83.7453	25.9724
Gorai.007G173200.1.A	2.7.7.15 - Choline-phosphate cytidylyltransferase / Phosphorylcholine transferase (1 of 2)	56.9261	51.1318	54.6146	25.92	80.9585		51.5586	50.4501	58.4748	46.1252	40.9091	53.7343	46.1767	63.2516	55.01	61.9216	52.715	51.3415	45.9765	56.8447	58.617	53.2855	57.6266	66.571	56.2651	64.43						76.3976		86.9276	65.1251	88.7583		56.3161		80.3884			47.4195			47.9138	42.5738
Gorai.009G414300.1.A;Gorai.009G414300.1.D	2.7.7.2 - FAD synthetase / FMN adenylyltransferase (1 of 2)	327.647	382.171	390.42	303.193	334.111	330.188	257.611	294.44	333.237	261.784	281.065	300.159	239.308	239.964	236.909	224.253	227.339	222.344	216.276	238.421	215.003	192.801	182.175	179.442	193.364	240.671	211.863			200.245	136.044	225.104	235.313	262.741	165.711	225.927	227.419	224.042	220.591	192.288	197.042	231.424	196.245	194.91	170.062	147.745	164.758	169.895
Gorai.012G135400.1.A	2.7.7.2 - FAD synthetase / FMN adenylyltransferase (1 of 2)	61.0689	60.2747	68.8288	58.193	63.8713	64.8766	59.7565	58.5498	49.975	66.3173	49.2997	54.2579	79.2879	53.5809	53.7647	60.7067	53.9615	46.1747	55.8189	59.9867	43.7845	47.662	48.4483	42.6847	69.7531	52.9401	36.5408			52.2647	81.6171	47.9754	55.1796	55.2443	45.0474	58.9079	59.1187	51.8456	52.4369	54.3762	38.7546	51.0525	51.8128	48.2589	58.5826	42.9632	58.3972	28.6705
Gorai.011G269100.1.A	2.7.7.22 - Mannose-1-phosphate guanylyltransferase (GDP) / GDP-mannose pyrophosphorylase (1 of 3)	452.205	383.865	406.94	556.957	389.804	360.176	455.094	509.548	563.86	376.082	461.367	418.612	458.564	532.726	494.231	421.634	457.894	494.66	405.613	443.373	547.893	405.307	417.055	414.958	376.592	430.686	440.256	256.801	291.587	585.652	503.674	401.191	461.582	490.154	498.301	404.267	442.207	450.455	364.637	449.864	438.544	457.32	562.281	509.555	534.792	484.014	517.121	449.751
Gorai.011G269100.1.D	2.7.7.22 - Mannose-1-phosphate guanylyltransferase (GDP) / GDP-mannose pyrophosphorylase (1 of 3)	71.5161	59.9014	59.3246	68.5517	56.4065	47.1668	74.9977	71.0143	71.0504	43.0404	40.482	30.3826	55.8779	68.4194	42.8312	37.0685	63.2612	39.8734	42.5359	51.1198	75.1024	44.0184	39.1899	41.0129	22.6937	36.0626	34.8334			38.5459	101.594	22.8464	43.9241	34.9444	53.5606	27.5175	24.5062	30.6299	25.9633	18.4094	41.4516	49.8065	35.0452	31.2323	49.6836	38.3757	62.3069	40.2435
Gorai.012G106900.1.D	2.7.7.22 - Mannose-1-phosphate guanylyltransferase (GDP) / GDP-mannose pyrophosphorylase (1 of 3)	126.318	102.503	107.323	148.66	110.776	108.495	114.517	111.389	140.091	107.663	120.316	115.001	105.02	114.542	88.5126	102.388	113.399	140.158	91.2767	105.526	112.588	105.312	108.04	101.803	89.7987	88.392	95.3648			108.425	74.868	99.8744	95.1306	86.1989	96.1957	98.2221	88.0726	79.3313	64.8346	90.6098	74.378	94.4164	106.322	97.0411	112.39	93.1977	98.8477	86.6611
Gorai.006G188300.1.D	2.7.7.3 - Pantetheine-phosphate adenylyltransferase / PPAT (1 of 2)	479.371	444.169	414.552	236.151	308.875	329.392	331.145	272.823	205.365	370.492	261.945	215.419	300.654	206.992	245.621	307.43	227.702	264.938	239.606	293.39	204.712	268.14	230.261	167.34	256.153	213.943	282.917			181.286	456.253	204.685	244.544	139.267	201.204	147.004	174.556	182.459	134.662	211.42	143.017	201.763	155.636	148.898	162.412	170.959	185.661	166.959
Gorai.008G067200.1.A	2.7.7.3 - Pantetheine-phosphate adenylyltransferase / PPAT (1 of 2)	39.9953	40.8698	45.7475	28.0429	19.6708	40.9553	34.9801		32.2895	40.6912	42.3468	30.7323	27.6975	27.1403	28.3841	40.086	39.349	41.6908	41.694	29.5275	35.0351	35.9291	42.2722		64.761	44.2549	119.982			85.7824	137.887		39.2146	34.5266	26.8785	35.5131	48.2886		32.6551		75.6443	69.2235			38.1132	43.4623
Gorai.008G067200.1.D	2.7.7.3 - Pantetheine-phosphate adenylyltransferase / PPAT (1 of 2)	60.4286	63.0177	60.3521	45.8068	48.2164	60.6328	58.6551	53.3364	41.7419	73.1143	56.0175	46.9479	61.6579	44.7251	48.3734	61.1488	47.1554	60.0884	59.5418	66.6539	50.741	60.1216	58.9022	51.6286	75.1496	61.0774	77.3917			59.2827	123.44	58.4056	51.1379	41.6179	61.1004	49.4047	54.3715	61.9247	49.5402	68.5199	51.8075	59.734	48.258	52.8689	57.2012	64.4567	56.3106	62.1914
Gorai.009G389800.1.A	2.7.7.38 - 3-deoxy-manno-octulosonate cytidylyltransferase / CMP-KDO synthetase (1 of 1)	114.467	148.884	140.239	179.748	180.72	157.436	121.604	135.935	277.417	131.17	165.3	310.551	130.088	203.357	243.198	163.17	217.957	310.158	204.137	192.411	238.262	171.667	210.458	380.571	212.318	239.785	219.484			296.519	264.111	267.476	172.295	378.14	245.969	281.772	315.104	282.126	412.994	361.87	441.683	250.165	280.32	286.138	413.024	211.144	414.805	333.569
Gorai.008G115100.1.A	2.7.7.52 - RNA uridylyltransferase / TUT (1 of 2)	33.2952	36.2634	28.9889	29.1448	27.2985	28.6271	28.2239	27.2824	27.2216	27.3325	25.5282	26.1734	22.6285	24.0156	22.6738	21.5443	22.4438	23.3813	21.2496	26.4395	27.1195	23.4867	21.313	22.0359	26.9884	23.1383	18.4893			20.4186	37.3511	24.6914	22.1776	21.5988	12.5442	21.4098	8.44786	25.7695	13.0529	14.0723	16.4013	23.1524	17.6013	19.1489	17.1503	28.6078	17.4778	21.6792
Gorai.010G134700.1.A	2.7.7.60 - 2-C-methyl-D-erythritol 4-phosphate cytidylyltransferase / MEP cytidylyltransferase (1 of 1)	286.828	287.956	237.64	132.392	222.279	287.631	217.213	189.928	141.504	206.8	178.139	125.595	222.178	183.705	192.807	223.117	194.507	226.173	195.555	226.826	146.673	222.354	206.277	148.778	188.602	202.535	191.144			267.138	435.391	249.432	234.685	131.631	258.394	177.946	223.925	205.518	162.655	197.246	197.438	210.01	188.173	155.061	240.347	241.316	282.916	218.775
Gorai.010G134700.1.D	2.7.7.60 - 2-C-methyl-D-erythritol 4-phosphate cytidylyltransferase / MEP cytidylyltransferase (1 of 1)	113.068		94.4571	51.6172	71.1523	99.4133	64.0322	80.8856	42.4679	63.3929	64.3968	31.8347	72.919	81.1907	82.4796	80.6417	77.0375	65.208	84.4538	92.7755		94.2607	99.6043							120.953		98.1023	74.3362		143.412	92.8946	83.8685	102.525			98.2702	84.6089	103.296	93.3676	133.932	106.861	150.201	82.3494
Gorai.009G263600.1.A	2.7.7.72 - CCA tRNA nucleotidyltransferase / tRNA-nucleotidyltransferase (1 of 1)	86.0427	97.4293	73.2069	71.2634	79.0115	81.0124	64.0135	66.703	56.8078	53.0015	68.444	66.5629	51.022	59.7981	55.9241	53.3173	62.3902	68.5803	57.6602	50.2072	58.1123	53.5042	56.4504	55.2764	66.0818	70.357	74.1801			76.2732		58.2594	73.9136	56.2027	66.9777	59.7484	61.4664	59.1952	45.8454	55.0934	43.7006	49.8927	55.0167	53.4448	61.0248	68.7663	69.2898	57.4437
Gorai.009G263600.1.D	2.7.7.72 - CCA tRNA nucleotidyltransferase / tRNA-nucleotidyltransferase (1 of 1)	49.7139	55.9106	55.2351	83.9181	53.3568	66.9813	50.2151	45.8999	48.2596	46.912	62.8638	40.2988	51.8432	44.936	49.5305	40.9927	34.0537	59.5013	42.0537	30.2117	41.7057	50.251	44.1087	40.4372	47.9917	47.1185	49.8067			50.6813		35.6477	49.7213	40.2656	52.8758	45.2475	36.7467	47.7537	31.6819	42.7912	38.6899	51.3644	40.6557	46.1328	40.9144	55.1061	41.8677	51.4177
Gorai.009G178600.1.A	2.7.7.79 - tRNA(His) guanylyltransferase / Histidine tRNA guanylyltransferase (1 of 1)	67.951	73.73	61.6808	48.9871	80.7433	57.7443	74.7715	66.6366	48.2387	82.4608	57.7115	49.2405	74.0995	66.3	52.1682	49.0366	57.4636	64.8439	60.5217	97.9727	76.2854	71.9491	55.2342	58.2426	86.6623	49.5297	53.7032			57.8224	181.398	55.0165	62.7969	60.7754	72.4807	58.4909	57.2665		77.6275	59.3926	56.1564	66.0286	59.345	58.3528	67.7391	85.124	75.2112	56.2071
Gorai.006G032100.1.A	2.7.7.8 - Polyribonucleotide nucleotidyltransferase / Polynucleotide phosphorylase (1 of 2)	365.839	372.112	304.892	326.551	365.133	369.614	303.292	263.903	297.143	306.496	235.472	339.405	266.804	206.132	232.468	235.206	233.478	238.448	261.127	261.676	190.993	222.877	195.159	213.375	287.477	222.884	177.185			188.339	168.273	226.198	180.268	244.041	161.41	220.069	268.001	241.656	213.784	262.41	197.818	169.117	219.656	202.755	199.487	200.404	272.936	200.214
Gorai.006G032100.1.D	2.7.7.8 - Polyribonucleotide nucleotidyltransferase / Polynucleotide phosphorylase (1 of 2)	106.902	96.5671	111.951	112.321	100.025	115.568	99.5104	79.4536	77.8893	97.7591	64.8602	92.9084	87.4477	64.4164	82.1868	82.2569	83.7833	84.8717	80.0487	90.6589	65.5033	61.2321	72.8369	79.1105	91.8324	82.6356	73.129			98.1145		71.8201	70.8806	115.005	66.9944	86.6974	91.3763	106.344	85.2648	101.442	61.5845	80.5429	71.0237	97.1973		77.4294		88.8462
Gorai.007G255300.1.A	2.7.7.8 - Polyribonucleotide nucleotidyltransferase / Polynucleotide phosphorylase (1 of 2)	52.4086	76.3328	62.6956	52.3089	67.368	70.2658	53.8425	48.2963	45.0827	43.9723	56.4774	44.2113	52.2095	38.0428	41.9794	47.2577	41.5318	46.4773	40.9636	45.2628	30.7681	54.3979	36.7159	42.8223	56.4602	64.8595				66.8068		39.2021	56.404	42.9879	46.1843	54.6819	57.6671	54.3476	42.5248	46.7605	45.7206	29.8382	43.9938	45.9378	55.5723	54.8097	49.5721	64.9312
Gorai.007G255300.1.D	2.7.7.8 - Polyribonucleotide nucleotidyltransferase / Polynucleotide phosphorylase (1 of 2)	16.982	16.4977			19.3026	12.5605	15.7233	12.1424	10.5949	22.1607	17.6526	19.8097	14.2725	12.2812	9.98573	10.5817	11.8482		11.8996		11.3251	13.0835		13.7956	14.2581	21.4248				17.9056			12.4152		7.90055	18.63	19.2366	20.1164	15.2703	7.53863	17.3412	14.6784		20.4094	16.2281		23.0775	24.406
Gorai.003G080500.1.A	2.7.8.11//6.2.1.3 - CDP-diacylglycerol--inositol 3-phosphatidyltransferase / Phosphatidylinositol synthase // Long-chain-fatty-acid--CoA ligase / Lignoceroyl-CoA synthase (1 of 2)	94.7378	87.8866	107.251	102.366	79.5753	93.0719	83.1285	99.2134	109.254	85.0943	82.064	134.424	92.6068	101.913	106.639	98.7865	102.702	101.631	77.5073	91.8716	92.3982	81.5127	81.2952	106.515	106.418	110.09	79.7467			106.198	65.2515	108.35	103.761	127.976	84.1199	82.058	108.589	102.216	115.106	130.434	107.375	95.3325	103.795	98.6543	118.894	96.5934	104.494	97.1139
Gorai.003G080500.1.D	2.7.8.11//6.2.1.3 - CDP-diacylglycerol--inositol 3-phosphatidyltransferase / Phosphatidylinositol synthase // Long-chain-fatty-acid--CoA ligase / Lignoceroyl-CoA synthase (1 of 2)	1088.84	1008.7	1082.07	1364.48	1141.68	1083.81	1191.6	1315.89	1458.18	1147.54	1214.08	1615.64	1142.59	1418.69	1398.99	1306.76	1445.4	1303.33	1222.28	1296.47	1544.81	1137.67	1214.5	1767.53	1099.99	1497.85	1419.56	935.734	272.505	1502.39	895.978	1639.03	1486.38	1988.33	1414.18	1340.41	1558.08	1598.37	1860.77	1799.83	1611.67	1544.92	1692.86	1710.69	1774.57	1452.25	1513.06	1715.1
Gorai.007G026300.1.A	2.7.8.11//6.2.1.3 - CDP-diacylglycerol--inositol 3-phosphatidyltransferase / Phosphatidylinositol synthase // Long-chain-fatty-acid--CoA ligase / Lignoceroyl-CoA synthase (1 of 2)	1026.24	945.391	969.837	1469.52	1135.22	1035.4	1259.14	1328.63	1382.14	1159.26	1283.95	1399.98	1163.99	1406.57	1273.19	1252.8	1270.37	1307.37	1255.82	1261.13	1496.6	1226.66	1165.98	1306.25	1094.01	1335.63	1185.87	737.526	650.455	1315.3	821.565	1182.73	1397.43	1120.76	1193.33	1209.69	1148.22	1176.09	1108.36	1081.92	1087.96	1171.94	1376.8	1368.92	1316.22	1283.24	1168.49	1287.78
Gorai.007G026300.1.D	2.7.8.11//6.2.1.3 - CDP-diacylglycerol--inositol 3-phosphatidyltransferase / Phosphatidylinositol synthase // Long-chain-fatty-acid--CoA ligase / Lignoceroyl-CoA synthase (1 of 2)	292.424	258.832	267.246	385.527	345.834	304.248	342.945	311.113	250.233	307.84	292.413	266.588	297.575	285.099	252.199	274.261	258.32	308.983	226.351	277.33	250.153	269.057	192.199	264.065	194.227	230.727	166.2			228.765	205.986	202.542	304.888	147.475	244.202	129.315	187.922	162.912	142.019	189.699	161.07	221.228	225.119	221.774	195.902	248.929	201.862	210.856
Gorai.006G134300.1.A;Gorai.006G134300.1.D	2.7.8.15 - UDP-N-acetylglucosamine--dolichyl-phosphate N-acetylglucosaminephosphotransferase / N-acetylglucosamine-1-phosphate transferase (1 of 1)	42.2323	65.2377	67.8182	74.5926	79.0228	79.4072	36.8335	47.5563	174.135	31.261	68.4101	165.358	35.3189	93.6113	108.976	35.6607	87.0954	120.456	48.7138	35.6327	90.0838	43.5783	66.4163	181.525	49.1514	77.7248	82.7771			101.752	29.5181	84.5501	54.1462	137.01	84.4338	97.3129	90.7822	79.2031	159.952	119.207	134.124	81.1586	86.9054	79.887	144.17	76.5699	136.008	131.4
Gorai.005G083900.1.A;Gorai.005G083900.1.D	2.7.8.23 - Carboxyvinyl-carboxyphosphonate phosphorylmutase / CPEP phosphonomutase (1 of 1)	19.8415	23.6318	25.4831	12.5122	22.2106	36.8164	24.2578	23.4402	15.0425	11.6696	25.8473	8.78201	9.04921	10.4216	8.14355	19.2062	17.0226		13.8603	22.2627	38.3002			23.7414			10.1887					24.8061				28.9195		43.4121			24.9484	31.664			26.1547	26.4929		37.1713
Gorai.006G006000.1.A;Gorai.006G006000.1.D;Gorai.008G157600.1.A;Gorai.008G157600.1.D	2.7.8.8 - CDP-diacylglycerol--serine O-phosphatidyltransferase / Phosphatidylserine synthase (1 of 2)																																															31.9513
Gorai.002G186200.1.A	2.7.9.4 - Alpha-glucan, water dikinase / Starch-related R1 protein (1 of 3)	67.579	55.6464	51.7151	51.6575	49.7758	64.2007	45.7045	42.5729	41.2405	44.5641	46.7083	50.3946	48.0789	46.8394	48.1127	48.3177	41.0823	51.3259	37.5618	53.127	42.9296	46.3513	41.1235	51.1256	44.0488	48.7346	44.4301			55.331	45.8904	56.9509	54.8552	43.826	48.4327	41.7813	47.6149	51.6418	37.8113	42.8139	40.9431	40.4064	50.6858	45.1876	46.2365	51.1973	48.3077	44.3762
Gorai.002G186200.1.D	2.7.9.4 - Alpha-glucan, water dikinase / Starch-related R1 protein (1 of 3)	353.98	343.384	303.665	342.901	369.624	380.304	310.584	320.939	347.887	264.506	272.169	355.573	298.304	342.59	320.675	318.76	312.6	327.221	313.45	290.455	317.961	319.827	311.526	326.653	293.709	372.486	297.283			345.107	240.412	389.697	375.522	348.075	346.253	370.372	347.464	373.147	276.198	291.827	276.075	298.194	307.75	318.53	283.451	342.162	341.656	284.11
Gorai.007G049000.1.D	2.8.1.1 - Thiosulfate sulfurtransferase / Thiosulfate thiotransferase (1 of 3)	286.876	303.909	311.983	226.949	242.458	280.456	275.919	272.851	192.231	334.934	270.678	239.987	337.712	204.715	180.841	334.237	219.045	271.435	258.84	297.686	208.127	227.498	245.626	149.95	196.917	152.444	193.054			118.557	260.672	120.462	125.381	59.8703	94.6055	96.8196	83.0801	96.5393	55.2531	94.348	88.8258	83.6254	78.8886	64.4808	71.262	59.3768	79.7932	73.2401
Gorai.013G142500.1.A	2.8.1.1//2.8.1.2 - Thiosulfate sulfurtransferase / Thiosulfate thiotransferase (1 of 1)	2558.21	2245.36	1926.37	1715.35	2735.24	2696.46	2352.56	2052.18	1624.82	2258.74	1620.96	1626.22	2498.24	1869.77	1517.44	1948.43	2080	2334.03	2430.11	2354.53	2243.42	1793.17	1880.63	1691.67	2689.78	1936.33	1591		763.603	1831.35	2156.57	1589.26	1855.73	1229.01	1392.84	1524.48	1503.08	1490.66	1063.47	1515.07	1066.93	1064.75	1674.1	1557.88	1345.34	2049.8	1788.25	1264.28
Gorai.013G142500.1.D	2.8.1.1//2.8.1.2 - Thiosulfate sulfurtransferase / Thiosulfate thiotransferase (1 of 1)	219.038	219.05	192.877	209.74	256.485	265.634	316.096	264.738	224.585	279.211	215.796	234.937	354.439	249.568	238.27	270.166	298.505	286.144	331.034	352.155	311.884	255.108	258.772	260.878	274.987	217.042	202.1	375.431		283.158	322.147	219.443	176.508	183.359	180.67	179.638	192.847	205.751	154.395	216.729	160.636	144.376	201.832	182.866	178.801	237.049	229.966	143.593
Gorai.009G442300.1.A	2.8.1.11 - Molybdopterin-synthase sulfurtransferase / Molybdopterin synthase sulfurylase (1 of 1)	220.468	221.13	214.52	234.631	195.839	222.804	211.401	201.075	189.342	197.466	156.976	183.975	185.749	142.373	134.9	129.563	133.658	121.317	145.003	151.201	131.053	126.338	103.511	98.9716	150.983	139.145	84.2946			82.2335	97.0786	110.228	104.996	83.8443	73.0107	97.5156	107.778	111.564	82.4184	98.6286	72.3312	81.0632	100.424	115.537	78.0581	92.2127	70.8732	73.3992
Gorai.009G442300.1.D	2.8.1.11 - Molybdopterin-synthase sulfurtransferase / Molybdopterin synthase sulfurylase (1 of 1)	104.901	118.371	117.536	104.409	108.848	117.679	116.322	124.515	93.0692	96.2205	87.9255	83.1006	108.466	80.3696	75.3171	71.3584	72.8342	70.0837	84.2369	91.3072	66.0825	69.6609	54.2032	61.1438	82.3281	78.1764	50.0506			50.1699	65.1224	58.3308	56.523	59.1086	46.6805	49.4958	51.9673	58.5353	50.4681	55.7401	45.7743	49.2461	46.8819	55.1579	44.7969	52.9684	46.8213	46.5479
Gorai.008G087200.1.D	2.8.1.6//2.8.1.7 - Cysteine desulfurase / Cysteine desulfurylase (1 of 2)	420.947	451.468	433.427	420.265	380.322	406.03	368.248	334.275	340.236	406.254	348.949	377.526	377.194	304.411	370.703	421.886	333.984	343.805	412.031	472.068	316.681	338.019	342.535	340.112	483.475	361.044	326.601			354.311	483.209	365.748	343.531	355.219	319.58	429.396	478.382	376.604	315.701	423.385	234.234	278.84	369.538	353.848	306.357	375.007	493.815	346.449
Gorai.005G213900.1.A;Gorai.005G213900.1.D	2.8.1.8 - Lipoyl synthase / Lipoate synthase (1 of 2)	171.098	206.778	181.249	182.342	186.082	173.439	155.501	148.136	179.582	162.827	163.039	153.524	139.079	129.918	128.492	114.69	144.174	106.542	131.199	121.109	95.8464	116.727	106.249	116.68	120.215	154.702	140.06			150.789	172.377	147.86	103.084	203.163	132.762	181.215	198.564	173.973	192.273	218.633	166.573	142.299	182.271	171.006	153.004	142.469	167.416	148.264
Gorai.013G074500.1.A	2.8.1.8 - Lipoyl synthase / Lipoate synthase (1 of 2)	106.055	105.084	126.716	147.322	122.588	145.31	130.843	120.491	131.215	140.447	120.048	147.354	107.884	98.017	84.9452	92.6937	100.063	94.3362	104.367	105.851	88.3899	102.658	82.0755	108.521	132.468	107.933	78.2291			83.1057		101.099	78.9628	113.294	82.6956	113.879	113.159	120.841	94.5303	135.025	111.004	90.7657	122.908	123.631	115.598	112.203	115.058	100.696
Gorai.013G074500.1.D	2.8.1.8 - Lipoyl synthase / Lipoate synthase (1 of 2)	97.9918	82.3104	69.7576	92.8252	79.7242	101.199	77.0121	76.887	75.6236	73.7674	68.9998	83.1697	68.1562	64.7336	56.362	54.3915	52.0701	92.7524	53.1938	55.9371	49.0032	54.7385	50.3669	55.5322	78.6649	61.3121	53.0763			56.3627		69.826	38.3015	77.9888	51.1845	59.7589	60.9155	79.2682	60.2842	73.8906	60.8339	55.0431	73.1656	84.8409	67.1594	78.3228	72.7335	60.8299
Gorai.003G142700.1.A;Gorai.003G142700.1.D	2.8.2.20 - Protein-tyrosine sulfotransferase / Tyrosylprotein sulfotransferase (1 of 1)	24.3528	31.6105	23.5137		37.6442	41.0829	21.3855		41.0591	29.1035	34.4004	47.7322	23.972	28.9682	29.6023	26.4611	25.719	61.5339	25.1177	32.2999	29.0324	31.1491	36.425	50.2596	33.1153	39.0906	42.0205					34.0558	21.1055	33.2846	32.9834	25.4508	26.6071	36.5685	37.017	28.9011	29.0578		33.4468	24.6059	35.8765		43.8479	25.2492
Gorai.006G237000.1.A;Gorai.006G237000.1.D	3.1.1.1//4.2.1.105 - Carboxylesterase / Procaine esterase (1 of 1)	37.1227	38.4144	44.0957	29.253	27.1216	35.1549	58.7659	34.9323	32.4584	43.3518	20.9541	13.1534	28.1684		14.2127		21.437	30.17	29.4276	45.6096	33.6794	16.2568	11.1008		27.9309	21.9548					59.709				26.9717											48.1383
Gorai.005G225200.1.A	3.1.1.3 - Triacylglycerol lipase / Triglyceride lipase (1 of 112)																308.869								37.4266					102.346		271.866			146.35	47.5177	42.361	99.0219	17.3488	281.913	139.332	279.688	129.12	102.92	91.2562	222.664	227.264	242.476	410.921
Gorai.005G225200.1.D	3.1.1.3 - Triacylglycerol lipase / Triglyceride lipase (1 of 112)																		23.8378												44.4146	36.6145	33.6444		41.0627	13.5121	19.7026	33.3878	22.1319	83.9167	50.0657	80.2482	53.3423	41.0683	19.8902	60.9833	60.5834	70.9731	132.224
Gorai.009G335900.1.A	3.1.1.3//3.1.1.32 - Triacylglycerol lipase / Triglyceride lipase // Phospholipase A(1) / Phospholipase A1 (1 of 2)	24.5369	108.173	111.981	42.0209	83.2782	59.135	30.0622	16.7567	116.838	41.9647	62.3898	90.881	15.4783	47.1277	63.571	36.5239	44.7407	71.674	52.4108	29.0124	39.6348	32.9942	61.7702	77.359		41.6249	48.0369			71.3876	86.9807	69.9758	13.554		46.6079	18.0959	21.6192	34.0336	10.8645	40.4727	9.79995			5.98868	9.17981	10.9775
Gorai.009G276300.1.A	3.1.1.73 - Feruloyl esterase / Hydroxycinnamoyl esterase (1 of 10)	143.172	114.154	134.449	62.0951	104.404	79.3419	83.0672	104.31	73.4838	104.499	67.502	45.7757	120.249	94.7529	64.1445	97.5934	77.0828	96.1063	81.2171	107.06	74.9129	87.5182	97.8967	76.1163	83.7709	43.3132	76.2082		722.567	82.5045	333.689	71.9041	94.2921	82.8749	119.658	46.0781	50.9832	78.4835	93.2613	70.7789	109.412	79.25	93.5414	62.7226	116.456	113.657	116.946	122.021
Gorai.010G023400.1.A	3.1.1.73 - Feruloyl esterase / Hydroxycinnamoyl esterase (1 of 10)	149.295	158.077	130.197	78.1894	123.14	168.333	129.582	97.7659	65.2396	126.764	100.865	59.9951	131.802	95.16	80.2237	113.893	95.4041	107.299	100.047	131.22	96.2297	123.075	97.3406	103.275	138.855	125.891	118.86		744.82	127.334	538.947	123.272	113.14	115.986	150.026	141.624	111.18	126.73	118.752	183.155	189.621	192.089	160.231	132.659	236.64	240.292	209.319	215.477
Gorai.009G136100.1.A;Gorai.009G136100.1.D	3.1.1.82 - Pheophorbidase / PPD (1 of 2)	51.5125	50.3584	51.8628	63.4369		44.4347	47.6862	60.881	73.2705	53.0578	67.5732	69.1161	57.4335	58.4659	61.3016	48.2234	75.8886	66.5301	53.94	59.0947	73.8602	68.7492	61.7505	97.9393	66.6754	82.5405	73.2723			61.7772		77.1194	69.3432	53.4939	58.2656	46.3181		57.1161	44.1171	55.2463	53.8216	49.0445	63.9743	56.143	59.2798	58.4397	34.2085	44.5223
Gorai.011G072700.1.D	3.1.1.82 - Pheophorbidase / PPD (1 of 2)	146.394	129.888	177.274	224.869	123.296	150.231	198.076	197.906	252.432	190.802	205.884	241.351	185.283	212.293	219.842	196.196	254.361	236.476	198.1	217.33	302.978	193.623	241.699	318.144	235.237	284.261	292.032			328.256	162.571	304.148	253.796	333.327	261.771	273.449	279.132	304.126	323.069	281.806	293.118	301.445	259.543	274.522	322.669	240.017	269.291	331.968
Gorai.013G195500.1.A	3.1.13.5 - Ribonuclease D / RNase D (1 of 5)	77.5697	60.9184	63.9307	57.9569	66.6417	61.9494	51.6637	55.4133	59.6205	48.9054	43.5133	52.0963	46.3129	41.234	47.5173	44.6029	50.5904	44.1598	47.7156	56.0136	42.3652	47.43	39.3161	33.7059	45.7519	46.6947	29.8036			37.3138	96.1701	48.679	54.4062	50.0049	41.7367	52.1932	24.0402	53.9462	44.8083	48.835	66.6238	38.9003	49.9933	49.6984	46.0659	62.5478	44.8096	36.0235
Gorai.013G195500.1.D	3.1.13.5 - Ribonuclease D / RNase D (1 of 5)	88.6104	52.4833	66.479	53.3131	69.7757	60.7547	54.6556	58.0975	65.7554	44.5084	39.4527	53.9623	43.7721	50.053	44.2396	43.004	40.3545	40.6428	44.5377	32.7915	34.4906	42.2486	44.1361	34.9927	36.6633	33.4359	33.5985			66.1586	40.1951	40.1655	34.0242	52.2647	36.5956	40.705	45.8659	42.5241	32.6258		41.0999	42.9534	51.4051	42.3955	35.1345	32.6723	47.5751	37.3204
Gorai.001G226300.1.A	3.1.2.2//3.1.2.20 - Palmitoyl-CoA hydrolase / Long-chain fatty-acyl-CoA hydrolase (1 of 3)	974.68	886.183	930.917	974.076	877.278	979.832	785.591	789.379	876.061	688.744	634.515	812.63	642.774	709.096	574.829	596.033	602.132	665.96	574.945	568.321	655.678	595.53	650.683	610.889	688.858	708.638	581.717	1943.01		646.879	456.157	612.22	746.395	622.082	627.089	735.879	584.548	685.014	528.056	565.78	540.012	632.72	652.334	692.877	502.112	515.65	470.87	425.531
Gorai.001G226300.1.D	3.1.2.2//3.1.2.20 - Palmitoyl-CoA hydrolase / Long-chain fatty-acyl-CoA hydrolase (1 of 3)	89.0066	95.1516	117.961	114.156	97.2576	126.348	95.1748	90.5677	105.256	97.9975	75.4237	123.253	92.7219	81.6155	81.1832	63.1719	80.9068	79.755	80.1601	88.9796	76.634	86.5335	67.3269	78.8246	94.9884	85.3193	89.6851			94.14	136.3	82.0559	75.724	85.9996	63.775	114.908	78.1814	122.545	82.1528	85.1062	64.9649	78.5815	100.108	92.4285	64.5632	67.8528	67.1038	66.2137
Gorai.011G132500.1.A	3.1.2.2//3.1.2.20 - Palmitoyl-CoA hydrolase / Long-chain fatty-acyl-CoA hydrolase (1 of 3)	157.233	115.607	148.555	146.19	137.35	124.423	124.315	129.329	138.527	133.441	124.877	146.66	126.997	120.522	111.601	139.634	115.493	148.708	123.521	134.937	128.518	139.435	130.016	141.573	222.086	163.412	158.891			141.563	135.8	138.256	139.99	125.789	135.021	156.541	126.868	155.672	132.719	137.115	148.125	158.609	186.223	171.166	138.132	148.652	164.53	134.443
Gorai.011G132500.1.D	3.1.2.2//3.1.2.20 - Palmitoyl-CoA hydrolase / Long-chain fatty-acyl-CoA hydrolase (1 of 3)					18.1628					13.4685	14.9771	20.6724	20.7324			12.6046	21.6685	14.0757	16.3315	24.2386	26.9848	15.0676		36.187	29.5568	34.2315						21.3396	12.4906			32.1026		21.0164		25.3415	41.9963	25.5947	51.7002	57.3923	44.5471	63.7478	56.0098	29.6443
Gorai.004G165600.1.A	3.1.2.22 - Palmitoyl-protein hydrolase / Palmitoyl-protein thioesterase (1 of 3)	725.53	811.798	911.502	862.637	670.69	643.928	806.902	834.749	924.039	1137.88	1182.36	808.059	997.982	862.748	919.157	1019.53	869.065	802.804	975.461	1038.23	747.593	1010.55	1009.3	862.737	917.194	1156.53	1738.11	841.635	817.017	1194.22	1840.48	1133.45	993.805	1134.61	1194.57	1155.69	1257.1	1206.93	1302.3	1014.9	1436.93	1253.38	809.749	789.323	1069.28	897.29	1048.03	1521.21
Gorai.004G165600.1.D	3.1.2.22 - Palmitoyl-protein hydrolase / Palmitoyl-protein thioesterase (1 of 3)	27.0329	10.065	8.30488	8.83177	12.6652	15.9447	20.4661	21.7325	11.7054	62.3658	27.8095	47.4003	52.5187	15.9072	17.1456	23.9786	21.7699	14.1461	33.2806	35.4034	26.7436	33.8978	30.6429	17.7412	32.8938	62.6903	71.0331			37.6014	190.713	16.0915	27.6218	29.8347	39.0798	75.5953	30.8859	46.2693	40.9744	32.1595	62.6328	38.4604	28.0839	39.9172	40.9444	27.9733	30.6942	23.8711
Gorai.008G108300.1.D	3.1.2.22 - Palmitoyl-protein hydrolase / Palmitoyl-protein thioesterase (1 of 3)	135.755	127.628	156.945	139.26	107.326	110.562	142.016	140.102	140.906	197.948	204.163	143.492	151.372	139.155	137.065	139.234	148.857	107.697	149.213	153.185	115.984	167.357	134.021	128.811	180.368	190.974	210.11			147.639	331.596	220.833	171.629	153.481	136.488	160.795	208.827	208.67	145.977	171.592	129.32	132.097	139.373	150.138	109.798	117.958	143.681	139.809
Gorai.002G111700.1.D	3.1.3.1 - Alkaline phosphatase / Phosphomonoesterase (1 of 1)						20.8497			27.7704			25.7706		17.5441	14.9515		19.3303	27.9134						33.3151								24.4643		34.3615			29.2256	35.1719	37.0464	26.7391					43.2127	27.8953	34.1041
Gorai.002G055400.1.D	3.1.3.11 - Fructose-bisphosphatase / Hexose diphosphatase (1 of 6)	213.672	188.549	171.258	203.227	202.803	232.443	270.253	281.342	219.235	205.135	234.579	176.865	259.211	230.934	182.229	172.023	228.346	216.272	218.656	207.47	250.203	221.802	182.196	215.169	285.437	247.621	171.887		3271.99	193.628	759.47	170.777	225.295	152.563	170.22	135.111	190.891	173.687	147.326	186.548	188.402	159.097	314.159	218.252	350.274	625.479	804.288	357.019
Gorai.005G080300.1.A	3.1.3.11 - Fructose-bisphosphatase / Hexose diphosphatase (1 of 6)	55.6364	53.3035	52.1767	64.1829	56.9287	66.2369	77.6828	82.3732	70.441	60.7491	61.4959	54.3358	79.3043	66.0918	60.045	56.48	69.7696	52.1093	69.8537	66.0925	66.0171	57.0987	44.1049	63.6713	84.4757	63.9529	47.7121		480.07	60.9466	223.065	59.6773	61.4402	39.9673	43.4415	44.2211	66.0914	56.3956	55.8525	63.422	54.7057	44.6451	96.7375	71.144	106.461	175.494	224.791	98.878
Gorai.005G080300.1.D	3.1.3.11 - Fructose-bisphosphatase / Hexose diphosphatase (1 of 6)			9.9977	18.8092		8.76633	9.537	23.0638				8.8867				18.5307					20.9981																									36.0843	41.7206
Gorai.012G159400.1.A;Gorai.012G159400.1.D	3.1.3.11 - Fructose-bisphosphatase / Hexose diphosphatase (1 of 6)	82.3034	86.4729	89.6376	78.0983	91.6362	80.1528	115.977	135.937	101.54	120.807	118.585	91.4934	136.58	130.022	108.256	90.7455	120.558	104.611	129.001	112.598	141.31	105.733	94.2801	120.375	83.5592	118.77	63.4497			100.382	183.697	121.968	124.139	60.5369	99.8301	56.3563	111.843	95.7441	52.0486	82.7255	70.1325	79.5349	113.417	122.724	84.2803	118.221	99.5621	65.9723
Gorai.005G246000.1.A	3.1.3.15//3.1.3.25 - Inositol-phosphate phosphatase / Myo-inositol-1-phosphatase (1 of 1)	603.878	618.933	606.44	446.383	540.509	629.059	617.741	539.508	356.095	661.217	520.56	360.648	737.346	509.836	393.167	790.191	581.042	619.1	720.851	762.602	610.543	522.936	679.135	482.387	760.68	554.725	550.732			474.256	726.016	403.506	495.279	223.435	309.848	333.08	265.086	277.982	215.741	403.722	222.982	239.651	307.23	315.075	322.447	388.454	381.947	237.773
Gorai.005G246000.1.D	3.1.3.15//3.1.3.25 - Inositol-phosphate phosphatase / Myo-inositol-1-phosphatase (1 of 1)	34.3065	18.0754	19.8102	18.4195	20.9715	23.8933	22.0101	16.2607		16.0234	19.5674		22.0038	15.079	15.3382	31.8421	18.9046	20.0137	18.0251		17.3384		20.1222	13.6339									19.3302										17.7247			16.7025
Gorai.007G155600.1.D	3.1.3.2//3.1.3.26 - Acid phosphatase / Phosphomonoesterase // 4-phytase / Phytate 6-phosphatase (1 of 2)	313.266	300.899	296.674	295.762	272.828	257.094	316.045	372.116	366.48	418.106	364.124	335.609	434.55	384.77	409.505	437.971	382.553	362.102	465.652	406.163	282.252	565.649	427.192	357.512	459.661	478.096	450.65			439.237	849.857	437.41	507.282	389.703	566.405	430.567	422.026	468.201	371.502	490.965	458.488	599.616	481.803	464.547	479.325	479.221	394.326	481.866
Gorai.009G197600.1.A	3.1.3.2//3.1.3.41//3.1.3.60 - Acid phosphatase / Phosphomonoesterase // (1 of 3)	79.6438	76.1603	63.0951	71.4596	78.5412	73.1666	81.3295	78.4086	79.8076	91.7143	98.7545	72.7089	79.2577	61.8536	66.3236	77.3925	73.7043	65.6601	80.3013	77.3383	54.3511	104.774	79.403	60.9258	87.6721	85.0785	96.8311		440.637	65.981	123.328	78.8673	77.923	62.4454	75.9607	80.9666	79.8748	78.3876	74.8139	83.1301	78.3678	87.2314	58.9419	61.0042	55.8463	47.9259	50.3815	100.421
Gorai.009G197600.1.D	3.1.3.2//3.1.3.41//3.1.3.60 - Acid phosphatase / Phosphomonoesterase // (1 of 3)	78.2027	106.415	66.6266	73.2611	91.8878	75.439	59.5857	113.601	76.0556	106.982	125.761	74.2324	101.079	80.7914	89.8058	93.4009	71.8514	65.3511	110.111	81.6367	69.2193	126.018	103.074	72.4787	90.2334	98.5396	153.402			78.0189	179.578	86.9719	89.794	69.2927	78.2359	100.599	104.588	107.973	78.0358	92.3057	109.648	133.925	70.8165	78.3707	84.3157	70.6991	76.1506	132.335
Gorai.010G116200.1.A	3.1.3.2//3.1.3.41//3.1.3.60 - Acid phosphatase / Phosphomonoesterase // (1 of 3)	15.3862		14.3271	7.73508	9.54948	12.0659	7.68641	9.06454	8.83219			4.61352	10.1169	5.89335	14.0455	6.81423	4.89613	7.16147	7.50831				5.79962			3.84734							13.5856				8.34605		7.64798		7.70058	13.1777				5.88627	13.3012
Gorai.009G301900.1.D	3.1.3.24 - Sucrose-phosphate phosphatase / Sucrose-6-phosphate phosphatase (1 of 2)	113.108	104.263	77.3894	118.58	114.161	111.237	117.027	127.153	101.298	105.534	104.411	89.247	112.543	129.166	99.148	126.025	115.245	104.285	109.097	113.673	145.92	120.392	105.839	130.042	138.014	128.102	129.734			143.292	143.084	127.05	154.594	98.4216	102.031	101.997	128.67	125.06	88.9714	108.113	85.0227	107.624	168.796	164.637	131.164	201.292	186.81	109.426
Gorai.009G395300.1.A	3.1.3.24 - Sucrose-phosphate phosphatase / Sucrose-6-phosphate phosphatase (1 of 2)	359	350.34	321.615	344.143	348.898	446.234	620.781	562.207	369.921	560.402	468.695	392.127	948.175	590.129	438.949	680.999	621.224	573.703	913.815	756.827	1018.75	446.672	555.399	556.048	1302.63	690.131	498.438		785.088	595.219	847.337	584.494	713.034	455.317	337.562	392.036	546.353	565.183	396.15	565.997	310.921	351.242	676.12	676.487	469.512	1164.6	831.765	374.094
Gorai.009G395300.1.D	3.1.3.24 - Sucrose-phosphate phosphatase / Sucrose-6-phosphate phosphatase (1 of 2)	92.1198	94.6379	92.0236	102.343	99.6564	108.296	134.218	134.428	102.115	177.805	120.86	106.529	201.952	131.723	121.29	171.421	155.555	123	225.202	238.263	196.604	130.678	144.036	135.153	348.923	194.36	153.445			158.118	213.164	149.968	176.659	131.954	92.0464	108.679	123.22	146.973	101.569	140.344	86.1088	100.394	152.394	151.684	105.167	202.649	145.651	106.302
Gorai.009G183400.1.A;Gorai.009G183400.1.D	3.1.3.25//3.1.3.93 - Inositol-phosphate phosphatase / Myo-inositol-1-phosphatase (1 of 2)	426.037	492.524	401.709	272.821	363.909	472.018	442.378	343.133	315.786	503.681	392.137	303.734	571.208	339.423	385.88	680.032	419.809	643.599	738.94	937.319	625.788	481.429	745.63	475.868	706.266	462.676	709.172			532.242	858.319	471.664	533.181	383.572	473.117	369.839	363.885	366.636	341.299	365.435	373.847	434.501	330.778	305.28	387.585	508.127	331.444	375.735
Gorai.011G009200.1.D	3.1.3.25//3.1.3.93 - Inositol-phosphate phosphatase / Myo-inositol-1-phosphatase (1 of 2)	776.374	724.71	670.78	382.996	690.599	814.179	684.518	507.47	379.682	780.628	571.825	392.249	926.716	482.681	429.301	940.161	580.17	1027.9	982.326	1329.69	861.648	874.61	1201.91	617.976	1241.13	654.68	955.044		1305.04	717.431	1294.64	621.518	837.295	403.252	639.314	505.29	498.077	558.634	422.284	549.838	535.902	728.849	526.762	517.548	678.153	934.431	696.461	607.354
Gorai.011G132900.1.A	3.1.3.3//3.1.3.74 - Pyridoxal phosphatase / Vitamin B6-phosphate phosphatase (1 of 1)	72.1208	66.8657	62.4656	57.0844	60.1065	78.097	81.4132	61.6179	46.5168	94.4269	68.5321	52.9125	94.9368	49.2819	50.1266	92.9218	58.1861	84.119	92.5271	130.478	80.7687	74.1957	92.9178	61.7198	122.158	75.3567	66.6051			59.6114	107.83	51.8237	65.7837	44.4326	45.9612	55.2265	53.174	54.5775	48.3365	91.8845	39.6876	48.0559	50.2523	51.7299	61.5243	69.0337	87.7035	43.2606
Gorai.013G132600.1.A	3.1.3.36 - Phosphoinositide 5-phosphatase / Type II inositol-1,4,5-trisphosphate 5-phosphatase (1 of 2)	71.7617	82.9457	78.1986	92.6239	83.8817	82.6977	77.7099	87.0983	89.4287	84.4676	77.9046	88.7746	85.2375	87.8566	88.9766	85.5592	86.6887	81.635	89.7	96.973	97.6175	104.384	94.596	93.6053	91.4647	87.0154	94.3744			90.0154	63.0017	92.1126	93.9134	111.696	96.2854	105.732	103.049	99.3168	108.291	97.4714	107.615	92.7311	101.086	109.18	118.691	99.0217	107.417	117.284
Gorai.013G132600.1.D	3.1.3.36 - Phosphoinositide 5-phosphatase / Type II inositol-1,4,5-trisphosphate 5-phosphatase (1 of 2)	52.1603	45.2776		48.4848	51.5094	44.2326	39.489	48.5908	55.441		51.6078	54.5532	54.6639	43.4516	43.3429	50.8012	49.6175	52.3729	50.0092	76.3992	56.4059	65.8179	51.1035	63.5337	47.4389	43.3724	48.2543			57.3973	50.8856	50.4037	49.4909	72.7104	59.0632	35.8414	62.7562	46.1297	66.7078	70.9939	89.9782	39.3865	83.1158	54.1447	98.0301	61.4485	83.8021	78.2835
Gorai.011G119100.1.A	3.1.3.57 - Inositol-1,4-bisphosphate 1-phosphatase / Inositol polyphosphate 1-phosphatase (1 of 5)	25.9442	65.3396	52.1963	13.8671	25.2917	33.7827	23.2291	27.2265		17.3419	27.1438	8.65579	30.7999				13.3301					12.3628													13.9734
Gorai.002G144900.1.A;Gorai.002G144900.1.D	3.1.3.64 - Phosphatidylinositol-3-phosphatase / Phosphatidyl-3-phosphate 3-phosphohydrolase (1 of 2)	58.3844	53.6581	50.559	66.0581	42.4407	42.2974	51.2269	56.3675	54.4779	52.0888	67.3663	54.3294	53.4135	52.4501	59.6997	61.9162	54.5507	68.7783	62.5705	89.4326	109.712	58.4572	76.3091	66.1316	87.6182	65.0391	82.3968			56.6635	54.8471	73.1505	71.3305	66.3395	60.75	64.2134	63.9043	69.6709	59.0349	52.2115	50.5212	54.8488	57.6141	56.9026	66.8128	72.3032	51.0559	66.643
Gorai.008G097500.1.D	3.1.3.64 - Phosphatidylinositol-3-phosphatase / Phosphatidyl-3-phosphate 3-phosphohydrolase (1 of 2)	38.2102	26.8621	44.8336	53.7902	29.0955	30.8928	52.8008	40.3131	32.7631	43.9504	64.9125	71.0633	54.7659	53.1783	52.6164	65.5312	67.0396	78.5941	59.1876	94.7938	90.8086	56.7842	68.8534	82.9298	76.0716	67.2256	88.0328			73.4958		48.7463	71.8376	89.3802	59.462	36.3142	68.1536	61.4258	66.4061	53.8997	49.3178	47.5118	37.5278	53.4157	56.9395	36.6378	29.7898	59.8763
Gorai.003G002700.1.A	3.1.3.66 - Phosphatidylinositol-3,4-bisphosphate 4-phosphatase / Phosphoinositide 4-phosphatase (1 of 3)	41.7176	47.415	54.1406	79.9274	70.0636	62.4962	55.5391	61.3452	120.846	54.364	62.1053	143.224	52.4367	92.6758	96.8532	59.5682	78.4524	108.235	65.5935	44.3322	94.8235	61.1932	67.1673	135.841	54.579	89.107	74.196			114.109	82.2194	97.6129	69.1115	152.303	102.027	98.4202	117.27	120.555	140.346	113.431	121.592	101.313	114.015	108.043	150	93.2038	120.721	110.85
Gorai.003G002700.1.D	3.1.3.66 - Phosphatidylinositol-3,4-bisphosphate 4-phosphatase / Phosphoinositide 4-phosphatase (1 of 3)				79.3211	74.6378	71.7691		62.0312	118.344	62.0183	53.9041	162.377		82.0309	126.831	71.38	72.7832	73.7611	83.816	64.7799	65.7875	65.2394	82.4008	121.049	76.5511		97.9172			89.9553		75.6828	67.3307	178.343	60.2009	109.316	166.314	194.137	182.561	125.235	97.7802	81.346	86.6354	76.1048	99.6904	116.723	118.337
Gorai.012G115300.1.D	3.1.3.66 - Phosphatidylinositol-3,4-bisphosphate 4-phosphatase / Phosphoinositide 4-phosphatase (1 of 3)		21.0294		30.6164	24.5377	27.9269	40.891	22.975	45.1478	22.9147	22.085	47.0457	23.0402	27.2494	18.3558	27.2258	23.7294	42.9234	26.1979	19.6685	29.8646	31.114	27.6874	37.3666	32.1324	28.1818	41.6822			50.1659	41.4998	44.0921	28.7619	35.3208	33.8463	32.2343	35.8369	38.0488	45.5394	39.6787	45.8277	40.7607	52.1805	54.8636	55.461	33.8928	47.8805	35.8057
Gorai.002G008700.1.D	3.1.3.67 - Phosphatidylinositol-3,4,5-trisphosphate 3-phosphatase / Phosphatidylinositol-3,4,5-trisphosphate 3-phosphohydrolase (1 of 5)	227.061	182.309	199.403	225.187	196.647	180.123	209.913	220.028	241.948	231.236	252.167	263.88	219.14	226.46	245.207	241.851	222.772	230.795	240.019	268.156	258.997	279.641	244.286	243.918	264.694	297.3	285.909			283.884	274.483	303.907	277.74	332.587	306.083	343.084	311.47	324.897	353.752	339.946	323.955	336.13	339.274	372.102	353.43	328.753	336.909	357.407
Gorai.005G235800.1.A	3.1.3.67 - Phosphatidylinositol-3,4,5-trisphosphate 3-phosphatase / Phosphatidylinositol-3,4,5-trisphosphate 3-phosphohydrolase (1 of 5)	26.6057		16.7924			12.4329	42.1963	41.0748	40.9717	29.0967		87.989	28.1029	10.5423	88.2953	46.808	29.6729	12.8485		57.5954	15.1563	29.4517	29.4297	25.0069	27.7685		30.5707					34.4593			33.3384	28.8033	104.738	85.3894	20.0102	30.8464	18.509	23.597	21.0045	21.5804	22.0416	18.2126	15.7684
Gorai.010G195300.1.D	3.1.3.8 - 3-phytase / Phytate 6-phosphatase (1 of 2)	127.276	147.426	147.322	173.219	170.054	163.275	114.446	124.695	228.383	99.3471	130.772	242.568	106.736	190.049	191.8	124.166	165.526	249.775	123.111	99.7117	162.121	116.671	128.777	243.755	110.169	154.67	145.505			200.043	191.959	196.199	153.623	296.097	225.671	219.35	233.012	200.223	266.727	232.318	257.823	234.108	204.026	194.182	307.673	224.75	360.218	273.158
Gorai.012G079000.1.A	3.1.3.8 - 3-phytase / Phytate 6-phosphatase (1 of 2)	35.013	39.1146	36.4831	50.5091	43.5411	49.3113	33.459	33.1444	57.7414	30.5936	41.1722	59.3925	24.7092	45.5723	36.4733	29.7036	31.5129	54.9354	25.7205	29.2848	29.644	32.4046	33.7005	57.2394	44.7289	46.0854	39.8673		256.324	50.0705	56.614	53.8666	32.6076	54.067	52.2126	47.1427	51.9267	53.9901	43.8415	55.5728	48.4153	49.6446	45.3968	46.8802	50.1886	52.025	63.1035	61.2954
Gorai.009G172200.1.A;Gorai.009G172200.1.D	3.1.30.1 - Aspergillus nuclease S(1) / Single-stranded-nucleate endonuclease (1 of 6)	98.508	101.579	80.8681	84.2483	75.1272	82.2426	72.5017	58.9003	89.7508	106.182	78.7406	73.6295	60.86	49.7621	70.8169	56.1315	63.8556	49.7344	69.7654	62.3005	48.4891	72.2214	54.2857	60.0194	66.1997	89.0788	73.9388			66.8297	83.255	106.095	66.6586	69.4003	68.7402	82.8716	61.0599	77.8782	71.7609	80.8665	65.3023	85.0836	79.7206	73.8227	82.8402	58.0649	65.5107	100.893
Gorai.010G193300.1.A;Gorai.010G193300.1.D	3.1.31.1 - Micrococcal nuclease / Micrococcal endonuclease (1 of 7)												20.1101																		45.7361		19.6578		45.5248	34.3467			31.8206	35.5831	54.0309		36.362	38.126	40.5125	34.8581	66.8881	46.1641	32.173
Gorai.008G233700.1.D	3.1.4.12 - Sphingomyelin phosphodiesterase / Neutral sphingomyelinase (1 of 1)		21.2607		10.7436	13.3336	16.5497			20.9983		26.1336	27.506		16.1429	31.1748		13.0414	13.7172		23.2441	11.8351	18.0748	23.9926	18.4523	28.4045	26.9792	42.9963			20.4303				37.8553	10.3211	34.8119	18.7417		20.199	20.5032	26.4594	17.7165	15.1932	17.2862	25.7152	34.1968	27.2189	27.4345
Gorai.009G044500.1.A	3.13.1.1 - UDP-sulfoquinovose synthase / Sulfite:UDP-glucose sulfotransferase (1 of 1)	477.908	526.224	583.264	680.873	531.906	553.008	712.938	728.091	664.4	603.634	598.936	607.113	713.23	706.934	716.029	561.592	729.3	608.281	603.851	486.943	524.566	522.952	453.914	569.517	691.163	703.398	517.644	654.885	638.969	612.767	706.26	583.343	606.001	336.302	665.552	545.753	697.536	630.432	378.323	527.488	585.862	635.888	605.454	536.35	637.179	587.034	634.744	521.566
Gorai.009G044500.1.D	3.13.1.1 - UDP-sulfoquinovose synthase / Sulfite:UDP-glucose sulfotransferase (1 of 1)	194.21	146.956	241.853	212.623	177.606	272.093	301.982	350.403	297.514	292.407	244.33	265.113	359.685	334.31	294.079	241.441	317.561	241.712	337.292	307.197	279.967	233.623	246.624	253.3	274.706	238.338	232.564			217.104	293.237	233.315	232.471	111.121	198.068	194.898	238.916	252.498	120.101	222.601	201.19	219.367	199.721	197.977	189.995	217.865	216.664	172.778
Gorai.002G191800.1.A;Gorai.002G191800.1.D	3.2.1.106 - Mannosyl-oligosaccharide glucosidase / Processing A-glucosidase I (1 of 1)	33.5818	48.5683	42.7138	38.6116	37.129	36.0137	27.5777	32.4033	54.4011		28.5556	51.1774	26.9329	34.0421	38.7127		28.9735	44.4819	31.4079		34.2034	42.5054	26.1107	50.1955		44.7116				39.1752			24.3711	49.9179	36.1715	38.5229	33.1492	37.9554	56.0951	36.4844	54.9107	60.3374	43.5419	35.2797	54.1331	40.4169	55.1779	48.5142
Gorai.001G258600.1.D	3.2.1.114 - Mannosyl-oligosaccharide 1,3-1,6-alpha-mannosidase / Mannosidase II (1 of 2)	33.5806	37.3556	34.2431	41.7812	42.8044	54.1378	36.994	29.0849	44.8151	35.7081	34.1434	45.5191	28.4833	29.648	30.1977	30.2128	28.006	43.0441	29.8098	31.2442	29.7663	30.0955	29.1509	40.6706	45.3127	36.4332	43.5961			33.4449	39.6196	37.5261	37.941	36.1717	33.714	42.8959	37.5168	37.0477	47.5319	34.4721	58.9931	40.0748	36.8467	40.3528	59.6973	37.738	50.007	46.3053
Gorai.008G182600.1.A	3.2.1.141 - 4-alpha-D-((1->4)-alpha-D-glucano)trehalose trehalohydrolase / Maltooligosyl trehalose trehalohydrolase (1 of 4)	202.969	179.676	161.99	139.314	211.085	186.786	139.975	122.155	134.433	135.018	93.5637	157.365	119.952	94.7864	114.434	110.275	97.2843	122.045	92.5835	92.6658	76.0295	96.4265	87.2968	90.571	101.583	120.072	101.899			120.26	116.542	116.523	89.0604	197.658	101.917	139.735	171.671	145.152	182.337	148.069	162.536	144.413	161.377	143.207	174.209	203.057	180.73	155.137
Gorai.008G182600.1.D	3.2.1.141 - 4-alpha-D-((1->4)-alpha-D-glucano)trehalose trehalohydrolase / Maltooligosyl trehalose trehalohydrolase (1 of 4)	26.7646	23.5376	19.5258	32.148	24.6065	27.7109			17.1557			20.9126				11.3075	16.0034	13.7554													36.9505			55.3746		19.4266	30.9229	26.3677	53.6147	28.0182	28.3851	43.2809	36.4936	27.1582	58.3917	56.4331	32.9935	40.7061
Gorai.009G305300.1.D	3.2.1.142 - Limit dextrinase / R-enzyme (1 of 1)	32.8615	41.083	40.2353		31.4607	53.7859	36.9346	25.4523	23.5522	35.7868	28.1866	21.9071	36.1312		18.6354	33.4014	23.9552	33.9195	31.5664	40.8945	28.2735	39.7857	34.1988	31.358	21.6015	32.2051				35.1627		25.4916	26.134					48.0353	22.2845				25.365		20.8057	47.7131	34.3062	29.1367
Gorai.009G078400.1.A	3.2.1.145//3.2.1.23 - Beta-galactosidase / Lactase (1 of 2)	1472.08	1520.27	1567.52	703.004	1172.99	1465.21	985.112	840.64	538.781	1036.8	932.564	479.348	886.574	648.006	612.741	877.068	665.425	830.47	676.94	803.154	542.089	801.421	739.459	554.721	602.076	670.222	1095.38	398.774	2418.94	759.87	2489.96	736.282	671.123	840.826	826.383	761.895	939.804	734.567	1027.29	1126.72	1451.9	1175.73	1002.99	786.172	1292.21	1539.08	1572.63	1531.04
Gorai.009G078400.1.D	3.2.1.145//3.2.1.23 - Beta-galactosidase / Lactase (1 of 2)	42.0771	41.9019	30.5887	26.7155	101.004	108.712	97.413	114.215	75.8138	43.278	45.0315	34.0795	67.8188	43.8161	57.2508	60.3268	101.501	99.4594	151.945	187.518	194.455	247.338	252.07	170.592	298.39	417.888	919.67	391.933	1041.96	49.3543	169.329	48.782	38.0238	46.2897	68.789	617.306	207.427	259.959	500.427	610.949	682.342	445.753	480.674	427.075	607.586	643.515	710.41	691.509
Gorai.008G050300.1.A	3.2.1.15 - Polygalacturonase / Pectinase (1 of 55)	1193.09	1348.72	1225.68	738.518	1008.65	1167.69	967.02	934.738	731.342	1037.25	838.568	584.212	1278.73	957.869	865.029	1377.22	819.234	1203.6	1077.26	1175.74	741.183	795.965	1218.62	751.159	925.805	834.243	1147.14	323.312	1260.74	799.863	1718.55	858.643	988.357	616.697	1022.42	700.724	753.236	767.363	632.187	1048.66	908.912	1039.16	775.228	798.834	696.876	900.885	646.119	807.888
Gorai.008G050300.1.D	3.2.1.15 - Polygalacturonase / Pectinase (1 of 55)	1367.22	1549.17	1634.89	965.842	1261.65	1646.18	1303.06	1001.48	787.974	1471.86	1020.53	935.949	1708.09	1145.86	1199.78	1383.41	1117.87	1931.11	1490.23	1576.69	1046.77	1185.24	1501.83	986.462	1503.85	1396	1697.54	1351.96	1996.7	1397.5	1841.84	1196.74	1204.5	859.518	1262.76	1184.57	1185.11	1392.48	976.309	1389.37	1385.96	1310.31	1062.01	1112.18	1009.88	1376.5	902.638	1158.44
Gorai.013G124100.1.A	3.2.1.152 - Mannosylglycoprotein endo-beta-mannosidase / Endo-beta-mannosidase (1 of 3)	32.3755	36.1615	40.3187	35.3359	32.155	25.9343	30.2682	40.9507	36.9377	29.3921	41.3699	38.5897	34.39	31.8903	41.0558	47.6766	40.5048	21.5338	10.0712	37.9445	19.2946	30.5585	24.2555	23.9239	18.1065	37.101	24.3082			30.7853	26.7509	43.513	30.8021	27.1454	41.3348	41.4787	23.6484	40.7089	28.9061	26.8865	36.2202	37.2669	30.9069	29.2528	39.1257	20.655	24.8811	21.6847
Gorai.013G124100.1.D	3.2.1.152 - Mannosylglycoprotein endo-beta-mannosidase / Endo-beta-mannosidase (1 of 3)	69.1015	59.359	52.6114	71.4301	67.5719	81.2441	60.5332	53.5571	62.5251	47.2818	55.8428	49.8668	48.6096	54.7261	49.346	42.5703	47.8437	55.7973	40.6661	42.516	41.2889	46.3501	42.6891	56.8302	59.0639	71.0118	54.4625			50.4068	68.2763	46.3008	63.471	47.9143	57.3688	56.5681	51.982	44.7842	44.7891	46.8822	47.0786	53.2528	57.5376	55.5262	52.428	56.2917	58.5125	58.4493
Gorai.013G124200.1.D	3.2.1.152 - Mannosylglycoprotein endo-beta-mannosidase / Endo-beta-mannosidase (1 of 3)	92.0655	155.986	190.502	155.592	117.099	69.2121	124.347	172.497	156.805	140.018	140.541	132.03	135.413	107.469	128.718	104.949	122.666	102.165	101.142	90.7598	95.8521	119.349	86.1131	76.5574	120.438	125.315	86.4484			111.64	150.462	106.955	90.7947	101.689	112.642	121.009	117.02	107.838	87.4106	130.134	132.849	94.6705	120.911	151.999	134.142	118.799	129.644	109.975
Gorai.010G099400.1.A	3.2.1.153//3.2.1.26 - Fructan beta-(2,1)-fructosidase / Inulinase // Beta-fructofuranosidase / Saccharase (1 of 2)	341.289	393.509	314.633	190.186	251.013	418.048	204.438	214.937	173.125	239.148	208.708	153.823	282.965	173.675	161.472	225.226	186.219	212.982	182.271	185.571	131.581	246.216	168.905	119.487	175.256	173.199	229.332		259.021	129.484	295.776	143.931	170.894	146.058	168.454	161.354	166.728	156.949	161.969	171.258	179.973	164.233	155.265	138.74	121.916	179.885	150.791	183.815
Gorai.006G180300.1.A	3.2.1.162 - Lambda-carrageenase / Endo-beta-1,4-carrageenose 2,6,2'-trisulfate-hydrolase (1 of 2)	144.224	163.586	154.268	146.386	142.499	139.513	102.569	109.188	148.498	87.6292	123.688	144.154	106.053	122.895	132.718	111.521	105.879	133.909	115.694	108.872	104.515	93.6434	120.597	137.477	100.954	117.635	109.505			126.928	172.396	136.804	96.2123	186.831	133.082	159.138	148.206	140.192	185.511	142.44	169.333	142.415	113.416	119.83	170.769	101.916	137.888	201.368
Gorai.006G180300.1.D	3.2.1.162 - Lambda-carrageenase / Endo-beta-1,4-carrageenose 2,6,2'-trisulfate-hydrolase (1 of 2)	38.0298	38.9932	46.2398	35.607	44.1192	51.2236	29.8061	34.8518	53.7666	35.4032	41.6942	47.9264	32.2283	38.8261	44.2527	27.688	47.7113	53.2949	31.54	31.5432	49.6189	28.6859	37.6881	60.4128	55.9497	59.045	49.3969			52.0191	58.7659	53.1111	45.3116	68.8889	46.198	50.1617	57.1287	54.6401	58.2385	61.9062	55.4044	60.9972	56.8818	46.3775	75.5386	48.8477	86.8036	68.7869
Gorai.008G272000.1.A	3.2.1.17 - Lysozyme / Muramidase (1 of 4)	13.2687	12.5813									22.6175																														55.5728				23.7922
Gorai.007G368700.1.D	3.2.1.177 - Alpha-D-xyloside xylohydrolase / Alpha-xylosidase (1 of 3)	382.758	388.409	431.742	317.497	436.713	439.985	341.818	349.135	303.648	286.366	249.316	245.64	313.231	243.723	210.534	209.426	258.291	206.757	160.721	179.471	169.383	214.683	133.891	156.287	137.962	146.685	139.322			153.209	213.363	148.093	139.792	128.796	148.727	132.705	144.025	137.594	138.793	133.402	139.634	152.267	145.876	121.416	150.099	154.92	145.461	151.313
Gorai.008G183500.1.A	3.2.1.177 - Alpha-D-xyloside xylohydrolase / Alpha-xylosidase (1 of 3)	257.889	280.394	317.031	246.556	240.754	233.321	243.334	278.914	236.829	190.228	179.11	163.059	184.733	176.456	156.252	143.207	185.88	127.517	98.8422	148.892	131.269	151.111	97.3926	112.577	68.2072	114.134	87.5857			126.342	103.706	107.052	104.452	88.9185	99.7686	106.58	93.3121	120.807	101.39	85.2176	96.0407	111.3	101.295	88.4988	108.439	120.348	113.912	115.241
Gorai.013G076300.1.A;Gorai.013G076300.1.D	3.2.1.177 - Alpha-D-xyloside xylohydrolase / Alpha-xylosidase (1 of 3)	206.481	225.726	325.192	114.329	301.872	283.417	154.072	147.956	109.381	154.95	94.7757	72.5142	156.675	77.7095	62.5808	73.7132	88.0396	116.453	63.4573	76.0154	48.5195	92.2926	44.0581	44.3118	55.9067		43.1711			48.4567	96.5319	31.6702	46.4691	27.1988	44.302	36.5637	30.0035	61.0949	33.1463			100.676	72.2997	64.3941		107.213
Gorai.005G252100.1.A	3.2.1.26 - Beta-fructofuranosidase / Saccharase (1 of 22)	192.501	224.615	297.806	193.173	198.547	211.835	154.497	180.935	189.393	157.681	129.82	158.882	158.997	130.928	135.171	128.581	153.294	131.563	119.298	118.368	134.304	101.112	111.826	102.349	129.911	142.105	134.705			116.814	103.707	109.829	110.153	118.892	117.139	134.926	115.77	96.6867	96.7159	103.735	97.3593	96.2068	92.7492	101.87	87.2781	102.563	98.3827	89.7473
Gorai.003G075200.1.A	3.2.1.28 - Alpha,alpha-trehalase / Trehalase (1 of 2)	85.1807	88.3208	96.9603	66.6048	81.054	106.394	87.3378	78.1106	65.2809	99.713	93.5898	68.461	95.7299	77.6071	65.2853	80.08	77.551	83.5863	71.2709	92.3307	79.6521	85.6614	78.0873	65.7718	79.0834	81.0654	98.4219			80.8767	80.6341	82.0551	82.4232	46.804	85.8224	80.3273	56.0384	76.8649	51.3422	78.1817	70.9691	73.8454	48.6915	57.3914	73.8107	73.4829	63.8199	78.2407
Gorai.007G020500.1.D	3.2.1.28 - Alpha,alpha-trehalase / Trehalase (1 of 2)	167.535	173.125	139.51	104.869	125.971	161.684	142.999	138.758	102.167	124.324	136.09	85.1485	143.545	108.514	100.537	120.037	113.262	133.575	130.581	141.754	130.929	108.098	111.621	102.714	107.788	113.026	137.974			112.924	104.214	96.3483	135.74	81.914	88.9374	78.9528	93.2547	86.7806	69.2369	81.3969	79.9544	85.3299	95.8102	81.2874	97.5154	96.0138	86.7998	81.638
Gorai.004G097500.1.A;Gorai.004G097500.1.D	3.2.1.39 - Glucan endo-1,3-beta-D-glucosidase / Laminarinase (1 of 80)	86.0951	91.0408	80.6467	74.2654	80.5824	90.5385	67.6277	51.9237	56.263	60.5322	51.4817	47.3364	49.4132	50.779	45.5089	56.5465	57.5507	46.6618	41.8977	50.97	32.2837	44.6786	38.7661	55.4063	31.2804	63.0738	43.6633			70.084	112.908	54.4042	51.7672	41.1231	40.7027	36.1095	51.0558	36.9965	53.5121	37.9941	44.7017	40.0676	45.1584	33.2583	63.6102	48.5599	49.2287	39.3787
Gorai.006G221200.1.A;Gorai.006G221200.1.D	3.2.1.45 - Glucosylceramidase / D-glucosyl-N-acylsphingosine glucohydrolase (1 of 4)	42.3129	35.7059	29.0334	48.7947	40.2263	33.5085	42.1239	42.1343	55.5413	40.1143	48.8957	56.3899	45.3282	58.198	64.5779	39.1204	49.9008	54.9118	37.3874	29.2838	48.0548	42.3043	44.5663	67.2438	39.3649	74.7119	57.216			59.2425	33.8759	56.1791	70.3025	62.1004	57.4962	63.7777	57.6253	65.4916	47.6043	60.4508	47.6441	55.5538	58.8568	66.2909	57.0577	62.9093	56.139	54.8831
Gorai.008G046700.1.D	3.2.1.45 - Glucosylceramidase / D-glucosyl-N-acylsphingosine glucohydrolase (1 of 4)	68.6041	69.662	51.5231	68.1161	65.8692	67.6114	76.2886	73.8781	87.8635	72.3283	78.0438	82.5469	83.1057	79.0743	82.1405	80.8931	80.9821	80.2774	88.1857	91.3592	83.7858	95.4673	83.8423	92.5313	88.1453	88.5466	84.7635	374.805		73.1496	99.3163	75.6719	77.2746	81.1425	90.1261	83.9997	83.0492	90.0491	79.0792	85.171	77.8357	86.6574	84.8209	97.2135	87.7079	81.2366	90.5183	91.6167
Gorai.004G170700.1.A	3.2.1.50 - Alpha-N-acetylglucosaminidase / NAG (1 of 2)		21.3389	31.9884	23.2238	27.5843	37.0184	31.7689	30.8242	24.9405	35.8841	27.3397	28.7739	29.8644	33.4557	30.6056	41.5301	36.3835	21.7821	34.9049		26.5642	50.6933	42.5103	43.9245	33.1146	60.2081	55.5713			47.4646	61.6624	62.0949	54.2315	41.0179	47.1224	53.4219	50.4058	56.5413	50.5803	48.28	50.1585	57.0594	52.1852	51.6029	60.6897	44.1643		53.66
Gorai.004G170700.1.D	3.2.1.50 - Alpha-N-acetylglucosaminidase / NAG (1 of 2)	96.3117	92.7062	75.9917		79.0562	82.1172	66.2941	51.7284	57.0977	60.5761	59.1104	52.1637	64.0646	55.0422	44.0567	70.5425	54.0081	92.2532	63.8036	68.9122	48.6453	74.9879	72.0196	58.4489	92.3422	73.615	76.0726			71.7024	146.84	68.0149	67.209	63.4406	90.1634	68.2547	64.7646	78.772	57.5645	82.8472	82.8207	78.6502	73.8719	67.1871	70.1371	97.9418	71.9259	68.7874
Gorai.009G242500.1.D	3.2.1.73 - Licheninase / Mixed linkage beta-glucanase (1 of 1)				157.201					334.233	119.408	290.094	168.062	333.595										89.5419			318.409	134.423			276.896	693.224	247.463	144.73	344.643	279.925	195.341	248.202	224.734	317.757	279.444	255.276	240.195	245.339	214.853	323.871	327.948	514.62	253.852
Gorai.013G220200.1.A	3.2.1.80 - Fructan beta-fructosidase / Fructanase (1 of 1)	1372.42	1481.34	1330.96	1515.38	1348.54	1322.28	1616.84	1593.24	1437.6	2158.57	1929.39	1476.64	1931.78	1617.06	1464	2052.11	1611.14	1540.02	2047.72	1694.7	1130.89	1669.5	1684.83	1283.05	1458.29	1650.95	1970.75	853.743	860.048	1413.87	2177.61	1518.78	1590.42	1292.9	1631.85	1387.92	1383.92	1350.43	1419.02	1563.5	1288.94	1528.48	1314.12	1413.81	1311.4	1159.21	1024.99	1352.91
Gorai.006G139700.1.D	3.2.1.82 - Exo-poly-alpha-galacturonosidase / Exopolygalacturanosidase (1 of 1)	258.445	275.822	277.898	227.607	220.593	229.351	270.217	247.794	225.461	375.846	358.056	216.107	347.135	251.713	228.863	307.157	251.975	252.156	309.436	313.934	203.363	301.752	283.955	208.887	316.978	333.783	413.29		611.42	391.69	760.185	373.042	326.645	339.156	376.758	327.411	364.17	390.33	346.383	423.314	339.281	432.737	326.961	328.73	325.287	361.604	326.643	375.674
Gorai.007G066900.1.A	3.2.1.84 - Glucan 1,3-alpha-glucosidase / Exo-1,3-alpha-glucanase (1 of 1)	1500.91	1507.23	1478.28	1493.25	1534.68	1859.35	1432.1	1634.84	1997.06	1122.52	1170.41	1795.37	1184.78	1643.68	1541.6	1177.37	1495.97	1656.07	1262.58	1139.68	1383.71	1452.39	1384.74	1725.17	1183.11	1400.53	1404.61			1638.71	1169.74	1313.88	1198.45	1599	1920.04	2296.35	1601.56	1438.41	1850.07	1598.22	2242.44	2116.99	1802.5	1779.67	2533.78	1679.29	2052.29	2376.66
Gorai.007G066900.1.D	3.2.1.84 - Glucan 1,3-alpha-glucosidase / Exo-1,3-alpha-glucanase (1 of 1)	381.432	409.007	319.863	341.415	275.064	423.487	290.595	300.688	417.981	213.433	203.589	268.99	195.369	416.058	257.777	263.287	235.176	396.728	291.978	229.556	202.313	228.2	387.321	274.298	221.061	258.212	184.728			291.571	248.259	173.025	277.198	224.923	240.334	299.588	236.245	391.558	236.587	264.098	403.813	286.182	276.85	373.771	316.142	352.897	363.406	228.205
Gorai.005G251900.1.A	3.2.2.16 - Methylthioadenosine nucleosidase / MTA nucleosidase (1 of 1)	147.474	157.695	86.3211	101.36	102.65	141.678	189.947	172.307	91.7391	215.038	150.32	112.951	290.827	196.048	135.078	147.685	157.449	240.87	230.159	281.448	350.648	205.964	217.232	188.133	281.748	187.969	205.154			253.054	239.011	136.933	254.746	79.486	146.206	141.622	155.923	132.405	113.742	149.417	98.1744	137.064	130.204	129.805	119.374	165.413	135.225	110.472
Gorai.005G251900.1.D	3.2.2.16 - Methylthioadenosine nucleosidase / MTA nucleosidase (1 of 1)	1226.62	1447.96	1234.02	918.861	1157.65	1380.56	1472.72	1248.07	927.232	1692.81	1217.14	715.611	1818.05	1488.47	1181.28	2049.55	1502.91	1913.09	2155.29	2714.02	1990.77	1638.03	2108.27	1401.93	2130.85	1447.15	1793.92	10052.4	1170.33	1463.47	2512.53	1154.7	1628.98	803.375	1061.05	945.273	920.412	1046.96	775.338	1259.86	833.524	1101.82	1064.51	952.064	1126.62	1354.09	1152.08	924.602
Gorai.012G120100.1.D	3.2.2.2 - Inosine nucleosidase / Inosinase (1 of 3)	472.372	478.3	454.45	329.695	447.129	442.255	491.978	452.378	331.83	572.555	463.36	383.514	574.056	433.239	416.941	530.432	420.027	521.489	473.647	527.679	409.345	483.731	497.37	390.392	536.048	488.816	502.996	345.187	525.761	421.395	507.038	411.678	463.118	267.182	410.773	245.466	253.632	302.588	231.342	349.675	262.913	364.611	329.552	306.643	384.258	366.75	306.538	311.014
Gorai.006G156300.1.A	3.2.2.2//3.2.2.3 - Inosine nucleosidase / Inosinase // Uridine nucleosidase / Uridine ribohydrolase (1 of 2)	68.8201	67.7215	80.2284	47.0129	46.8495	67.913	67.387	66.9677	55.5875	82.0688	59.4488	52.3223	74.7996	57.7482	52.2105	69.59	58.4563	49.5481	71.9678	82.0563	54.9327	65.495	64.6446	50.9756	64.6037	52.0541	49.8183			43.2403	46.9661	53.9665	49.6251	36.3118	47.3161	31.2963	40.985	47.2606	27.1867	33.6236	30.3702	46.7348	33.7077	32.3112	36.0986	25.3776	35.1152	29.4667
Gorai.006G156300.1.D	3.2.2.2//3.2.2.3 - Inosine nucleosidase / Inosinase // Uridine nucleosidase / Uridine ribohydrolase (1 of 2)	38.2746	39.4171	63.0573	34.7988	37.1487	35.6606	44.0946	35.2202	38.7799	69.0003	43.2958	40.6671	49.7509	34.0987	36.0182	40.19	30.6766	29.5761	40.3572	44.0107	25.786	30.1613	34.9602	32.7674	47.0009	29.8158	25.9741			31.9066		22.8959	24.5201	14.687	19.2704	29.0355	23.6199	29.6905	20.5761	27.2166	20.4819	27.4526	20.7158	20.6288	25.9058	16.2613	20.3864	12.4797
Gorai.009G404900.1.A	3.2.2.2//3.2.2.3 - Inosine nucleosidase / Inosinase // Uridine nucleosidase / Uridine ribohydrolase (1 of 2)	88.8816	76.2607	86.7135	58.5417	76.2099	75.1503	84.3139	72.85	66.0749	87.8243	65.1647	52.4542	83.4418	71.2779	61.9979	83.0499	67.7152	59.962	78.11	87.3352	61.201	56.4487	56.4424	35.5699	72.5898	57.9494	62.1192			61.7977	71.8486	37.3934	52.1616	42.198	37.5903	30.2982	25.723	32.9606	31.8338	45.8841	44.2126	39.7954	37.3134	43.1575	52.5817	53.031	37.2164	35.9905
Gorai.009G404900.1.D	3.2.2.2//3.2.2.3 - Inosine nucleosidase / Inosinase // Uridine nucleosidase / Uridine ribohydrolase (1 of 2)	138.521	115.487	156.696	59.437	85.8789	84.5579	109.105	106.371	77.633	158.9	100.415	79.8371	119.418	89.5588	98.0419	169.304	96.7879	83.7126	131.215	166.565	118.965	86.8127	110.894	64.2506	101.821	75.3964	130.102			119.261	45.6728	83.6769	74.9932	39.2818	78.6636	37.8524	51.2239	44.7912	45.0947	50.8482	56.8063	39.3338	35.5664	34.2905	55.3344	66.2594	48.5226	44.1228
Gorai.013G087700.1.A	3.2.2.22 - rRNA N-glycosylase / rRNA N-glycosidase (1 of 3)	97.9661	137.138	167.189	101.118	206.734	172.841	125.352	131.043	91.9872	135.025	109.883	57.0156	112.506	91.9676	57.3671	84.7925	110.006	112.751	62.2729	57.5856	37.9413	72.9219	38.1228	43.1046	56.3408	48.7951	57.32			53.825	103.644	41.3321	42.8029		40.0183	56.7407	67.2164				40.484	83.7031	49.1598			52.3821
Gorai.013G087700.1.D	3.2.2.22 - rRNA N-glycosylase / rRNA N-glycosidase (1 of 3)	95.497	92.7839	77.5913	63.18	103.42	145.233	77.4847	75.6865	55.5538	64.9755	55.9746	36.9715	94.0476	64.8191	45.4716	58.587	64.1834	63.9533	48.1937	62.8866	37.1668	71.892	43.4233	41.3218	55.372	59.5484	46.4871			39.6741	117.613	48.2219	36.2332	39.104	42.1213	40.676	54.7007	48.3656	39.2947	49.1083	40.7441	48.9	47.5006	36.8464	49.427	43.3096	38.7963	44.7522
Gorai.011G089400.1.D	3.2.2.23 - DNA-formamidopyrimidine glycosylase / Formamidopyrimidine-DNA glycosylase (1 of 1)	59.4677	75.7524	82.1161	46.6302	64.4461	67.0906	42.2757	40.881	47.0679	42.5645	36.8368	41.8404	42.8947		32.3615	26.0161	33.0212	51.8118	34.4429	49.8688	24.1561			30.252	51.5416	74.6653								42.6236				52.5223			30.8405		35.1036	42.3081		40.3181	43.8407
Gorai.003G108500.1.A	3.3.1.1 - Adenosylhomocysteinase / SAHase (1 of 4)	66.1694	59.2229	58.4067	58.846	65.6113	91.2514	75.7912	50.8956	45.7793	59.385	60.193	47.4967	107.507	41.4915	40.1664	55.349	37.9653	75.9553	54.0633	56.9419	63.8857	54.8153	42.1369	34.3496	99.2186	37.4858	59.6645			36.0532	58.4632	32.9375	47.0807	47.9096	33.7708				27.6295	60.9726			44.2859	56.6769	48.6946	77.9172	75.4729	46.221
Gorai.003G108500.1.D	3.3.1.1 - Adenosylhomocysteinase / SAHase (1 of 4)	498.523	442.925	431.72	456.649	584.574	680.738	852.18	592.559	497.963	946.091	686.726	493.088	1029.1	702.963	272.035	861.162	895.199	1076.45	808.178	682.344	794.273	578.749	517.302	796.401	318.443	216.568	106.855			496.318	515.849	346.338	279.795	198.708	385.123	146.1	220.81	225.604	148.85	205.491	133.178	244.109	251.198	198.861	190.677	232.698	167.31	128.513
Gorai.005G027700.1.A	3.3.1.1 - Adenosylhomocysteinase / SAHase (1 of 4)	2520.37	2044.99	2186.38	2179.01	2742.15	3738.88	4138.37	3624.05	2260.37	4616.31	4028.55	2515.76	6293.99	3377.66	2727.54	3977.94	3876.13	4628.83	5847.1	4782.54	6959.27	4076.88	3610.81	3885.02	9760.85	4304.85	3591.15	2191.16	4332.05	3038.05	3551.54	2694.72	3942.14	1613.08	2066.09	2128.67	2114.07	2724.26	1465.03	2340.98	1397.94	2141.91	2735.38	2896.22	1957.27	3725.86	2240.12	1476.69
Gorai.005G027700.1.D	3.3.1.1 - Adenosylhomocysteinase / SAHase (1 of 4)	88.2723	55.0527	43.0864	47.2047	48.0981	54.502	97.1121	59.4986	81.3144	62.1831	65.0653	67.8233	121.866	68.7635	37.3985	86.1855	82.6022	88.7937	110.148	80.8392	115.643	87.901	67.5132	84.6555	183.038	124.726	66.8972			60.6171	71.2383	42.0304	90.6356	44.9023	45.3767	50.287	68.7949	65.2574	35.3025	76.3847	42.8456	57.1331	71.6466	71.6026	64.907	53.7408	48.986	38.5224
Gorai.006G223900.1.A;Gorai.006G223900.1.D	3.3.1.1 - Adenosylhomocysteinase / SAHase (1 of 4)	28225.1	23572	25370.9	28270.3	33537	43375.1	48181.8	38190.9	26790.3	48831.4	33485.9	28815.7	69796	37243.6	27776.6	42272.2	40427.5	49489.1	56359.1	49014.9	69581.2	42578.7	38766.6	39188.8	96416.3	47198	37653.2	23548.2	30849.6	37051.8	41888.9	30165.5	41006.2	19768.9	21928.4	25632.6	27479.8	31353	18950	27074.1	16729.6	22652.2	34984.6	35827.4	24501.4	50360.2	36636.3	19323.3
Gorai.011G154000.1.A	3.3.1.1 - Adenosylhomocysteinase / SAHase (1 of 4)	5527.33	4521.39	4829.57	5749.48	7597.78	11119.8	11019.9	8368	6859.69	9823.86	6028.92	7166.41	13869.9	8340.6	5454.05	8221.75	9333.68	9020.84	10747.9	9282.36	14999.7	10207.4	8820.54	9551.35	20450.7	10734.9	7945.45	2372.9	6267.38	6327.31	7931.85	5940.28	8389.84	3727.28	4113.39	5234.32	5285.14	6342.56	3978.55	6024.13	3854.43	4951.16	7329.23	8392.96	5108.68	11397.2	7618.99	4965.58
Gorai.001G032300.1.A	3.4.11.1 - Leucyl aminopeptidase / Peptidase S (1 of 4)	2399.74	2340.53	1972.24	1118.46	2029.37	2091.3	2211.44	1541.04	879.901	2371.97	1514.97	882.474	2157.05	1261.08	988.951	2086.3	1533.91	2019.02	1756.45	2040.24	1382.5	1906.23	1522.49	1005.67	1785.87	1127.28	1386.3	1061.92	1479.23	1079.18	1830.2	896.993	1226.27	390.816	730.911	472.473	578.146	594.869	387.819	563.408	500.81	691.065	548.752	562	605.602	906.286	634.512	554.042
Gorai.001G021800.1.A	3.4.11.2 - Membrane alanyl aminopeptidase / Peptidase E (1 of 3)	193.352	209.791	128.586	133.992	241.781	255.483	267.496	246.981	163.655	217.979	183.48	162.699	329.439	229.54	173.637	233.069	239.285	289.521	295.891	323.854	321.928	352.716	269.117	287.189	363.399	263.775	266.12	353.147		248.984	181.375	237.486	246.292	141.988	197.796	158.656	160.464	209.753	139.43	154.126	156.039	212.106	259.58	284.685	221.042	371.917	312.665	203.274
Gorai.001G021800.1.D	3.4.11.2 - Membrane alanyl aminopeptidase / Peptidase E (1 of 3)	2027.19	1810.66	1550.69	1409.06	2121.73	2441.35	1951.04	1823.68	1263.96	1671.8	1583.85	1200.05	2017.23	1870.36	1251.88	2090.12	1878.44	2117.51	2015.76	2060.71	2464.27	2084.61	2088.92	1819.87	2021.95	1743.04	1879.73	1022.08	720.409	2010.89	1355.56	1741.37	2456.28	1223.09	1483.94	1310.13	1354.21	1369.63	1041.39	1219.29	1095.86	1377.92	1764.03	1741.62	1491.96	2621.84	1678.11	1259.99
Gorai.010G081300.1.D	3.4.13.9 - Xaa-Pro dipeptidase / X-Pro dipeptidase (1 of 1)	137.655	161.1	158.581	103.207	136.991	130.713	117.446	135.208	105.199	146.795	124.152	84.4697	133.343	121.487	106.305	138.926	119.061	126.384	104.409	118.477	130.977	119.488	142.896	113.309	91.2119	86.1156	137.565		201.635	117.408	111.439	79.2577	114.789	86.3684	106.181	94.7014	75.4559	71.5929	91.5417	61.5425	100.477	90.8327	91.3432	87.2926	103.94	116.431	101.189	94.3312
Gorai.004G118400.1.D	3.4.14.10 - Tripeptidyl-peptidase II / Tripeptidyl peptidase (1 of 33)	375.194	322.854	333.532	354.98	353.009	309.927	353.595	365.018	357.924	330.863	391.214	337.94	346.178	358.813	289.07	356.135	319.015	319.46	315.461	327.753	317.137	434.188	332.653	339.298	290.677	313.969	273.505			323.654	211.753	335.08	357.119	251.221	331.656	285.075	301.502	311.811	219.528	285.889	263.281	386.228	384.622	355.66	332.555	363.714	316.905	314.96
Gorai.007G197100.1.A	3.4.14.2 - Dipeptidyl-peptidase II / Quiescent cell proline dipeptidase (1 of 1)	31.9859	31.3301	22.423	16.2003	46.5679	54.6564	30.6285	27.0043	17.2146	17.8504	19.6103	13.0492	33.4623	14.1792	19.2935	22.1571	20.6065	29.186	22.2578	23.7579	14.2421	23.6814	22.795	14.3358	30.263	23.8065	23.1496			25.471	55.0257	12.3149	20.4869	20.1289	17.4054	19.9963	18.8038	15.2337	17.0815	17.6614	28.3878	24.5027	16.7106		22.3395	29.247	25.5737	24.2714
Gorai.007G197100.1.D	3.4.14.2 - Dipeptidyl-peptidase II / Quiescent cell proline dipeptidase (1 of 1)	93.8167	111.174	115.431	47.1299	102.342	139.76	58.8105	58.0488	42.8872	74.4072	49.8034	32.4163	82.5723	39.098	45.5	61.7942	51.7176	59.4999	43.8832	59.3675	34.3147	56.0328	48.856	35.3242	47.7339	35.306	50.5102		247.421	36.9935	95.8804	29.5193	35.3946	29.3541	32.903	30.6729	31.338	31.2113	39.5425	33.3256	37.1497	38.1623	36.1015	27.0469	48.833	48.0632	44.2962	45.4502
Gorai.010G077900.1.D	3.4.17.11 - Glutamate carboxypeptidase / Carboxypeptidase G2 (1 of 2)		12.7087	24.615			12.136					17.1691	6.14598									9.19567	26.7652			6.67109						26.005								11.8352	16.1561	39.3186				19.7287	16.3363	35.5782	47.8329
Gorai.001G249500.1.A	3.4.17.20 - Carboxypeptidase U / Thrombin-activatable fibrinolysis inhibitor (1 of 5)	179.981	174.61	170.7	169.165	158.764	160.03	150.865	162.143	181.631	158.914	169.311	189.911	163.627	156.48	173.744	159.396	166.087	153.827	160.782	187.769	191.707	168.813	170.358	180.994	194.095	185.318	167.772			165.407	137.929	189.086	163.887	192.604	159.715	165.205	168.948	176.493	172.261	157.446	153.378	171.691	156.762	164.585	152.048	141.555	129.336	151.236
Gorai.001G249500.1.D	3.4.17.20 - Carboxypeptidase U / Thrombin-activatable fibrinolysis inhibitor (1 of 5)	72.611	97.8558	79.3556	59.2139	76.5224	85.2915	65.4636	63.7131	66.626	66.2344	65.3638	70.3967	66.2739	52.8737	55.5028	50.486	59.5575	58.8687	55.7956	55.6213	56.7115	65.9591	55.8489	60.2957	56.9036	63.511	59.5044			53.0898	31.6487	51.8971	57.6296	51.3463	49.2478	44.8993	52.9055	58.477	52.648	54.4412	51.7321	58.6379	57.9047	54.4854	54.453	56.5281	49.4806	65.6004
Gorai.002G257600.1.A	3.4.17.20 - Carboxypeptidase U / Thrombin-activatable fibrinolysis inhibitor (1 of 5)	84.6212	76.9608	59.5085	42.1777	55.9047	41.1874	49.451	49.6828	48.5683	53.2298	43.9622	53.8569	51.1502	41.8208	44.2635	47.5854	46.1357	44.6471	42.7586	40.679	43.7185	45.1243	40.9236	38.4156	48.0618	67.3201	68.1963			49.0449		54.7756	53.5087	35.881	50.578	51.4376	78.4703	56.5705	56.4128	29.9758		57.6361	55.9686	39.7775	56.0797
Gorai.006G172700.1.A	3.4.17.20 - Carboxypeptidase U / Thrombin-activatable fibrinolysis inhibitor (1 of 5)				45.1853	44.6467	57.5642	45.8472	55.5418	43.0215		54.2569		52.5536	35.2446	55.3698	47.5172	35.5002	50.8307	30.738	39.0543	39.1053		40.7219	53.8973	92.5584	88.563	72.4904			42.6384	236.482	74.391	25.543	78.1846	47.6599	71.7262	67.7259	72.6831	53.3177	67.5704	56.7834	68.9534		55.3463	74.7777	81.2846	56.7175	64.8145
Gorai.006G172700.1.D	3.4.17.20 - Carboxypeptidase U / Thrombin-activatable fibrinolysis inhibitor (1 of 5)	167.57	159.063	157.112	151.408	152.845	149.923	139.931	152.419	157.374	143.312	135.412	144.186	142.95	129.032	140.529	134.385	134.662	128.57	138.713	156.299	161.298	146.939	131.722	139.237	137.044	162.825	145.542			130.341	104.84	133.973	140.437	165.851	130.595	159.879	142.403	149.632	137.657	148.546	140.578	151.14	148.424	149.753	144.584	140.557	130.093	128.847
Gorai.009G286300.1.A;Gorai.009G286300.1.D	3.4.17.22 - Metallocarboxypeptidase D / Carboxypeptidase D (1 of 1)			11.3067		17.0863		16.3964	9.95423	16.5324		12.7568	29.2873	11.7326	13.35	12.8166		19.393	21.6648	12.532	14.2569	11.3389	8.9549	15.2772	22.9853		26.373				17.106	19.7626	15.6448	9.46287	9.66645	12.1098	16.2268	21.3346		23.2738	11.9543	19.2085		16.4803	15.8263	23.8498	13.5731	26.9513	21.2423
Gorai.007G353400.1.A;Gorai.007G353400.1.D	3.4.17.23 - Angiotensin-converting enzyme 2 / Angiotensin converting enzyme-2 (1 of 15)	302.76	315.883	298.786	232.834	269.651	246.086	231.842	240.058	237.569	263.45	277.388	229.413	240.462	202.442	231.323	264.525	215.808	195.722	226.953	233.918	160.142	237.25	220.637	172.576	214.785	185.609	228.637		347.712	176.64	432.374	211.874	214.495	199.175	189.547	188.545	203.833	207.286	185.738	207.567	192.72	207.524	143.113	169.554	162.215	118.867	135.143	142.925
Gorai.008G139300.1.D	3.4.19.1 - Acylaminoacyl-peptidase / N-acylpeptide hydrolase (1 of 2)	228.62	201.35	183.642	167.688	201.256	241.003	227.537	243.168	153.078	183.434	178.76	136.056	225.489	215.392	141.054	225.024	194.085	200.735	181.474	195.908	186.273	217.481	189.304	167.138	210.037	148.279	167.36			162.2	110.62	125.751	197.277	92.3131	135.993	106.359	109.762	120.615	82.5067	93.8794	93.3404	134.826	159.829	138.696	143.147	189.781	163.921	99.7812
Gorai.005G181200.1.A	3.4.19.3 - Pyroglutamyl-peptidase I / Pyrrolidone-carboxylate peptidase (1 of 2)	97.3638	94.7297	105.718	73.4578	75.4918	85.8536	70.7461	60.861	55.3592	94.9471	75.972	60.7996	90.931	62.0742	67.3443	79.1641	67.4969	68.2217	81.5657	111.324	96.5596	63.505	86.4889	50.3707	80.0261	57.3746	80.5399			60.6373	67.1516	54.1261	67.6228	35.7325	46.3882	53.0351	47.5068	50.9805	44.7211	65.2266	49.3075	58.2867	28.6526	50.9249	67.5782	46.8751		55.8966
Gorai.013G209000.1.D	3.4.19.3 - Pyroglutamyl-peptidase I / Pyrrolidone-carboxylate peptidase (1 of 2)	167.391	185.168	197.602	135.291	193.087	210.448	198.634	184.474	150.407	201.845	162.317	149.726	257.712	176.414	170.229	243.566	184.354	238.844	228.043	273.436	253.294	208.464	231.329	182.974	278.866	233.723	259.001			239.522	277.997	228.357	209.681	198.271	213.503	238.142	232.821	225.784	201.263	231.55	201.74	241.121	229.62	222.017	222.778	278.973	205.55	207.115
Gorai.006G146200.1.A	3.4.21.105//3.4.21.108 - HtrA2 peptidase / Serine proteinase OMI (1 of 2)	91.3083	81.4734	74.7642	107.345	108.908	94.321	78.2861	94.2608	116.402	82.8532	104.629	124.32	86.8533	100.703	112.999	91.4097	97.5738	114.274	104.156	90.4764	111.805	95.9374	110.722	133.035	98.3111	120.897	122.509			137.513	90.1596	141.243	119.801	201.985	154.261	173.505	159.8	146.73	176.64	158.233	163.927	151.272	153.088	161.683	174.705	155.906	138.048	154.842
Gorai.006G146200.1.D	3.4.21.105//3.4.21.108 - HtrA2 peptidase / Serine proteinase OMI (1 of 2)	94.3291	81.4721	73.4245	143.501	108.63	75.9541	101.738	135.172	158.043	73.9841	128.889	163.476	81.9827	128.466	166.509	125.078	141.359	145.081	133.607	120.083	160.19	117.903	131.913	214.435	146.519	190.987	220.256			208.63	61.3396	211.77	160.46	218.589	208.158	229.523	236.769	224.812	212.076	227.017	224.464	246.031	211.129	240.078	222.495	163.524	161.027	194.872
Gorai.004G064500.1.A	3.4.21.108 - HtrA2 peptidase / Serine proteinase OMI (1 of 4)	1608.1	1350.08	1334.84	1216.79	1316.27	1349.39	1171.63	1173.45	1230.19	1124.99	1126.31	1101.77	1061.9	1057.66	897.624	1112.38	1013.23	1025.44	962.348	1097.69	914.903	1112.81	955.278	897.112	787.334	887.723	848.532	453.184	133.504	869.275	667.964	856.644	980.454	703.104	850.833	791.223	865.64	941.957	645.845	835.079	791.725	984.948	956.597	865.103	902.537	874.008	825.947	788.168
Gorai.004G064500.1.D	3.4.21.108 - HtrA2 peptidase / Serine proteinase OMI (1 of 4)	169.578	190.341	168.527	164.965	132.653	150.565	147.52	159.541	168.148	132.891	160.008	123.748	117.709	173.408	144.171	168.181	128.549	134.948	130.275	148.382	137.097	121.434	151.431	105.794	83.641	124.398	147.986			122.305	131.138	130.098	164.432	115.03	152.4	127.573	124.621	123.513	113.202	114.397	114.682	134.669	121.478	123.468	122.843	125.869	145.334	145.442
Gorai.007G179800.1.A	3.4.21.108 - HtrA2 peptidase / Serine proteinase OMI (1 of 4)	689.888	570.809	574.392	610.865	591.503	566.236	584.656	605.089	623.487	548.398	542.787	558.821	504.064	560.127	490.065	580.528	501.943	489.607	491.425	531.263	484.032	579.916	483.099	476.799	448.803	459.635	433.316		411.436	403.851	304.932	410.441	452.44	312.42	451.586	399.785	395.183	399.663	279.468	329.581	362.083	437.447	381.87	415.7	440.192	389.431	355.372	391.221
Gorai.007G179800.1.D	3.4.21.108 - HtrA2 peptidase / Serine proteinase OMI (1 of 4)	108.613	80.9441	73.397	79.503	83.4491	72.772	76.6044	70.5168	61.7311	73.5206	67.9351	64.6662	59.5851	48.5952	66.9774	57.9188	59.6462	58.1503	56.5617	54.1596	52.9825	68.5138	38.5716	51.5773	52.6342	43.6505	48.2788			59.6538	44.8627	68.5642	59.3277	45.8211	55.3004	42.844	45.9037	49.2105	47.0606	53.925	40.3305	74.2256	45.8081	61.1661	60.7007	38.3284	44.0005	42.695
Gorai.011G285700.1.A	3.4.21.72 - IgA-specific serine endopeptidase / Immunoglobulin A1 protease (1 of 3)	55.172	59.1301	57.2758	58.7806	45.3419	60.3786	65.1977	58.5037	55.9998	66.8516	49.3231	57.9695	53.4245	55.229	41.8107	43.9703	43.9009	40.0714	54.1749	43.8618	41.387	46.2468	39.1058	48.8856	40.1165	47.2741	49.2619			44.7212	63.3292	52.9907	54.1685	43.3141	38.5929	39.1402	39.4496	51.8473	46.722	42.143	30.6474	42.3485	46.5904	45.738	32.1961	38.0142	31.8152	15.7086
Gorai.007G055400.1.D	3.4.22.1 - Cathepsin B / Cathepsin B1 (1 of 2)	285.146	286.868	280.587	232.374	213.197	266.543	260.955	232.233	201.884	286.616	251.001	207.135	265.564	220.879	200.674	235.58	201.962	208.045	286.049	264.775	177.396	313.636	243.789	204.66	257.419	244.429	261.649		424.331	284.203	597.305	294.345	278.051	233.25	294.236	253.163	227.358	275.281	227.103	281.764	262.671	279.256	296.701	316.066	273.027	265.859	245.295	270.222
Gorai.007G115600.1.A;Gorai.007G115600.1.D	3.4.22.1 - Cathepsin B / Cathepsin B1 (1 of 2)	338.471	309.964	320.652	315.644	334.061	311.58	363.345	334.684	337.228	439.368	440.427	354.848	390.367	336.794	272.073	377.363	308.514	330.949	409.761	378.087	277.672	496.016	334.792	293.884	446.512	370.209	362.759			329.968	611.57	362.754	385.136	228.699	358.103	343.762	295.279	339.726	258.967	385.619	245.745	323.972	314.923	366.021	233.628	280.707	250.073	266.849
Gorai.009G036000.1.D	3.4.22.16 - Cathepsin H / N-benzoylarginine-beta-naphthylamide hydrolase (1 of 3)	417.528	472.72	450.203	472.146	448.088	379.457	599.628	472.091	487.701	704.576	638.379	553.798	598.847	527.233	517.612	570.508	542.452	514.807	688.924	539.025	337.308	728.689	554.453	427.716	676.648	697.052	834.762	556.143	500.509	790.171	2067.08	712.104	744.839	648.613	1014.05	722.105	872.074	864.25	755.357	786.577	862.654	1145.07	667.699	696.104	758.285	654.137	541.927	863.486
Gorai.010G088500.1.A	3.4.22.16 - Cathepsin H / N-benzoylarginine-beta-naphthylamide hydrolase (1 of 3)	104.286	145.858	173.192	100.02	190.397	229.735	127.087	91.3914	71.7431	117.194	76.8291	77.6813	122.96	66.3269		105.179	100.873	169.468	94.9973	98.3077		106.221	73.009	85.1285	116.476		105.45			74.4916	325.642	102.96			75.1758		60.8613						69.4722		77.9457	102.591		73.5243
Gorai.010G088500.1.D	3.4.22.16 - Cathepsin H / N-benzoylarginine-beta-naphthylamide hydrolase (1 of 3)	63.9304	86.0413	74.8419	39.4618	68.2422	89.0993	44.6463	49.4607	40.3154	49.1155	45.7576	41.0417	57.7857	45.2225	44.7447	68.16	47.7763	76.8745	38.0576	58.3866	32.7538	65.0558	57.2039	36.0398	43.6448	49.0004	50.1109			27.2806	153.047	39.9873	35.4311	33.1845	28.0023	29.2062	28.5808				20.9488					28.6192	24.5741	36.131
Gorai.010G016900.1.A	3.4.22.40 - Bleomycin hydrolase / Aminopeptidase C (Lactococcus lactis) (1 of 1)	394.463	351.641	351.552	331.378	372.396	470.864	398.372	440.842	285.297	343.388	353.529	272.223	683.977	381.469	272.395	451.81	359.098	520.584	457.099	480.713	687.517	393.415	452.847	365.992	787.874	334.851	380.055			356.073	343.043	275.938	417.036	250.142	246.423	291.726	238.398	254.315	226.239	191.929	233.6	268.639	337.698	358.167	295.923	504.869	349.476	220.242
Gorai.010G016900.1.D	3.4.22.40 - Bleomycin hydrolase / Aminopeptidase C (Lactococcus lactis) (1 of 1)	116.005	100.644	84.6749	82.224	117.929	136.149	122.78	113.597	74.8898	86.1411	78.1384	79.7402	168.471	100.391	72.1872	125.522	103.885	152.579	129.376	132.913	164.243	115.78	129.307	124.63	174.096	99.0524	116.84			103.073	80.8911	95.1559	118.643	81.3584	85.4107	81.4427	60.9813	76.0226	70.5001	74.3012	77.4442	105.219	106.69	106.669	114.071	175.378	124.273	88.0287
Gorai.001G273600.1.A	3.4.22.69 - SARS coronavirus main proteinase / Severe acute respiratory syndrome coronavirus main protease (1 of 9)	93.4673	115.027	97.5872	62.7838	96.0717	83.4579	56.6961	64.4155	56.276	52.6101	57.1885	57.8676	45.2236	40.3191	48.5095	39.708	43.3439	39.2017	43.094	55.5054	30.5396	40.7966	46.066	33.1449	30.5274	34.762	44.0482			27.5386	63.455	31.1205	39.7789	35.4691	40.7943	32.0826	36.037	26.9899	40.3548	34.5773	37.9726	40.5695	27.1832	25.9583	25.5612	28.3732	24.8039	34.5629
Gorai.004G282800.1.A	3.4.24.64 - Mitochondrial processing peptidase / Processing enhancing peptidase (1 of 3)	1127.61	1071.78	923.439	802.657	1133.58	1195.13	721.815	625.618	665.568	830.616	687.813	708.193	687.569	563.553	799.033	724.879	582.757	886.504	643.737	788.498	566.922	609.915	885.619	620.716	886.538	816.761	820.957			812.922	2360.55	914.59	727.829	1117.12	1127	1087.49	940.758	694.879	1127	1007.95	1239	1522.05	1017.99	802.049	970.251	1096.05	1705.68	1975.56
Gorai.004G282800.1.D	3.4.24.64 - Mitochondrial processing peptidase / Processing enhancing peptidase (1 of 3)	4746.62	4880.08	4628.88	3959.71	5013.91	5069.73	3418.08	2835.66	3398.85	3851.16	3471.94	3541.27	3272.98	2679.95	3607.19	4029.15	3048.22	4484.49	4132.03	4856.49	2788.75	3525.45	4364.57	3263.57	4592.56	3527.6	4450.39	2089.9	675.875	3611.59	9420.45	4215.35	3617.86	5827.83	5423.04	6101.98	5800.87	4535.5	6856.98	5898.41	7294.36	6404.87	4410.7	3916.44	6006.49	4446.68	7219.41	8232.52
Gorai.010G231200.1.A	3.4.24.64 - Mitochondrial processing peptidase / Processing enhancing peptidase (1 of 3)	897.667	848.073	812.199	625.328	835.594	916.281	550.849	423.458	557.695	564.77	459.202	592.635	408.752	373.061	441.576	513.537	390.343	578.524	462.143	527.54	368.753	383.513	482.39	403.631	532.154	423.675	444.377			385.161	653.064	434.462	335.772	536.133	523.552	546.291	474.49	391.554	586.68	462.705	600.095	524.835	432.831	396.395	523.69	408.254	568.094	642.609
Gorai.010G231200.1.D	3.4.24.64 - Mitochondrial processing peptidase / Processing enhancing peptidase (1 of 3)	235.915	287.305	230.712	174.567	263.76	287.124	164.182	120.517	155.446	159.811	122.587	157.371	117.58	114.221	96.4713	151.756	103.592	171.004	120.988	171.369	99.8397	99.5679	119.152	117.91	113.258	94.2351	96.1177			109.266	160.158	115.463	86.8743	139.685	134.896	140.613	106.099	98.5616	149.15	128.902	153.74	132.452	124.326	111.612	150.724	105.579	158.396	169.58
Gorai.013G229300.1.A	3.4.24.64 - Mitochondrial processing peptidase / Processing enhancing peptidase (1 of 3)	2287.99	2364.12	2383.66	1686.75	2402.2	2497.6	1496.55	1203.38	1357.2	1498.39	1326.16	1507.48	1280.95	1037.18	1240.83	1354.47	1118.21	1558.38	1324.16	1594.16	913.483	998.725	1325.94	1011.75	1327.77	1115.71	1204.12	428.155		1144.03	2677.06	1292.23	1069.17	1600.68	1518.47	1623.26	1604.28	1343.17	1846.22	1573.06	1961.92	1811.99	1171.76	1108.05	1606.32	1155.93	1852.01	2097.87
Gorai.013G229300.1.D	3.4.24.64 - Mitochondrial processing peptidase / Processing enhancing peptidase (1 of 3)					3.29935		27.2366	10.2569	59.6344			58.2451	10.5897				16.6336		11.346	30.276		20.4446		12.4229	10.7189	24.1296				19.9813	30.5613			17.6839	12.1338	65.4649	33.4456	21.042	26.6046	78.9308	168.4	44.7741	57.4915	56.5087	61.8704			24.3771
Gorai.003G172100.1.A	3.5.1.10 - Formyltetrahydrofolate deformylase / Formyltetrahydrofolate hydrolase (1 of 2)	515.854	557.133	624.583	402.252	416.932	413.106	328.848	274.572	359.41	460.102	337.26	411.315	353.694	306.674	425.019	403.105	314.346	476.089	377.581	460.159	273.817	396.441	440.309	257.461	291.995	310.003	385.825			325.01	802.841	378.36	247.178	479.888	321.113	452.657	332.2	314.267	469.749	291.402	525.959	371.021	295.611	285.778	366.73	307.393	311.838	435.528
Gorai.004G197200.1.A	3.5.1.10 - Formyltetrahydrofolate deformylase / Formyltetrahydrofolate hydrolase (1 of 2)	198.793	202.064	199.902	175.512	226.712	188.076	138.511	163.278	175.402	180.182	172.404	191.467	160.354	145.795	176.919	160.471	146.168	183.886	175.131	174.146	147.006	175.779	190.268	124.954	136.114	161.671	200.008			162.765	121.866	155.552	128.501	239.961	192.724	230.277	186.806	146.984	253.103	152.976	252.488	193.015	150.274	155.418	188.22	137.947	152.216	222.229
Gorai.004G197200.1.D	3.5.1.10 - Formyltetrahydrofolate deformylase / Formyltetrahydrofolate hydrolase (1 of 2)	44.8798	54.854	87.8454	75.6365	98.1454		106.608		100.389			49.5222		67.6972	85.65		91.7735	125.925	17.3034	79.409	103.568	13.4143	176.163	161.114								74.632	143.794	56.4115	259.404	59.5348	41.2052		48.1218		86.4055	110.498	65.2378	24.4887	65.6322			116.492
Gorai.006G070400.1.D	3.5.1.116 - Ureidoglycolate amidohydrolase / Ureidoglycolate hydrolase (1 of 1)	320.705	352.704	384.468	246.895	316.371	339.667	283.27	265.453	228.658	308.092	325.257	205.856	299.33	229.259	262.981	279.788	269.026	283.084	293.869	284.533	229.142	271.235	274.066	236.2	277.786	262.616	341.518			311.889	901.426	292.671	243.77	192.112	262.008	235.968	266.948	240.519	208.522	319.741	264.488	223.686	269	223.875	291.628	331.314	405.867	285.416
Gorai.002G221000.1.A	3.5.1.14 - N-acyl-aliphatic-L-amino acid amidohydrolase / N-acyl-L-amino-acid amidohydrolase (1 of 4)	1009.47	1020.83	960.895	826.347	1052.65	1034.37	1166.23	1137.62	789.304	1123.15	1172.44	703.793	1228.45	1111.58	994.289	1228.16	1116.63	1110.64	1300.83	1193.41	942.003	1310.97	1184.99	1022.6	1254.05	1260.4	1415.48	1174.37	407.324	1173.27	2236.8	1048.24	1198.12	566.803	955.711	832.886	888.25	846.039	514.773	918.884	583.183	731.706	952.263	802.205	823.131	1284.29	1365.74	815.668
Gorai.002G221000.1.D	3.5.1.14 - N-acyl-aliphatic-L-amino acid amidohydrolase / N-acyl-L-amino-acid amidohydrolase (1 of 4)	583.57	562.578	493.132	251.184	472.807	534.49	443.78	424.028	255.181	448.195	491.482	238.346	429.882	327.438	241.379	500.838	344.527	374.851	409.275	384.206	253.659	447.424	353.667	232.35	376.386	307.479	302.549			413.674	916.108	381.596	401.7	171.3	338.446	172.779	231.745	216.437	115.064	353.348	209.894	230.59	293.341	240.446	236.77	397.984	462.516	256.075
Gorai.005G216200.1.A	3.5.1.14 - N-acyl-aliphatic-L-amino acid amidohydrolase / N-acyl-L-amino-acid amidohydrolase (1 of 4)	62.0888	68.3081	56.9808	45.1917	55.5257	41.5978	35.4328	41.4984	49.1147	45.8772	42.5124	44.4775	46.0339			34.3507	38.0362	40.2209	43.1084			38.5549			12.7592					34.8152	44.2063					51.6338	57.4985
Gorai.012G138500.1.D	3.5.1.14 - N-acyl-aliphatic-L-amino acid amidohydrolase / N-acyl-L-amino-acid amidohydrolase (1 of 4)	500.424	496.864	454.684	344.939	523.241	533.25	511.829	477.744	338.357	516.967	487.053	320.416	532.76	448.397	354.186	571.028	483.414	498.859	523.846	500.798	356.771	552.581	473.781	427.754	457.273	423.864	430.618			472.953	766.576	392.386	465.338	195.316	343.809	287.457	298.746	298.341	189.807	308.305	244.869	290.287	298.675	257.929	282.221	405.289	440.639	277.351
Gorai.013G064900.1.A	3.5.1.14 - N-acyl-aliphatic-L-amino acid amidohydrolase / N-acyl-L-amino-acid amidohydrolase (1 of 4)	538.028	582.59	549.462	507.196	590.508	575.205	594.039	580.426	447.03	511.08	556.575	420.983	612.284	611.221	503.654	505.337	615.489	560.953	531.139	476.031	482.903	564.78	440.557	522.096	512.526	539.863	474.549		3802.66	574.102	717.977	443.24	528.849	264.605	471.675	353.309	393.126	404.932	277.972	396.122	377.238	380.174	500.416	417.662	482.007	611.605	656.715	410.317
Gorai.013G064900.1.D	3.5.1.14 - N-acyl-aliphatic-L-amino acid amidohydrolase / N-acyl-L-amino-acid amidohydrolase (1 of 4)	63.0935	66.4688	57.8556	26.2299	43.4258	74.2902	45.0881	38.5101	32.65	41.5633	44.1235	22.866	35.7798	28.2528	18.2124	31.1232	33.8776	44.2855	24.4183	29.8815	20.69	30.6215		19.6573						22.5236	88.1322		32.5602	17.6552	22.9388				15.7993	18.1946	12.9211					42.5112	36.0636
Gorai.003G181400.1.A	3.5.1.16 - Acetylornithine deacetylase / N-acetylornithinase (1 of 1)	2013.31	1687.01	1780.88	1062.38	1749.16	2189.07	2468.07	1827.15	1379.39	3137.91	2118.41	1513.15	3560.45	1963.85	1703.28	3488.97	2453.67	3180.27	3782.09	4465.99	3431.49	3298.71	3726.27	2753.7	5276.98	2996.66	3516.65	2260.22	1801.55	2969.77	3371.14	2639.91	3161.92	1361.6	2132.02	1885.78	1808.77	2044.02	1304.74	2051.62	1254.41	1753.37	1648.48	1755.65	1490.2	2564.39	1608.56	1340.78
Gorai.003G181400.1.D	3.5.1.16 - Acetylornithine deacetylase / N-acetylornithinase (1 of 1)	64.9222	66.3945	81.742	52.1687	59.4266	92.7674	97.3899	54.0582	47.5781	127.654	82.0049	46.9568	132.711	50.0601	59.9729	92.6564	80.7841	154.702	141.325	209.536	147.7	152.537	155.211	105.908	292.154	164.713	152.596	265.488		101.28	125.584	84.7035	92.1725	57.9261	73.9067	95.7579	70.9053	84.0872	57.5422	83.6146	59.6398	80.6154	84.3698	66.587	71.8102	127.461	89.7691	54.1593
Gorai.007G232300.1.A	3.5.1.19 - Nicotinamidase / Nicotine deamidase (1 of 4)	22.0272	26.3183	16.6712	15.7976	14.5932	16.4678	32.8514	30.9299	22.8006	25.955	45.6829	20.8395	47.257	33.6138	25.9171	29.8163	23.3189	19.637	48.7111	64.7172	56.025	36.1487	31.0105	11.1382	35.6654	17.8043	26.0262			29.9785	35.3798	31.0395	23.7731	21.549	29.422	37.491	32.5275	27.7816	18.6643	24.6815	24.1888	19.7821	14.5653	20.6003	33.7026	5.99314
Gorai.009G078300.1.A	3.5.1.2 - Glutaminase / L-glutamine amidohydrolase (1 of 1)	613.975	706.221	665.896	566.502	664.468	613.955	634.546	579.966	569.309	750.323	652.564	543.601	629.399	489.921	478.526	502.767	488.55	515.733	542.065	628.543	441.027	534.312	488.016	427.653	640.212	532.958	489.103			499.945	1093.63	468.12	478.867	407.559	441.293	473.665	439.151	520.303	377.555	514.539	373.845	456.786	471.357	470.356	371.789	401.57	373.448	346.221
Gorai.009G078300.1.D	3.5.1.2 - Glutaminase / L-glutamine amidohydrolase (1 of 1)	51.9757	67.154	76.6801	49.537	49.3717	61.4662	50.7153	44.1044	42.752	74.0317	59.742	36.5281	48.4716	41.89	48.4326	54.9602	46.0633	51.8418	52.3396	59.8206	38.8733	39.821	48.8418	46.6595	75.8018	61.2814	54.1147			38.0266	103.414	49.5869	33.1464	40.5	43.6571	47.8348	52.0494	48.0352	42.1614	54.8785	34.1264	49.48	40.395	42.6763	36.0117	45.4648	46.1912	34.2126
Gorai.008G214900.1.A	3.5.1.26 - N(4)-(beta-N-acetylglucosaminyl)-L-asparaginase / N-aspartyl-beta-glucosaminidase (1 of 1)	485.119	460.511	446.904	313.436	412.13	434.376	413.166	353.302	319.788	512.019	483.571	331.998	491.412	361.515	384.563	513.257	413.53	423.301	464.905	571.231	389.804	456.467	498.694	414.637	474.206	418.999	543.881		1515.02	497.973	1082.16	520.543	484.876	326.775	503.559	367.968	396.229	452.601	317.063	427.159	428.944	410.193	404.465	320.447	482.563	482.504	486.908	407.621
Gorai.008G214900.1.D	3.5.1.26 - N(4)-(beta-N-acetylglucosaminyl)-L-asparaginase / N-aspartyl-beta-glucosaminidase (1 of 1)	98.3067	99.7055	92.5885	86.4715	92.7025	100.641	84.5454	112.95	79.81	88.9827	105.626	100.852	105.499	99.5789	99.3275	169.447	113.145	85.0026	98.1974	144.113	67.0354	134.935	156.428	85.6619	134.744	73.9113	157.406			105.938	246.144	127.769	108.634	62.2228	139.165		167.479	129.914	89.4027	119.42	132.756	118.771	90.7842	85.233	118.451	116.302	101.849	108.903
Gorai.007G295900.1.D	3.5.1.4 - Amidase / Acylase (1 of 5)	96.6023	109.787	99.5891	47.2969	111.599	129.699	78.0433	65.7546	44.7129	73.2607	63.8336	50.0062	76.6244	44.2984	44.7036	73.8257	55.3998	80.1917	59.752	70.606	47.1319	63.2897	56.4384	37.9865	72.8045	50.3872	56.3562		839.751	60.5993	91.635	38.8736	46.9349	24.0341	44.344	51.0661	37.8413	44.1234	44.386	37.03	48.6518	38.5015	46.1725	35.346	52.4777	56.1031	44.3928	40.9741
Gorai.007G222100.1.A;Gorai.007G222100.1.D	3.5.1.49 - Formamidase / Formamide amidohydrolase (1 of 1)					20.8205	13.7783	8.01664	12.1976	13.6971			5.96813	12.9404		7.10422		9.41011	7.68688	12.4217	6.40917	5.04173	14.3623	12.1378								77.7138		5.69943								9.2526				10.1972	9.48397	11.6925
Gorai.010G195500.1.D	3.5.1.52 - Peptide-N(4)-(N-acetyl-beta-glucosaminyl)asparagine amidase / N-oligosaccharide glycopeptidase (1 of 12)	193.408	187.717	165.706	244.153	202.734	180.646	232.767	269.43	280.508	308.415	302.975	290.412	281.55	260.422	249.11	246.186	248.537	219.536	260.99	213.159	177.723	288.568	208.254	223.822	274.118	323.934	286.325		426.565	229.968	315.381	231.751	226.872	239.605	251.42	274.875	268.814	266.871	247.538	252.014	226.784	282.24	237.796	273.438	255.681	221.635	185.031	274.057
Gorai.002G060900.1.A	3.5.1.52//4.1.1.37 - Peptide-N(4)-(N-acetyl-beta-glucosaminyl)asparagine amidase / N-oligosaccharide glycopeptidase // Uroporphyrinogen decarboxylase / Uroporphyrinogen-III carboxy-lyase (1 of 1)	238.777	262.617	224.026	179.304	228.845	261.233	265.721	233.564	202.769	296.485	253.637	195.014	275.55	235.544	221.055	256.655	238.62	238.571	264.425	239.524	163.984	298.572	235.745	203.097	267.616	272.643	313.525			260.604	469.771	239.486	279.695	184.147	282.086	241.768	203.488	217.218	183.786	250.007	226.461	271.791	209.181	221.935	244.986	246.447	222.128	307.24
Gorai.002G060900.1.D	3.5.1.52//4.1.1.37 - Peptide-N(4)-(N-acetyl-beta-glucosaminyl)asparagine amidase / N-oligosaccharide glycopeptidase // Uroporphyrinogen decarboxylase / Uroporphyrinogen-III carboxy-lyase (1 of 1)	1504.87	1483.53	1425.6	1393.98	1439.63	1335.47	1797.71	1500.32	1323.84	2151.77	2075.46	1362.03	1892.36	1611.42	1421.31	1961.65	1514.34	1591.03	1786.14	1628.83	1031.7	1996.15	1549.31	1250.11	1612.8	1860.97	2076.86	772.524	1744.94	1751.47	3514.54	1812.54	1948.4	1244.73	2030.03	1433.65	1555.27	1699.51	1217.05	1703.9	1431.05	2052.84	1473.58	1512.28	1516.8	1635.84	1366	1827.52
Gorai.008G018500.1.A	3.5.1.60 - N-(long-chain-acyl)ethanolamine deacylase / N-acylethanolamine amidohydrolase (1 of 2)	17.7194	9.72039	8.14845	11.7259	10.864		11.8682	14.3306	19.7244	14.4663		13.6973	15.8553	11.4227	12.097	10.488	17.7801	27.8921	12.4313	18.6625	11.4896	13.028	10.5603	17.3591	22.9726	15.5789	14.0595			16.7441	18.8505	20.7767	19.9682	23.2646	12.3014	36.0142	26.732	19.831	26.7502	31.8159	22.5272	24.1091	16.3505	15.4014	12.9404	15.7946	10.9036	20.5703
Gorai.008G018500.1.D	3.5.1.60 - N-(long-chain-acyl)ethanolamine deacylase / N-acylethanolamine amidohydrolase (1 of 2)	173.115	181.678	203.255	262.039	203.56	196.338	183.874	224.23	336.375	221.689	297.512	438.858	234.319	328.079	414.703	264.721	325.064	414.547	319.113	335.095	456.884	279.645	409.706	466.702	320.441	385.33	529.938	380.398	105.67	464.326	287.263	490.375	352.427	696.446	454.277	509.78	486.649	503.376	663.786	464.995	485.143	478.85	452.735	491.181	498.314	400.89	413.819	463.397
Gorai.013G053300.1.D	3.5.1.60 - N-(long-chain-acyl)ethanolamine deacylase / N-acylethanolamine amidohydrolase (1 of 2)	324.286	323.498	437.206	501.598	367.038	385.559	386.19	435.946	652.23	443.609	436.745	749.832	411.95	583.419	626.221	436.663	556.688	614.737	484.162	536.869	667.152	530.916	539.18	800.561	569.476	650.959	669.249	730.633		593.901	332.44	650.414	559.91	759.252	556.8	647.491	592.245	620.326	743.917	657.988	583.164	616.024	618.446	695.6	663.058	568.339	584.225	528.27
Gorai.011G081700.1.A;Gorai.011G081700.1.D	3.5.1.88 - Peptide deformylase / Polypeptide deformylase (1 of 2)	112.053	127.952	125.935	80.0898	85.9974	112.633	95.8219	74.0812	68.537	100.774	101.255	73.4131	91.8888	63.9437	58.4838	61.1959	68.1461	77.0875	63.4239	74.883	45.2546	69.3319	75.4445	59.5317	90.6999	73.7424	95.69			69.4945	75.5276	56.8111	61.1605	56.5419	65.6484	84.4773	59.9688	81.7358	66.3806	60.2379	87.608	72.193	80.5991	59.1277	75.537	75.3397	70.3753	72.8035
Gorai.011G095500.1.D	3.5.1.88 - Peptide deformylase / Polypeptide deformylase (1 of 2)	18.3865	13.7179	21.2449	18.1751	17.9587	17.6494	17.8992	15.8132	23.3884	17.5334	27.8506	23.5033	16.2325	13.9234	18.6861	18.5964	17.5755		19.7826	15.5284	18.9793	17.7374	20.7673	16.7217	40.8352	54.1795						27.1973	25.9404	22.6371	29.5778	28.8163	24.2137	28.658	22.5512	26.8074	52.9546	29.4556	29.4841	31.0472	31.1809	39.9278	29.6004	19.4742
Gorai.002G008900.1.A;Gorai.002G008900.1.D	3.5.1.9 - Arylformamidase / Kynurenine formamidase (1 of 5)	601.2	584.134	618.055	517.441	554.95	711.584	543.07	469.013	454.819	599.699	570.922	368.838	677.232	369.092	429.473	597.157	479.08	553.419	568.817	622.043	458.467	477.212	495.627	360.568	489.564	313.305	434.006			401.391	1155.18	292.367	385.105	297.532	273.12	297.628	277.375	302.18	261.594	314.358	257.489	219.297	277.557	268.892	300.529	410.273	329.227	236.488
Gorai.002G009000.1.D	3.5.1.9 - Arylformamidase / Kynurenine formamidase (1 of 5)	427.256	444.176	369.997	359.548	412.716	506.426	390.844	391.259	307.391	360.661	416.263	284.857	412.13	278.529	272.978	461.152	357.084	394.852	416.14	331.33	321.243	352.222	418.997	323.356	246.649	213.537	330.649			264.639	744.273	232.673	280.278	253.042	249.781	253.732	229.089	213.967	204.546	221.72	219.867	168.611	219.003	184.23	156.277	272.379	204.024	173.64
Gorai.013G046500.1.A	3.5.1.9 - Arylformamidase / Kynurenine formamidase (1 of 5)	87.0933	102.84	128.634	78.1131	57.4942	64.3418	52.0376	50.5884	52.4999	38.415	44.6627	52.4319	44.7974	37.3831	55.5038	32.9505	41.4341	44.9505	41.5406	39.3856	29.3118	48.6294	51.7933	22.9827	34.704	38.7159	43.884			45.2865	107.779	40.3055		45.1567	58.0642	61.0273	47.2597	39.5963	71.9895	56.9559	76.0051	51.5669	42.9111	50.348	65.1025	48.6589
Gorai.013G046600.1.A;Gorai.013G046600.1.D	3.5.1.9 - Arylformamidase / Kynurenine formamidase (1 of 5)	520.717	583.663	553.255	477.937	506.402	594.883	484.338	482.072	463.893	604.711	634.56	420.813	728.468	511.058	487.436	887.641	514.451	610.791	748.484	651.453	575.654	513.331	779.785	523.721	685.438	455.943	749.35			578.681	1310.64	471.396	606.686	437.366	438.169	575.625	463.919	382.098	462.463	413.911	450.891	351.239	431.446	427.113	404.758	664.472	638.658	488.911
Gorai.005G232800.1.D	3.5.1.98 - Histone deacetylase / HDAC (1 of 19)	255.421	276.788	330.898	174.432	228.457	213.55	202.926	208.304	206.021	250.626	195.342	164.923	236.371	190.524	221.242	252.362	202.118	188.378	195.098	319.414	191.478	225.556	217.865	164.567	230.261	253.736	244.9			200.046	270.207	198.537	162.603	179.67	185.069	220.624	191.559	174.687	205.953	155.605	195.44	172.716	98.6285	148.941	179.616	172.79	138.509	194.371
Gorai.010G111500.1.A;Gorai.010G111500.1.D	3.5.1.99 - Fatty acid amide hydrolase / Oleamide hydrolase (1 of 9)	58.1092	72.0099	83.276	80.2532	79.9688	51.192	80.9161	97.2031	137.718	59.3914	98.8285	159.354	99.1599	147.158	166.891	94.8749	141.891	163.973	144.045	135.065	195.545	133.451	170.143	280.105	143.576	164.455	219.567			247.473	99.1642	165.605	123.666	338.498	203.95	258.771	195.746	207.799	363.19	215.338	252.599	250.796	224.853	227.587	261.863	190.008	207.014	254.584
Gorai.007G069300.1.A	3.5.2.3 - Dihydroorotase / DHOase (1 of 1)	112.895	134.924	124.899	73.6232	127.998	152.947	131.51	101.44	71.6244	130.949	81.6721	59.4903	159.534	78.1611	66.7391	133.395	103.681	136.702	137.534	183.41	137.239	102.143	126.512	80.2756	145.493	83.4988	100.878		374.636	80.1253	128.664	62.8862	81.6465	40.8979	58.6116	62.7969	57.2524	63.648	46.745	55.4313	55.4445	60.9736	61.4002	57.3409	60.4507	89.5188	69.829	53.3821
Gorai.007G069300.1.D	3.5.2.3 - Dihydroorotase / DHOase (1 of 1)	37.6999	43.0299	41.8758	28.533	45.2717	45.5353	45.7066	35.8534	30.4143	45.6996	31.4322	26.5829	47.6012	30.7734	27.2735	43.6898	37.0119	48.7993	62.1413	52.6482	47.8678	42.0839	45.7643	35.7053	48.1485	39.5393	51.2934			41.7094	46.8768	25.6943	33.9673	23.3605	29.514	20.7626	29.5245	27.3558	23.5737	24.8607	28.9816	25.653	23.4009	26.2432	26.6874	31.0627	24.8761	31.1339
Gorai.001G059600.1.A;Gorai.001G059600.1.D;Gorai.003G119600.1.A;Gorai.003G119600.1.D	3.5.2.6 - Beta-lactamase / Penicillinase (1 of 3)	32.9944	45.4271	35.0367	38.9025	38.9036	38.3997	25.9623	23.4958	28.9156	24.8593		31.9313	22.2621	17.3761	24.7296	23.0424	24.9526	29.4595	29.4154		29.7728	22.7382	18.3271	33.4162	39.8041	39.5504						23.7639		27.4737	20.5073	24.2112	30.0666	27.7118		26.6571	35.0585		24.1249		37.7344	28.6259	31.0931	35.7973
Gorai.005G213100.1.A	3.5.2.9 - 5-oxoprolinase (ATP-hydrolyzing) / Pyroglutamase (ATP-hydrolyzing) (1 of 1)	530.107	480.002	444.433	371.386	481.26	490.991	473.148	521.5	355.953	469.313	473.956	293.654	512.522	507.077	423.311	486.895	479.89	502.152	474.86	531.976	583.816	567.992	548.015	474.798	426.048	441.371	532.216	341.082		554.228	343.898	407.517	560.44	275.748	460.163	342.682	319.491	317.791	269.374	278.087	288.923	384.227	436.35	404.97	440.344	564.565	476.152	337.487
Gorai.005G213100.1.D	3.5.2.9 - 5-oxoprolinase (ATP-hydrolyzing) / Pyroglutamase (ATP-hydrolyzing) (1 of 1)	55.6048	50.3823	48.4361	38.7751	46.8977	54.004	44.6301	53.7136	39.9457	53.0988	51.8815	40.3965	55.5952	49.6023	52.8403	46.657	47.3575	49.9887	53.9344	62.2011	63.6031	59.3188	53.0507	45.7337	49.8106	53.6511	61.6213			67.2299	48.6189	56.0731	61.0935	36.7291	59.4208	47.0445	43.2935	47.3086	34.7879	38.8325	34.7523	43.179	50.6582	54.8494	50.3199	62.8018	61.8006	50.2982
Gorai.009G265900.1.A;Gorai.009G265900.1.D	3.5.3.1 - Arginase / Canavanase (1 of 1)	525.75	549.122	572.465	430.067	518.702	629.962	449.318	383.403	418.681	526.824	445.764	457.604	534.188	405.517	538.927	547.872	470.419	545.492	586.282	641.349	435.973	546.407	641.27	434.44	647.967	575.922	612.401	636.656	634.433	641.682	1064.44	657.251	495.213	634.467	628.2	619.119	711.49	639.977	608.875	728.598	460.658	456.994	584.937	565.998	526.78	602.325	707.121	544.37
Gorai.007G285600.1.A;Gorai.007G285600.1.D	3.5.4.3 - Guanine deaminase / Guanine aminase (1 of 1)	132.65	130.674	139.099	80.0618	88.0229	92.6739	103.539	96.7773	89.1547	115.937	109.387	90.0844	104.117	84.7773	91.8746	116.565	96.5637	88.9571	93.1091	100.913	79.9955	110.172	97.6938	72.2368	91.273	79.1788	105.006			83.6883	128.733	68.5173	62.3163	63.2994	78.6591	75.553	75.3186	70.1745	68.9947	72.815	76.5538	78.5346	55.4262	37.6181	60.0048	52.8758	57.0772	61.2365
Gorai.002G022900.1.A	3.5.4.31 - S-methyl-5'-thioadenosine deaminase / MTA deaminase (1 of 1)	573.318	614.416	584.563	321.18	567.893	607.728	609.722	558.803	329.456	672.821	637.556	315.326	651.159	486.772	481.582	653.591	538.236	662.737	697.053	807.552	613.505	781.025	729.151	489.14	625.315	547.043	967.047		1022.11	662.452	1326.26	533.671	597.62	281.686	641.914	398.452	418.239	469.833	321.046	392.049	427.045	478.847	371.838	344.934	483.576	505.582	459.344	418.5
Gorai.002G022900.1.D	3.5.4.31 - S-methyl-5'-thioadenosine deaminase / MTA deaminase (1 of 1)	121.408	127.55	113.49	98.6605	160.619	154.532	166.842	133.764	105.395	179.324	155.996	105.787	192.669	137.234	130.572	171.155	157.893	192.204	181.5	171.497	156.851	177.758	206.466	142.296	151.667	147.21	227.152		752.057	238.063	328.947	184.06	171.716	97.0289	174.112	150.274	147.735	140.477	113.17	161.28	153.494	168.469	144.444	129.394	160.605	143.96	151.137	154.843
Gorai.010G179000.1.A	3.5.4.4 - Adenosine deaminase / Adenosine aminohydrolase (1 of 1)	140.248	163.405	139.512	111.822	157.037	177.687	164.35	147.838	108.93	166.626	131.546	111.297	186.786	125.603	105.248	119.916	131.417	117.453	145.308	146.672	156.046	119.116	106.516	126.978	164.353	123.519	100.645			107.352	125.898	95.2526	103.745	66.1111	78.6693	78.7457	73.2338	82.5229	60.4322	87.0675	66.2438	70.536	84.7735	81.9641	66.1223	88.5407	74.5542	63.1397
Gorai.004G284000.1.A	3.5.4.5 - Cytidine deaminase / Cytosine nucleoside deaminase (1 of 3)	137.235	158.752	183.536	152.053	121.464	106.719	161.611	151.73	137.811	192.332	150.847	131.261	199.278	122.211	127.896	146.98	117.012	86.5622	153.618	213.447	141.196	104.035	113.94	95.7897	129.545	107.631	71.3085			76.1753	94.2897	89.0936	99.9919	51.8812	48.0184	62.0139	56.0276	55.7221	27.0226	39.8367	20.5653	20.3295	31.2812	40.0179	32.4359	53.1835	53.0531	41.1622
Gorai.004G284000.1.D	3.5.4.5 - Cytidine deaminase / Cytosine nucleoside deaminase (1 of 3)		9.40061	22.1623	11.7475	9.29164	5.59384	14.8776	15.7392	11.6367	21.9712	6.67726	10.1756	12.3177	7.20289			6.88008	5.03822	10.3345	11.2518						10.6484																		8.01266
Gorai.013G228000.1.A;Gorai.013G228000.1.D	3.5.4.5 - Cytidine deaminase / Cytosine nucleoside deaminase (1 of 3)	53.6361	41.3403	49.6108	34.2197	27.0239	43.3632	25.2765	33.6668	21.5258	24.2198	29.8713	22.6508	49.6765	33.7259	27.3981	37.3485	21.4263	15.0078	26.2571	33.269	16.1961	20.8302	16.4938	17.8831	26.0746	26.0985	22.8309			22.607	34.6316	24.5528	23.1585	21.9243	19.4679	18.2134	24.0353	17.6553	16.347	19.0896	16.6341	10.4826	21.039	18.8205	13.2181	29.1864	19.7285	20.061
Gorai.006G183500.1.A;Gorai.006G183500.1.D;Gorai.012G115700.1.A;Gorai.012G115700.1.D	3.5.4.6 - AMP deaminase / Myoadenylate deaminase (1 of 3)		6.58091			7.61111	8.90662			22.506			21.1605		9.07226	13.6605		7.96722	21.8898			15.3818	8.63865	11.4416	12.361										19.3993		16.15	13.6971		15.7285	10.7806	12.2616	14.491		4.33409	11.3194	15.2209
Gorai.013G159800.1.D	3.5.99.10 - 2-iminobutanoate/2-iminopropanoate deaminase / Enamine/imine deaminase (1 of 2)	1386.82	1601.96	1408.14	698.131	1370.35	1689.36	981.963	590.727	489.092	998.97	733.36	510.295	1059.7	519.71	585.326	1075.1	676.426	1624.68	1112.71	1327	741.25	785.488	1112.82	523.846	1011.6	578.791	857.282	1054.65	1790.85	706.777	2725.54	633.678	657.317	528.342	658.576	559.012	539.43	508.711	527.102	562.921	685.078	553.858	424.64	436.456	540.214	645.552	673.821	491.709
Gorai.004G249600.1.A	3.5.99.2 - Aminopyrimidine aminohydrolase / Thiaminase II (1 of 2)	271.313	256.48	282.561	252.235	253.459	291.843	368.119	344.66	247.823	416.62	335.637	282.254	478.976	344.611	310.082	441.315	382.128	352.738	510.781	537.802	490.645	422.207	412.137	330.75	502.127	349.322	323.145			338.3	344.034	338.265	346.888	219.543	211.841	210.503	241.403	267.826	196.229	284.593	176.326	212.448	234.946	246.548	219.315	314.128	259.057	171.389
Gorai.004G249600.1.D	3.5.99.2 - Aminopyrimidine aminohydrolase / Thiaminase II (1 of 2)	70.944	54.1827	48.2092	38.3316	41.8063	40.6572	52.6903	50.1194	36.1958	84.3524	60.2431	37.4782	80.8633	53.4206	43.6332	92.7047	53.1043	49.5611	81.735	93.2451	63.5153	55.9616	55.7988	44.1812	60.9721	49.8539	40.6874			48.3682	65.8299	48.4914	50.309	33.9876	30.6652	25.7133	27.9288	35.4698	26.7542	40.2364	26.7934	29.2024	33.8425	32.2585	34.9062	37.2975	36.5221	21.6646
Gorai.007G273300.1.A	3.5.99.2 - Aminopyrimidine aminohydrolase / Thiaminase II (1 of 2)	470.689	478.033	459.008	400.217	429.243	478.597	488.761	447.566	354.154	542.834	432.121	384.522	508.792	460.857	406.026	493.449	468.534	455.439	538.602	504.697	544.548	479.666	448.603	425.683	592.825	444.247	445.737			430.422	488.626	390.024	450.858	352.609	428.935	350.46	371.287	355.625	336.161	391.512	345.286	372.672	387.771	368.632	452.898	498.562	446.828	393.999
Gorai.007G273300.1.D	3.5.99.2 - Aminopyrimidine aminohydrolase / Thiaminase II (1 of 2)	37.934	40.2157	39.7969	39.9649	44.577	55.5919	45.9141	49.2745	35.1272	52.186	42.6774	42.3231	70.9306	33.0052	50.7003	48.2483	50.5429	41.2797	57.9726	54.5524	76.0125	54.4754	56.4312	40.6842	99.0274	75.2266	76.483			40.8026	67.5079	73.1614	59.3786	48.5508	58.8499	57.0983	43.5964	62.6323	55.5477	41.3743	47.0574	54.9824	61.993	53.0314	50.877	126.671	65.4728	47.1306
Gorai.013G128200.1.D	3.6.1.11 - Exopolyphosphatase / Metaphosphatase (1 of 1)	102.643	88.2748	102.401	115.761	92.1028	93.579	95.3026	101.83	122.221	122.923	99.3408	120.567	97.5084	106.888	106.402	92.3987	99.2682	111.251	86.6539	107.129	100.81	103.648	106.811	106.318	116.407	145.692	142.331	1891.31		117.303		106.765	113.082	161.627	105.236	139.059	111.57	110.425	122.679	125.002	112.552	114.692	147.721	152.886	140.234	137.443	144.985	148.043
Gorai.002G100400.1.A;Gorai.002G100400.1.D	3.6.1.13//3.6.1.22//3.6.1.53 - ADP-ribose diphosphatase / ADPR-PPase // NAD(+) diphosphatase / NADP pyrophosphatase // Mn(2+)-dependent ADP-ribose/CDP-alcohol diphosphatase / Mn(2+)-dependent ADP-ribose/CDP-alcohol pyrophosphatase (1 of 7)	21.2231	16.5477	15.5678	12.1281	34.7785	32.075	17.083	30.6315	24.6481	21.9569	23.1305	21.8357	27.2771	17.654	24.8378	12.8476	22.2946	23.9781	31.3897	38.305	38.7736	41.05	26.6368	47.3947	41.283	41.1825	33.7805			45.2374	47.6105	34.5487	32.9482	35.63	25.4063	71.376	36.2056	40.7343	27.0495	41.3525	28.5131	44.7552	50.4119	64.9694	40.418	56.5159	55.4389	24.7412
Gorai.010G248700.1.A	3.6.1.13//3.6.1.22//3.6.1.53 - ADP-ribose diphosphatase / ADPR-PPase // NAD(+) diphosphatase / NADP pyrophosphatase // Mn(2+)-dependent ADP-ribose/CDP-alcohol diphosphatase / Mn(2+)-dependent ADP-ribose/CDP-alcohol pyrophosphatase (1 of 7)	147.22	151.697	131.668	91.9122	122.29	160.085	109.996	105.717	74.8032	116.021	96.7041	71.7609	107.026	89.9944	81.3966	105.199	83.7398	113.823	103.92	126.145	88.0638	98.0304	117.435	80.7252	115.334	131.227	134.694			168.771	387.425	120.874	129.861	150.082	138.474	142.943	156.693	141.846	200.222	225.193	186.688	193.649	203.4	181.439	238.922	323.587	333.595	199.853
Gorai.010G248700.1.D	3.6.1.13//3.6.1.22//3.6.1.53 - ADP-ribose diphosphatase / ADPR-PPase // NAD(+) diphosphatase / NADP pyrophosphatase // Mn(2+)-dependent ADP-ribose/CDP-alcohol diphosphatase / Mn(2+)-dependent ADP-ribose/CDP-alcohol pyrophosphatase (1 of 7)	54.8862	44.3911	39.2997		44.1971	42.4937	39.6114	29.3979	28.1736	46.2473	36.5517	30.7141	46.1494	30.1067	28.1004	40.2754	31.1176	38.0849	34.1973	36.0541	33.8002	35.4658	39.163	33.8354	49.3157	45.1417				55.3314	97.5098	50.4606	39.0236	47.4844	45.1776	42.0114	53.2221	46.8599	63.3327	67.1516	59.1071	75.5171	83.7426	63.251	82.976	93.8594	110.821	63.3742
Gorai.001G199000.1.A	3.6.1.15 - Nucleoside-triphosphate phosphatase / Nucleoside-triphosphatase (1 of 1)	110.457	118.405	115.399	135.363	127.118	142.965	144.249	150.201	164.566	152.065	144.957	156.513	145.914	162.87	113.921	137.973	149.475	173.987	153.332	132.192	166.903	138.496	121.31	150.716	215.524	190.007	149.368			114.001	258.572	122.962	143.673	100.455	122.591	150.024	124.241	134.975	103.151	149.414	116.054	92.3548	159.506	198.517	130.294	163.545	112.654	104.852
Gorai.001G199000.1.D	3.6.1.15 - Nucleoside-triphosphate phosphatase / Nucleoside-triphosphatase (1 of 1)	26.3866	27.5348	29.9861	35.0309	42.6113	46.2528	21.7603	36.9824	44.9861	28.697	16.918	29.3085	24.5106	45.2229	13.0161	26.8495	31.6213	37.5265	21.0601	23.4556	24.9224	21.0518	22.2521	37.8081	28.96	33.581	40.5881			37.4679	61.0021	17.1627	17.5952	13.6588	34.4706	38.5537	14.9146	21.2521	21.4147	31.3942	43.9457	20.528	47.1721	50.549	41.8318	50.6388	65.7876	47.5301
Gorai.012G019900.1.A	3.6.1.17 - Bis(5'-nucleosyl)-tetraphosphatase (asymmetrical) / Dinucleosidetetraphosphatase (asymmetrical) (1 of 2)	1397.2	1461.39	1470.95	882.46	1102.82	1369.61	1426.01	1133.92	874.712	1473.89	1211.13	830.915	1488.05	1004.57	803.037	1676.61	1122.92	1405.83	1560.85	2041.45	1576.19	1425.62	1571.15	986.796	1586.98	1021.14	1422.38	416.002	406.745	868.594	2195.84	768.298	1085.02	717.724	807.937	777.248	670.574	678.508	787.014	1024.04	606.79	793.102	811.164	901.453	846.726	1211.88	883.911	942.071
Gorai.012G181200.1.D	3.6.1.17 - Bis(5'-nucleosyl)-tetraphosphatase (asymmetrical) / Dinucleosidetetraphosphatase (asymmetrical) (1 of 2)	112.24	130.577	134.341	101.133	124.449	147.021	147.287	126.602	103.816	181.195	115.709	107.305	168.753	121.259	104.978	170.584	129.557	173.938	178.696	201.079	134.146	158.445	162.337	125.811	232.918	167.704	190.355			133.973	254.657	138.604	122.249	82.4795	124.643	117.673	119.676	125.917	91.7273	120.32	101.753	118.911	122.044	104.637	105.32	128.733	113.786	109.254
Gorai.006G143000.1.A;Gorai.006G143000.1.D	3.6.1.18 - FAD diphosphatase / FAD pyrophosphatase (1 of 1)	74.0607	68.2173	42.7986	84.5888	117.877	86.4146	74.7789	66.7732	73.6676	100.952	66.1507	65.6115	71.3174	57.2023	73.1353	67.6887	76.9395	55.7925	65.3513	76.2078	71.8391	65.8038	65.7622	83.6577	90.0237	66.2323	83.6125			73.9209	115.553	64.4072	23.1081	59.8129	42.6859	69.5963	65.5941	61.6293	70.5953	86.9638	72.7474	79.0487	91.8906	77.23	80.261	73.2662	87.8653	73.2721
Gorai.006G219600.1.A	3.6.1.19 - Nucleoside-triphosphate diphosphatase / Nucleoside-triphosphate pyrophosphatase (1 of 1)	130.954	155.665	167.404	110.554	120.521	147.827	107.233	110.651	64.2899	122.381	110.709	74.9151	158.907	84.7625	75.9753	119.381	91.7434	127.374	129.818	165.41	119.739	114.307	131.222	83.3659	142.89	99.9301	118.583			88.0572	228.893	84.6545	105.976	52.7344	61.703	44.4864	63.2639	82.5501	59.364	95.2338	43.7391	57.1365	67.754	72.4116	56.0845	100.949	100.793	62.416
Gorai.006G219600.1.D	3.6.1.19 - Nucleoside-triphosphate diphosphatase / Nucleoside-triphosphate pyrophosphatase (1 of 1)	676.597	685.398	773.291	506.174	536.502	681.327	537.815	338.79	308.203	712.462	460.787	364.896	509.013	396.525	307.608	554.155	403.56	619.223	469.236	598.904	336.5	407.42	538.494	371.163	440.747	335.835	396.088			384.987	760.609	375.976	522.16	293.537	299.454	206.616	379.22	337.972	200.54	382.728	152.668	241.341	293.564	305.449	236.302	303.579	244.257	226.566
Gorai.006G210900.1.A;Gorai.006G210900.1.D	3.6.1.21 - ADP-sugar diphosphatase / ADP-sugar pyrophosphatase (1 of 1)	266.133	271.918	239.034	151.258	233.079	291.34	192.249	202.733	137.559	205.114	194.055	156.196	194.45	160.183	188.502	195.07	188.414	191.943	187.292	216.655	150.839	188.268	213.089	133.668	202.171	205.562	239.033			185.572	275.786	178.117	139.188	115.762	155.876	184.281	178.973	148.17	135.732	168.295	173.354	149.082	153.845	117.471	170.253	160.259	162.298	145.886
Gorai.009G203100.1.D	3.6.1.23 - dUTP diphosphatase / dUTPase (1 of 1)	3062.64	3886.78	4073.41	1957.58	2787.2	3034.83	1759.23	1843.23	1245.66	1861.9	1946.65	1026.79	1620.52	1087.46	1056.39	1475.35	1125.33	1298.8	1043.03	1266.74	894.779	1261.2	1036.58	748.911	981.811	950.029	1155.29	296.177		411.259	1133.86	444.746	617.116	201.134	301.418	466.386	275.095	394.836	260.018	282.598	344.108	394.773	206.836	250.488	212.944	229.78	177.882	149.031
Gorai.010G059300.1.A	3.6.1.25//3.6.1.3 - Adenosinetriphosphatase / Triphosphatase (1 of 2)	334.021	333.418	351.195	291.596	312.669	377.943	418.208	400.248	274.479	434.931	352.364	306.81	560.896	321.536	302.888	517.197	339.029	365.85	470.631	607.164	477.799	464.179	438.761	301.117	749.297	426.4	429.528			347.216	605.546	374.305	392.124	294.866	254.789	355.24	319.029	369.991	256.194	411.267	255.561	297.321	374.563	341.415	338.158	508.198	447.407	291.286
Gorai.010G059300.1.D	3.6.1.25//3.6.1.3 - Adenosinetriphosphatase / Triphosphatase (1 of 2)	1443.74	2331.58	2518.65	2318.9	2338.49	1576.31	2633.44	2111.33	1495.92	3166.08	3124.1	1399.58	2863.42	2366.48	1071.32	2256.16	2019.4	2282.98	2198.13	2441.59	2431.91	2038.35	2368.78	1765.66	4218.19	3245.25	2743.69			2022.23	6205.5	1715.33	1908.15	902.906	1812.89	1538.37	1334.35	1474.74	783.116	1603.46	1040.74	1311.92	1373.4	1296.86	1223.34	2219.8	2171.73	1555.61
Gorai.013G079300.1.A	3.6.1.55 - 8-oxo-dGTP diphosphatase / 8-oxo-dGTPase (1 of 1)	471.602	379.177	421.576	279.908	331.015	486.675	399.733	284.947	218.594	532.482	357.035	225.718	623.226	298.241	236.916	515.278	331.633	490.117	492.527	685.632	487.932	348.5	560.7	404.95	709.453	373.512	426.376		179.191	313.149	884.464	292.701	510.605	193.084	243.758	206.106	192.1	248.964	134.027	202.306	119.939	167.149	180.129	183.629	108.757	202.837	147.983	112.897
Gorai.013G079300.1.D	3.6.1.55 - 8-oxo-dGTP diphosphatase / 8-oxo-dGTPase (1 of 1)	171.896	153.403	225.493	103.033	112.328	132.514	168.463	153.763	149.104	244.184	184.527	187.185	269.105	152.595	162.722	253.607	178.685	170.887	222.074	270.21	204.523	178.681	225.95	175.486	284.081	128.472	170.579			180.567	206.109	188.547	168.242	141.543	135.848	111.048	138.867	164.317	114.147	118.145	115.874	119.703	95.6621	110.411	138.564	125.072	106.304	93.6912
Gorai.005G135500.1.A	3.6.1.6 - Nucleoside diphosphate phosphatase / Nucleoside-diphosphatase (1 of 1)		16.7712		9.35192		11.5222	17.997	11.1214		13.2538	18.6106	7.73555	15.0195	11.4141	8.87953	13.0241	7.03056	11.7775	8.59592	21.6282	8.61261	9.98446	10.3668	9.04071	15.6206	20.3868	7.37818			15.8534		15.5085	13.7851	10.0839	14.6883	13.0767	12.0408	11.606	8.04525	8.43707	10.9229	13.2603	11.6654	12.4205	12.3977	9.38499	13.997	11.2208
Gorai.011G239400.1.A	3.6.1.62 - 5'-(N(7)-methylguanosine 5'-triphospho)-[mRNA] hydrolase / M(7)GpppN-mRNA hydrolase (1 of 1)	206.953	223.393	216.513	203.524	225.379	227.957	174.539	179.674	194.571	168.873	168.261	174.069	139.218	155.119	157.41	156.295	145.26	161.283	133.337	139.201	140.966	136.296	140.321	133.543	150.891	146.811	157.41			131.401	135.538	131.856	125.637	129.384	140.496	152.306	139.351	136.766	138.47	128.393	144.458	128.518	121.83	131.912	123.003	110.977	120.836	141.141
Gorai.009G414600.1.A;Gorai.009G414600.1.D	3.6.1.7 - Acylphosphatase / Acylphosphate phosphohydrolase (1 of 3)	78.4283	86.1896	89.2493	45.24	77.0241	82.217	59.1634	47.7679	44.502	63.1634	90.6294	67.7295	73.8369	73.8862	73.6605	141.255	77.5111	53.0941	86.3259	89.9233	71.8499	65.4601	89.1762	43.4627	174.624	118.675	158.617			83.0519	139.345	74.6183	47.81	38.8325	63.0712	85.7268	70.8855	95.3336	76.8838	132.472	60.5927	73.0294	87.5304	101.221	69.6061	85.994	72.1561	52.6715
Gorai.010G082300.1.A	3.6.1.9 - Nucleotide diphosphatase / Nucleotide pyrophosphatase (1 of 2)	121.995	139.903	130.175	126.709	109.032	149.926	91.9624	121.818	97.0303	76.149	77.455	75.1841	70.3364	85.7853	67.3341	54.7995	68.3654	66.2014	62.2067	40.9804	60.456	89.3222	61.8569	70.87	65.3508	66.713	55.5918			61.2145	61.6467	50.1956	65.5266	61.213	68.4505	55.5768	69.846	59.7598	61.3964	56.6407	62.2678	70.1528	62.3126	67.884	72.2903	67.0247	76.7854	69.4112
Gorai.001G172700.1.A;Gorai.001G172700.1.D	3.6.3.16 - Arsenite-transporting ATPase / Arsenite-translocating ATPase (1 of 6)	159.3	200.711	166.257	158.511	165.629	114.784	138.503	163.95	181.426	182.498	170.18	169.181	154.503	163.712	198.93	184.826	173.466	161.558	184.934	154.219	142.175	147.284	170.322	136.492	159.052	193.974	170.156			176.599	271.002	179.766	187.208	222.039	177.411	222.353	199.492	174.616	211.725	212.463	246.976	182.926	188.217	183.906	214.286	190.856	219.201	211.031
Gorai.004G155900.1.A	3.6.3.16 - Arsenite-transporting ATPase / Arsenite-translocating ATPase (1 of 6)	1009.95	1077.16	1000.36	885.035	958.697	931.399	908.679	926.829	855.653	1089.9	1055.93	891.374	1028.29	919.891	967.472	977.531	913.74	860.937	967.999	973.477	841.64	903.101	889.166	842.232	1073.96	1035.6	940.993			989.109	1236.09	1045.67	1010.95	1117.61	906.829	970.002	999.711	1020.05	979.651	1074.82	948.243	921.23	969.558	937.944	804.641	1152.31	1034.11	1055.9
Gorai.004G155900.1.D	3.6.3.16 - Arsenite-transporting ATPase / Arsenite-translocating ATPase (1 of 6)	400.482	401.559	431.652	345.187	404.637	374.131	405.566	380.288	373.223	512.07	444.009	361.119	442.024	381.045	372.978	484.207	351.522	379.229	461.14	563.05	420.755	399.234	397.542	376.936	452.432	427.142	366.241			372.312	461.697	393.856	330.639	335.678	364.436	371.611	407.691	362.871	292.632	396.832	321.307	288.094	410.02	383.94	324.747	419.076	274.884	266.999
Gorai.008G115800.1.A	3.6.3.16 - Arsenite-transporting ATPase / Arsenite-translocating ATPase (1 of 6)	51.4443	54.2569	45.4419	54.0791	42.9217	33.3673	36.151	46.1148	39.9038	46.116	48.6964	54.4431	50.1669	52.6574	60.2351	43.7571	48.7449	50.1573	48.9815	53.4723	44.0836	48.1434	53.1536	51.3037	54.119	73.2958	60.026			58.6069	106.508	66.7116	69.9634	70.6507	91.1014	92.7177	48.1366	51.5156	78.7348	71.574	88.6701	64.3425	68.9949	74.8251	84.1859	65.7769	64.7138	90.0538
Gorai.009G312500.1.A;Gorai.009G312500.1.D	3.6.3.16 - Arsenite-transporting ATPase / Arsenite-translocating ATPase (1 of 6)	208.345	225.593	202.699	203.078	222.988	196.762	232.697	212.015	186.594	234.341	258.442	229.635	257.003	225.215	247.986	239.715	227.785	263.419	270.224	229.724	186.071	221.942	194.24	215.056	200.694	215.065	134.269			244.203	254.865	236.913	207.546	223.133	216.527	164.181	226.592	249.017	204.531	221.653	209.853	223.902	222.563	197.361	231.476	215.439	225.04	182.752
Gorai.007G235300.1.A	3.6.3.2 - Magnesium-importing ATPase / Mg(2+)-importing ATPase (1 of 1)	61.5671	51.187	61.9656	68.0727	46.7972	44.1453	65.7169	69.8445	79.2343	68.1359	85.044	86.8993	97.1787	73.7828	80.3209	85.159	88.8122	104.648	99.1923	147.17	154.436	83.733	116.07	122.723	125.289	93.8162	131.542			112.051	75.9977	110.89	98.1154	125.133	102.061	94.5013	93.2794	104.146	114.363	104.236	92.1756	107.207	90.5486	92.9841	125.823	115.467	89.6078	136.932
Gorai.007G235300.1.D	3.6.3.2 - Magnesium-importing ATPase / Mg(2+)-importing ATPase (1 of 1)	705.005			879.745		828.523	1105.25	967.108	714.048	1267.96	870.654	988.475	1929.28	762.283	930.719	1304.03	908.836	1170.21	1297.42	1424.24	1599.91	1294.97	1278.71	1336.78	3276.29		1255.64			1326.95		1603.95	1344.2	1099.48	1185.78		1088.76	1544.92	1090.72	1465.73	755.302	1058.89	1380.2	1491.59	1247.79	1440.35	1111.56	867.633
Gorai.009G220900.1.A	3.6.3.35 - Manganese-transporting ATPase / ABC-type manganese permease complex (1 of 1)	83.6249	108.646	105.973	127.105	147.715	143.112	90.9992	85.677	232.722	92.4459	121.735	286.658	87.5457	135.844	164.986	96.7375	129.801	258.689	127.55	107.562	173.422	119.367	126.495	303.327	139.952	152.221	146.751			147.014	86.0095	176.629	109.711	197.01	142.925	190.688	171.125	173.351	245.613	167.127	205.68	148.397	146.765	142.519	212.147	126.784	199.557	135.189
Gorai.013G132500.1.A	3.6.3.7 - Sodium-exporting ATPase / Sodium-translocating P-type ATPase (1 of 1)	187.893	243.617	267.285	303.404	327.651	328.959	213.589	207.961	518.044	175.794	235.428	572.419	158.847	307.648	297.424	158.381	294.075	438.683	202.987	143.221	280.558	183.928	200.265	522.516	217.744	270.36	248.854			301.131	163.406	294.483	190.999	367.74	270.684	293.267	294.23	323.419	338.218	330.2	358.949	292.134	292.811	273.057	430.807	282.66	380.991	319.591
Gorai.013G132500.1.D	3.6.3.7 - Sodium-exporting ATPase / Sodium-translocating P-type ATPase (1 of 1)	28.5645	47.0513	36.3971	42.2088	49.6986	48.2665	27.9845	32.4697	70.7504	28.012	36.632	71.9831	23.2039	47.9548	44.0014	28.8335	36.8503	63.168	28.564	28.5461	45.7055	32.6275	33.7081	90.8931	31.3042	39.9862	38.684			40.7847	98.458	46.9086	33.3509	56.1595	50.1789	45.6062	40.2114	48.5155	61.3729	46.7565	60.7977	55.4353	46.8105	47.5492	70.197	48.0807	56.6778	56.5237
Gorai.004G280000.1.D	3.6.4.4 - Plus-end-directed kinesin ATPase / Kinesin (1 of 60)	64.8805	59.4821	47.5703	30.3096	43.4888	43.1005	50.6568	36.7454	47.5717	44.7631	65.0146	50.5427	25.1598	62.5266	54.1655	81.9624	57.9005	10.7259	73.0396	82.7741	29.0948	61.5725	42.803	26.5765		58.1149	60.8033			76.8411	81.7945	96.985	70.6065	92.3731	93.4321	99.0602	84.4701	113.222	76.1146	87.9219	67.9321	98.3912	87.8386	100.523	79.3027	78.4658	82.5363	73.5131
Gorai.006G188400.1.A	3.6.4.8 - Proteasome ATPase / RP triple-A protein (1 of 2)	492.954	457.917	493.943	485.85	408.11	436.286	514.056	525.454	521.459	594.526	476.828	502.999	637.38	489.129	541.9	560.638	489.136	405.047	567.913	658.614	536.318	549.862	421.236	461.287	635.936	563.486	413.578	477.182		550.972	498.816	682.029	506.327	463.403	462.404	426.352	658.198	646.254	353.539	533.501	355.476	401.165	542.78	538.084	380.94	432.587	488.318	318.108
Gorai.006G188400.1.D	3.6.4.8 - Proteasome ATPase / RP triple-A protein (1 of 2)	797.781	787.718	749.51	700.487	709.831	782.95	826.945	855.002	752.289	891.043	873.124	731.865	910.137	798.392	776.951	831.236	797.52	627.341	913.912	885.598	803.227	682.238	767.717	736.261	1108.69	768.262	821.472			697.547	1022.49	1015.36	948.426	662.958	889.775	819.974	1078.45	1166.12	730.185	991.931	818.169	913.093	975.842	973.824	714.198	941.349	890.256	689.514
Gorai.013G011900.1.A	3.6.4.8 - Proteasome ATPase / RP triple-A protein (1 of 2)	2026.54	2028.82	1840.41	2005.47	1880.82	2029.29	2021	2122.33	1874.24	2103.86	1803.99	1603.92	2129.7	1855.91	1610.46	1699.37	1642.64	1463.34	1851.4	2035.3	1719.63	1904.77	1537.68	1518.05	2294.14	1948.61	1567.12	1076.05	632.509	1572.68	1798.08	1578.36	1760.09	1279.77	1599.9	1580.1	1577.82	1703.87	1273.34	1575.55	1565.32	1635.86	1882.58	1737.76	1489.3	1929.04	1943.05	1470.21
[truncated: 12,495 more rows]
[truncated: 15 more columns]

## Sheet: Gb proteome data
Supplementary Data Sheet 5B. Correlation analysis of transcriptomic and proteomic profiling data of glycosyltransferases during cotton fiber development.
[truncated: 130 more rows]
