# Supplementary material for: Comparative multi “omics” profiling of Gossypium hirsutum and Gossypium barbadense fibers at high temporal resolution reveals key differences in polysaccharide composition and associated glycosyltransferases
Source: Front Plant Sci. 2026 Feb 19;17:1639424. doi: 10.3389/fpls.2026.1639424 (PMC12960611; doi:10.3389/fpls.2026.1639424)
Supplement: Supplementary Data Sheet 6 — Pearson Correlation Coefficient (PCC) analysis of Gossypium barbadense glycome, proteome and transcriptome profiles data. [file Table6.xlsx]

## Sheet: List of table contents
	Supplementary Data Sheet 6. Pearson Correlation Coefficient (PCC) analysis of Gossypium barbadense (Gb) glycome, proteome and transcriptome profiles data.
	Table S6 #	Title and contents
	6-a	PCC analysis of profiles of xyloglucan related glycome epitopes and glycosyl transferases of proteome
	6-b	PCC analysis of profiles of xylan related glycome epitopes and glycosyl transferases of proteome
	6-c	PCC analysis of profiles of homogalacturonan related glycome epitopes and glycosyl transferases of proteome
	6-d	PCC analysis of profiles of rhamnogalacturonan-I related glycome epitopes and glycosyl transferases of proteome
	6-e	PCC analysis of profiles of callose related glycome epitopes and glycosyl transferases of proteome
	6-f	PCC analysis of profiles of xyloglucan related glycome epitopes and transcripts of glycosyl transferases
	6-g	PCC analysis of profiles of xylan related glycome epitopes and transcripts of glycosyl transferases
	6-h	PCC analysis of profiles of homogalacturonan related glycome epitopes and transcripts of glycosyl transferases
	6-i	PCC analysis of profiles of rhamnogalacturonan-I related glycome epitopes and transcripts of glycosyl transferases
	6-j	PCC analysis of profiles of callose related glycome epitopes and transcripts of glycosyl transferases

## Sheet: 6-a
Table S6-a. PCC analysis of profiles of xyloglucan related glycome epitopes and glycosyl transferases of proteome
Epitopes/glycosyl transferases	GbFUT1-2At	GbMUR3-1At	GbMUR3-2At	GbMUR3-2Dt	GbMUR3-4At	GbMUR3-4Dt	GbXXT2-1Dt	GbXXT2-2At	GbXXT3-1At	GbXXT3-2At	GbXXT3-2Dt
XG-XX-1-C	0.801437	0.260222	0.90315	0.773362	0.562953	0.562953	0.758622	0.58849	0.683167	0.778705	0.778705
XG-XX-2-C	0.783205	0.243428	0.887364	0.757366	0.583726	0.583726	0.749751	0.570061	0.663283	0.761593	0.761593
XG-(XXXG)2-1-C	0.535299	0.0869091	0.708456	0.629041	0.399752	0.399752	0.553547	0.467494	0.541496	0.587467	0.587467
XG-(XXXG)2-2-C	0.800758	0.217823	0.898248	0.789885	0.576582	0.576582	0.766572	0.597634	0.714224	0.777068	0.777068
XG-(XXXG)3-1-C	0.701416	0.135115	0.871241	0.68062	0.428324	0.428324	0.696151	0.612869	0.628605	0.747505	0.747505
XG-(XXXG)3-2-C	0.805287	0.253221	0.899875	0.754909	0.622587	0.622587	0.76111	0.584187	0.675456	0.780374	0.780374
XG-XnLG-C	0.51868	0.0878274	0.682133	0.527988	0.464215	0.464215	0.504863	0.405811	0.46596	0.51144	0.51144
XG-XLX-1-C	0.807124	0.282296	0.864975	0.724031	0.678239	0.678239	0.758224	0.59486	0.662139	0.759839	0.759839
XG-XLX-2-C	0.734311	0.234865	0.801927	0.62294	0.695235	0.695235	0.699509	0.554931	0.593126	0.697432	0.697432
XG-XLX-3-C	0.726876	0.147408	0.880024	0.733765	0.523357	0.523357	0.719473	0.563614	0.641118	0.72571	0.72571
XG-L-1-C	0.899939	0.253326	0.923186	0.868797	0.571764	0.571764	0.856151	0.712081	0.82023	0.887313	0.887313
XG-L-2-C	0.88024	0.257223	0.949013	0.884137	0.507826	0.507826	0.843502	0.722952	0.797923	0.874867	0.874867
XG-Fuc-C	0.869216	0.237658	0.899008	0.821162	0.625211	0.625211	0.832719	0.68543	0.774974	0.845635	0.845635
XG-FF-1-C	0.911962	0.226042	0.885755	0.857664	0.628514	0.628514	0.879512	0.751142	0.841163	0.893464	0.893464
XG-FF-2-C	0.889782	0.274919	0.924576	0.836533	0.600181	0.600181	0.837333	0.705183	0.777184	0.865394	0.865394
XG-XX-1-K	-0.735453	-0.0218139	-0.522331	-0.505774	-0.622618	-0.622618	-0.717892	-0.656252	-0.717849	-0.738089	-0.738089
XG-XX-2-K	-0.885928	-0.194201	-0.659703	-0.749854	-0.618983	-0.618983	-0.838999	-0.790731	-0.858689	-0.85289	-0.85289
XG-(XXXG)2-1-K	0.152238	-0.163925	0.165937	0.234503	-0.29446	-0.29446	0.192571	0.22499	0.182751	0.216865	0.216865
XG-(XXXG)2-2-K	-0.831233	-0.264432	-0.655894	-0.710249	-0.667014	-0.667014	-0.731566	-0.641256	-0.75209	-0.758666	-0.758666
XG-(XXXG)3-1-K	-0.455905	0.0734322	-0.268441	-0.478231	-0.289803	-0.289803	-0.472251	-0.452423	-0.5531	-0.471931	-0.471931
XG-(XXXG)3-2-K	-0.350196	-0.161569	-0.266879	-0.430484	-0.155656	-0.155656	-0.268511	-0.255312	-0.431458	-0.301803	-0.301803
XG-XnLG-K	-0.274921	-0.270829	-0.262239	-0.00383657	-0.529662	-0.529662	-0.127776	-0.0518818	0.030201	-0.173896	-0.173896
XG-XLX-1-K	-0.742348	-0.425577	-0.686798	-0.592042	-0.761813	-0.761813	-0.586234	-0.420389	-0.567936	-0.619562	-0.619562
XG-XLX-2-K	-0.78132	-0.354407	-0.732099	-0.661313	-0.742965	-0.742965	-0.668468	-0.487319	-0.639255	-0.696011	-0.696011
XG-XLX-3-K	-0.1058	-0.284315	-0.0135917	0.0804568	-0.604392	-0.604392	0.00716492	0.0251605	-0.0454267	-0.0320214	-0.0320214
XG-L-1-K	-0.711268	-0.148891	-0.547543	-0.499669	-0.353743	-0.353743	-0.606066	-0.551463	-0.546621	-0.630394	-0.630394
XG-L-2-K	-0.63215	-0.179503	-0.512264	-0.608194	-0.467181	-0.467181	-0.581462	-0.544855	-0.571558	-0.582602	-0.582602
XG-Fuc-K	-0.349851	0.0316138	-0.311699	-0.353389	-0.259911	-0.259911	-0.364583	-0.273825	-0.233347	-0.37084	-0.37084
XG-FF-1-K	-0.774307	-0.177866	-0.654154	-0.763003	-0.288301	-0.288301	-0.710992	-0.717906	-0.753805	-0.752536	-0.752536
XG-FF-2-K	-0.602596	-0.124543	-0.428671	-0.563422	-0.3809	-0.3809	-0.535141	-0.498006	-0.591325	-0.559132	-0.559132

## Sheet: 6-b
Table S6-b. PCC analysis of profiles of xylan related glycome epitopes and glycosyl transferases of proteome
Epitopes/glycosyl transferases	GbFRA8-1At	GbFRA8-1Dt	GbESK1-4At	GbIRX10-1At	GbIRX10-1Dt	GbIRX10-2At	GbIRX10-2Dt	GbIRX14-2At	GbIRX14-2Dt	GbIRX9-4At	GbIRX9-4Dt	GbIRX9-3At	GbIRX9-3Dt	GbIRX15-2At	GbIRX15-2Dt	GbRWA1-1At	GbRWA1-1Dt	GbRWA1-3At	GbRWA1-4At	GbRWA1-4Dt	GbTBL30-1At	GbTBL32-1Dt	GbTBL32-2Dt	GbGUX1-1At	GbGUX1-1Dt	GbGUX1-2At	GbGUX1-2Dt	GbGUX3-2At	GbGUX3-2Dt	GbGUX2-2At	GbGUX2-2Dt	GbGXMT3-1At	GbGXMT1-1At	GbGXMT1-1Dt	GbXAT-2At	GbXAT-2Dt
Xyl-BB2-C	-0.717381	-0.729496	0.370215	-0.785009	-0.785009	0.720404	0.720404	0.723983	0.723983	0.389773	0.389773	-0.793154	-0.793154	-0.730443	-0.730443	-0.747884	-0.747884	-0.288213	-0.73817	-0.73817	-0.683463	-0.814346	-0.825665	-0.694469	-0.604224	-0.561701	-0.362651	0.501713	0.674336	0.319436	-0.784743	-0.739451	-0.162841	-0.162841	-0.745105	-0.389916
Xyl-BB3-C	-0.949726	-0.93197	0.0829435	-0.948123	-0.948123	0.65177	0.65177	0.754798	0.754798	0.509756	0.509756	-0.916428	-0.916428	-0.931575	-0.931575	-0.971274	-0.971274	-0.425518	-0.960981	-0.960981	-0.900824	-0.890369	-0.953457	-0.856382	-0.86361	-0.817128	-0.589735	0.487239	0.903325	0.330328	-0.953925	-0.960436	-0.0870262	-0.0870262	-0.892322	-0.517574
Xyl-BB4-1-C	-0.873521	-0.873399	0.302657	-0.865093	-0.865093	0.807884	0.807884	0.862555	0.862555	0.572717	0.572717	-0.942592	-0.942592	-0.861959	-0.861959	-0.903947	-0.903947	-0.298919	-0.882913	-0.882913	-0.78925	-0.877823	-0.947023	-0.845839	-0.728726	-0.757731	-0.453954	0.606327	0.849407	0.334623	-0.935459	-0.901983	0.0888731	0.0888731	-0.867198	-0.429854
Xyl-BB4-2-C	-0.687567	-0.690949	0.425469	-0.607885	-0.607885	0.93832	0.93832	0.83981	0.83981	0.689023	0.689023	-0.776047	-0.776047	-0.660233	-0.660233	-0.687689	-0.687689	-0.116137	-0.664247	-0.664247	-0.540657	-0.716869	-0.739515	-0.730209	-0.52971	-0.674319	-0.326929	0.643723	0.704619	0.160926	-0.728584	-0.709775	0.425509	0.425509	-0.678033	-0.315029
Xyl-BB5-1-C	-0.821847	-0.810784	0.359908	-0.792484	-0.792484	0.885297	0.885297	0.918311	0.918311	0.649502	0.649502	-0.917146	-0.917146	-0.803156	-0.803156	-0.82365	-0.82365	-0.168946	-0.807477	-0.807477	-0.707261	-0.804384	-0.88659	-0.8331	-0.659228	-0.759333	-0.418301	0.636123	0.796052	0.340224	-0.872019	-0.856258	0.159882	0.159882	-0.815576	-0.383673
Xyl-BB5-2-C	-0.700338	-0.684793	0.452052	-0.645908	-0.645908	0.920132	0.920132	0.863312	0.863312	0.652688	0.652688	-0.797172	-0.797172	-0.673766	-0.673766	-0.712984	-0.712984	-0.108633	-0.682646	-0.682646	-0.56783	-0.739028	-0.760452	-0.740523	-0.546823	-0.68948	-0.329414	0.681514	0.721436	0.174838	-0.743421	-0.725885	0.335322	0.335322	-0.696428	-0.338489
Xyl-BB6-C	-0.730769	-0.709989	0.416365	-0.674208	-0.674208	0.915601	0.915601	0.887494	0.887494	0.673376	0.673376	-0.822242	-0.822242	-0.704344	-0.704344	-0.724963	-0.724963	-0.108266	-0.707999	-0.707999	-0.595774	-0.747533	-0.783762	-0.764476	-0.572821	-0.721784	-0.36389	0.69036	0.738783	0.210288	-0.769751	-0.758532	0.30089	0.30089	-0.718059	-0.346028
Xyl-BB8-C	-0.779746	-0.770098	0.394447	-0.739669	-0.739669	0.873181	0.873181	0.880431	0.880431	0.648059	0.648059	-0.877597	-0.877597	-0.763057	-0.763057	-0.791761	-0.791761	-0.1792	-0.77164	-0.77164	-0.655486	-0.789926	-0.857399	-0.787595	-0.623302	-0.751094	-0.384928	0.652599	0.790771	0.285054	-0.835794	-0.810744	0.282373	0.282373	-0.78425	-0.384105
Xyl-GlcA-C	-0.921356	-0.924175	0.0990264	-0.956292	-0.956292	0.575403	0.575403	0.711243	0.711243	0.399405	0.399405	-0.911977	-0.911977	-0.919718	-0.919718	-0.9732	-0.9732	-0.479395	-0.95577	-0.95577	-0.90165	-0.907487	-0.970251	-0.830677	-0.826734	-0.724082	-0.535433	0.467166	0.854919	0.365893	-0.969012	-0.934149	-0.180472	-0.180472	-0.895265	-0.480073
Xyl-MeGlcA-1-C	-0.518865	-0.499977	0.0500573	-0.585137	-0.585137	0.136299	0.136299	0.22758	0.22758	0.118274	0.118274	-0.478241	-0.478241	-0.513828	-0.513828	-0.563297	-0.563297	-0.446839	-0.58023	-0.58023	-0.569234	-0.552918	-0.592488	-0.308651	-0.575379	-0.383351	-0.263413	0.239712	0.646297	0.0688382	-0.547489	-0.53558	-0.101455	-0.101455	-0.479516	-0.33442
Xyl-MeGlcA-2-C	-0.254377	-0.349521	0.363224	-0.23416	-0.23416	0.443821	0.443821	0.288964	0.288964	0.108039	0.108039	-0.366637	-0.366637	-0.278072	-0.278072	-0.296685	-0.296685	0.122995	-0.25717	-0.25717	-0.12253	-0.315098	-0.308465	-0.141568	-0.193505	-0.404522	-0.0797864	0.143231	0.509338	-0.0728448	-0.327553	-0.289965	0.271729	0.271729	-0.253192	-0.0606242
Xyl-2Ar-1-C	-0.587899	-0.623655	0.276191	-0.630031	-0.630031	0.580515	0.580515	0.693587	0.693587	0.385322	0.385322	-0.73275	-0.73275	-0.584416	-0.584416	-0.607219	-0.607219	0.18274	-0.58924	-0.58924	-0.535109	-0.551767	-0.681422	-0.594811	-0.461039	-0.538122	-0.278061	0.283818	0.632781	0.505051	-0.657621	-0.647966	0.057705	0.057705	-0.616906	-0.29831
Xyl-2Ar-2-C	-0.502879	-0.475755	-0.0813267	-0.587124	-0.587124	0.065176	0.065176	0.518253	0.518253	0.0205821	0.0205821	-0.666474	-0.666474	-0.516066	-0.516066	-0.522101	-0.522101	-0.144262	-0.53596	-0.53596	-0.524708	-0.501247	-0.595307	-0.448774	-0.374804	-0.374132	-0.262044	0.227699	0.412616	0.283818	-0.592079	-0.577193	-0.33379	-0.33379	-0.550096	-0.246339
Xyl-3Ar-C	-0.445081	-0.465425	-0.362956	-0.54444	-0.54444	-0.277902	-0.277902	-0.0787287	-0.0787287	-0.198202	-0.198202	-0.345727	-0.345727	-0.474958	-0.474958	-0.523284	-0.523284	-0.578535	-0.521083	-0.521083	-0.550619	-0.372902	-0.444655	-0.169153	-0.515146	-0.362059	-0.356817	-0.100052	0.445182	0.133787	-0.452585	-0.450971	-0.435014	-0.435014	-0.421738	-0.325171
Xyl-2-C	-0.301147	-0.207031	0.302625	-0.314075	-0.314075	0.455368	0.455368	0.391768	0.391768	0.401799	0.401799	-0.379832	-0.379832	-0.277501	-0.277501	-0.321523	-0.321523	0.0111011	-0.323668	-0.323668	-0.309946	-0.214174	-0.37202	-0.358903	-0.240695	-0.1923	-0.0661728	0.303806	0.415557	0.473733	-0.361562	-0.348645	-0.105189	-0.105189	-0.297458	-0.164639
Xyl-3-1-C	-0.265204	-0.206254	0.145338	-0.308693	-0.308693	0.375339	0.375339	0.351133	0.351133	0.180202	0.180202	-0.371723	-0.371723	-0.24162	-0.24162	-0.278779	-0.278779	0.102063	-0.310428	-0.310428	-0.270516	-0.246312	-0.359259	-0.338296	-0.220129	-0.341626	-0.192698	0.0716311	0.354228	0.345716	-0.330989	-0.331995	-0.180495	-0.180495	-0.30792	-0.301196
Xyl-3-2-C	-0.0148482	-0.126485	0.281284	-0.0511113	-0.0511113	-0.0264303	-0.0264303	-0.135668	-0.135668	-0.320701	-0.320701	-0.100532	-0.100532	-0.0778395	-0.0778395	-0.0876589	-0.0876589	-0.190351	-0.0562009	-0.0562009	-0.0251854	0.0130739	-0.129174	0.161982	-0.0315713	-0.11395	0.117064	-0.242221	0.0831766	-0.126678	-0.11106	-0.0591557	-0.304662	-0.304662	-0.138724	0.135106
Xyl-BB2-K	-0.236168	-0.235307	0.220141	-0.264006	-0.264006	0.119367	0.119367	0.144054	0.144054	0.317634	0.317634	-0.119426	-0.119426	-0.209705	-0.209705	-0.26087	-0.26087	0.190996	-0.226775	-0.226775	-0.2361	-0.205817	-0.265846	-0.240797	-0.316357	-0.293202	-0.209548	-0.0605097	0.427992	0.174427	-0.15025	-0.225078	0.102597	0.102597	-0.312746	-0.44594
Xyl-BB3-K	-0.432981	-0.415178	0.281786	-0.495547	-0.495547	0.216614	0.216614	0.466235	0.466235	0.313735	0.313735	-0.483223	-0.483223	-0.398215	-0.398215	-0.513835	-0.513835	0.0536103	-0.451972	-0.451972	-0.433527	-0.470519	-0.543181	-0.431767	-0.400816	-0.312282	-0.140398	0.275321	0.573768	0.172425	-0.463672	-0.464282	0.0918966	0.0918966	-0.498198	-0.362576
Xyl-BB4-1-K	-0.251672	-0.216369	0.210449	-0.274655	-0.274655	0.113714	0.113714	0.201186	0.201186	0.357993	0.357993	-0.176664	-0.176664	-0.220661	-0.220661	-0.29279	-0.29279	0.131431	-0.240437	-0.240437	-0.262112	-0.239735	-0.280647	-0.254575	-0.301493	-0.180346	-0.175263	0.128514	0.462154	0.127957	-0.182492	-0.250069	0.100373	0.100373	-0.324103	-0.455014
Xyl-BB4-2-K	-0.343763	-0.27222	0.339106	-0.407315	-0.407315	0.335054	0.335054	0.43854	0.43854	0.510694	0.510694	-0.386908	-0.386908	-0.273272	-0.273272	-0.427128	-0.427128	0.13162	-0.356428	-0.356428	-0.384999	-0.332314	-0.4305	-0.405684	-0.318507	-0.22953	-0.0800999	0.292233	0.50721	0.221234	-0.339128	-0.386135	0.0792416	0.0792416	-0.408127	-0.414748
Xyl-BB5-1-K	0.263831	0.275446	0.307263	0.294709	0.294709	-0.0471969	-0.0471969	-0.0510563	-0.0510563	-0.0713031	-0.0713031	0.18973	0.18973	0.242275	0.242275	0.256159	0.256159	0.583136	0.287987	0.287987	0.299529	0.271478	0.215038	0.163514	0.226978	0.0989416	0.122157	-0.186371	-0.0402556	0.0675382	0.290631	0.232159	0.149554	0.149554	0.107136	-0.0727417
Xyl-BB5-2-K	-0.650111	-0.574471	0.218597	-0.704089	-0.704089	0.39988	0.39988	0.554743	0.554743	0.495257	0.495257	-0.59123	-0.59123	-0.600624	-0.600624	-0.702903	-0.702903	-0.084013	-0.670039	-0.670039	-0.659396	-0.633791	-0.696752	-0.657672	-0.643308	-0.476589	-0.373315	0.296375	0.788656	0.389069	-0.62728	-0.655231	-0.0709438	-0.0709438	-0.64286	-0.587319
Xyl-BB6-K	-0.521387	-0.469314	0.275735	-0.590637	-0.590637	0.362927	0.362927	0.498051	0.498051	0.47281	0.47281	-0.537075	-0.537075	-0.495399	-0.495399	-0.608082	-0.608082	-0.016464	-0.529516	-0.529516	-0.510915	-0.51426	-0.588698	-0.518127	-0.497375	-0.407213	-0.270472	0.287367	0.695086	0.381625	-0.501317	-0.537208	0.0647524	0.0647524	-0.576088	-0.552082
Xyl-BB8-K	-0.168569	-0.143585	0.318381	-0.16789	-0.16789	0.126961	0.126961	0.134003	0.134003	0.280093	0.280093	-0.117438	-0.117438	-0.138494	-0.138494	-0.235095	-0.235095	0.255619	-0.15512	-0.15512	-0.170337	-0.0912754	-0.180996	-0.163762	-0.222519	-0.199257	-0.0783613	-0.0205588	0.410472	0.119718	-0.0994655	-0.175376	0.123382	0.123382	-0.247507	-0.35966
Xyl-GlcA-K	-0.624895	-0.574153	0.263993	-0.649319	-0.649319	0.506594	0.506594	0.558252	0.558252	0.522551	0.522551	-0.606042	-0.606042	-0.563083	-0.563083	-0.694693	-0.694693	-0.0944501	-0.638146	-0.638146	-0.59925	-0.614746	-0.667851	-0.59911	-0.620839	-0.497106	-0.305302	0.317682	0.793532	0.250465	-0.604763	-0.632065	0.192441	0.192441	-0.593473	-0.529736
Xyl-MeGlcA-1-K	0.652457	0.640509	-0.385823	0.593309	0.593309	-0.906762	-0.906762	-0.912152	-0.912152	-0.635222	-0.635222	0.801613	0.801613	0.639735	0.639735	0.615317	0.615317	-0.00431088	0.620609	0.620609	0.506316	0.656684	0.713817	0.74961	0.439116	0.588674	0.295167	-0.642113	-0.597346	-0.366508	0.729147	0.689158	-0.23584	-0.23584	0.636353	0.207156
Xyl-MeGlcA-2-K	0.529045	0.532489	-0.500024	0.511155	0.511155	-0.86974	-0.86974	-0.861603	-0.861603	-0.555507	-0.555507	0.808673	0.808673	0.521676	0.521676	0.561765	0.561765	0.00520477	0.538735	0.538735	0.426632	0.588396	0.694738	0.634408	0.285314	0.515882	0.131998	-0.604499	-0.500035	-0.309517	0.676684	0.6124	-0.299364	-0.299364	0.62468	0.206075
Xyl-2Ar-1-K	0.0551816	0.101971	-0.482072	-0.12449	-0.12449	-0.734527	-0.734527	-0.367886	-0.367886	-0.50749	-0.50749	0.118994	0.118994	0.0217759	0.0217759	0.00699974	0.00699974	-0.253206	-0.00581441	-0.00581441	-0.120686	0.0939535	0.0556781	0.207881	-0.0656785	0.19567	-0.0455315	-0.300023	-0.105132	0.193043	0.0692296	0.052516	-0.689288	-0.689288	0.0679907	-0.0471059
Xyl-2Ar-2-K	0.033366	0.101849	-0.49292	-0.11444	-0.11444	-0.730043	-0.730043	-0.335496	-0.335496	-0.450259	-0.450259	0.139736	0.139736	0.0123449	0.0123449	0.0150399	0.0150399	-0.249942	-0.0126406	-0.0126406	-0.127267	0.08877	0.0578321	0.169761	-0.0970512	0.216235	-0.0597204	-0.218438	-0.0863588	0.158586	0.062397	0.0438169	-0.674901	-0.674901	0.0822204	-0.0112
Xyl-3Ar-K	-0.193493	-0.141992	-0.542959	-0.270151	-0.270151	-0.560346	-0.560346	-0.362831	-0.362831	-0.292019	-0.292019	0.0838409	0.0838409	-0.18397	-0.18397	-0.24671	-0.24671	-0.490803	-0.249694	-0.249694	-0.347168	-0.130301	-0.0802418	-0.00847857	-0.37613	0.00863831	-0.270744	-0.213486	0.175679	0.00829193	-0.0999954	-0.131473	-0.476882	-0.476882	-0.0718916	-0.238138
Xyl-2-K	-0.345414	-0.301809	0.231082	-0.435798	-0.435798	0.229589	0.229589	0.269545	0.269545	-0.14114	-0.14114	-0.468837	-0.468837	-0.343612	-0.343612	-0.504586	-0.504586	0.0686133	-0.415128	-0.415128	-0.398917	-0.277973	-0.375706	-0.228537	-0.319448	-0.401393	-0.0917886	0.171715	0.512534	0.25355	-0.430643	-0.405756	-0.30419	-0.30419	-0.314376	-0.159905
Xyl-3-1-K	-0.957656	-0.905298	-0.00572747	-0.955758	-0.955758	0.532193	0.532193	0.69311	0.69311	0.469601	0.469601	-0.857695	-0.857695	-0.937616	-0.937616	-0.972991	-0.972991	-0.399584	-0.973094	-0.973094	-0.943283	-0.87575	-0.928448	-0.869005	-0.912143	-0.790422	-0.657409	0.461917	0.926059	0.391454	-0.927703	-0.956148	-0.179889	-0.179889	-0.887141	-0.592103
Xyl-3-2-K	0.320104	0.245944	0.553266	0.234465	0.234465	0.0553445	0.0553445	-0.149424	-0.149424	-0.135465	-0.135465	0.140168	0.140168	0.295531	0.295531	0.173402	0.173402	0.158255	0.241795	0.241795	0.259062	0.139234	0.0931084	0.185713	0.368645	0.414171	0.468349	-0.304627	-0.202526	0.175456	0.160697	0.294914	0.132501	0.132501	0.128621	0.0800232

## Sheet: 6-c
Table S6-c. PCC analysis of profiles of homogalacturonan related glycome epitopes and glycosyl transferases of proteome
Epitopes/glycosyl transferases	GbGAUT1-2At	GbGAUT1-3At	GbGAUT10-1At	GbGAUT10-1Dt	GbGAUT11-1Dt	GbGAUT12-2At	GbGAUT12-2Dt	GbGAUT15-1At	GbGAUT15-1Dt	GbGAUT3-2Dt	GbGAUT4-2At	GbGAUT4-2Dt	GbGAUT7-1Dt	GbGAUT7-2Dt	GbGAUT8-1At	GbGAUT9-1At	GbGAUT9-1Dt	GbQUA2-2At	GbQUA2-2Dt	GbQUA2-3At	GbQUA2-3Dt	GbQUA3-1Dt	GbQUA3-2Dt	GbTBL3-1At	GbTBL3-1Dt	GbTBR-4At	GbTBR-5At	GbTBR-5Dt
HG-BBMe-C	-0.687217	-0.556339	-0.683762	-0.683762	-0.522657	-0.271894	-0.271894	-0.550405	-0.550405	0.485109	0.692518	0.692518	-0.671214	-0.20976	0.570956	0.55854	-0.0969326	0.851147	0.851147	-0.686962	-0.508209	-0.620868	-0.558493	-0.877969	-0.877969	-0.495022	0.837646	0.837646
HG-Bbde-1-C	-0.66788	-0.530806	-0.657437	-0.657437	-0.513707	-0.232146	-0.232146	-0.550075	-0.550075	0.529121	0.682169	0.682169	-0.679149	-0.252831	0.560239	0.510371	-0.115088	0.891341	0.891341	-0.698638	-0.603169	-0.58303	-0.572257	-0.882389	-0.882389	-0.535138	0.849574	0.849574
HG-Bbde-2-C	-0.674161	-0.503368	-0.683997	-0.683997	-0.53639	-0.241715	-0.241715	-0.638906	-0.638906	0.470058	0.6548	0.6548	-0.707636	-0.232319	0.560412	0.579737	-0.137868	0.848634	0.848634	-0.76009	-0.513057	-0.594051	-0.543658	-0.822883	-0.822883	-0.63466	0.917291	0.917291
HG-BBMe-K	-0.688553	-0.573291	-0.768583	-0.768583	-0.53407	-0.283957	-0.283957	-0.609676	-0.609676	0.283521	0.452559	0.452559	-0.725899	-0.227577	0.301941	0.264868	-0.21421	0.664316	0.664316	-0.69477	-0.457001	-0.70733	-0.647736	-0.839634	-0.839634	-0.548083	0.555288	0.555288
HG-Bbde-1-K	0.121323	0.0430475	-0.0199764	-0.0199764	-0.319256	0.048352	0.048352	0.00655676	0.00655676	0.187736	0.0743741	0.0743741	0.119853	-0.0412487	0.0988571	0.0652887	0.423598	0.0916422	0.0916422	-0.1325	0.204521	0.00527154	0.232415	-0.0824774	-0.0824774	0.191533	-0.0839596	-0.0839596
HG-Bbde-2-K	-0.148655	0.0936187	-0.171726	-0.171726	-0.401151	0.262979	0.262979	-0.229259	-0.229259	0.31892	0.176419	0.176419	-0.0438784	0.0136675	0.363731	0.257273	0.341753	0.171818	0.171818	-0.260839	0.299485	-0.209591	0.116999	-0.186251	-0.186251	0.181591	-0.0750812	-0.0750812

## Sheet: 6-d
Table S6-d. PCC analysis of profiles of rhamnogalacturonan-I related glycome epitopes and glycosyl transferases of proteome
Epitopes/glycosyl transferases	GbAG:GALT1-2At	GbAG:GALT1-2Dt	GbAG:GALT2-1At	GbAG:GALT2-1Dt	GbAG:GALT4-1At	GbAG:GALT4-1Dt	GbAG:GALT8-1Dt	GbAG:GALT8-2At	GbAG:GALT8-2Dt	GbAG:GALT8-3At	GbAG:GALT8-3Dt	GbARAD1-1At	GbARAD1-1Dt	GbARAD1-2At	GbGALT31A-1At	GbGALT31A-1Dt	GbGlcAT14A-1At	GbGALS1-2Dt
RG-I-BB-1-C	-0.576525	-0.536957	0.446813	0.446813	0.504973	0.504973	-0.217345	-0.736047	-0.736047	-0.64918	-0.64918	0.445423	0.445423	-0.489796	0.117848	0.117848	-0.64473	0.657218
RG-I-BB-2-C	-0.55444	-0.518521	0.424859	0.424859	0.385577	0.385577	-0.29931	-0.694128	-0.694128	-0.618958	-0.618958	0.41825	0.41825	-0.442811	0.143419	0.143419	-0.594724	0.620969
RG-I-BB-3-C	-0.482153	-0.521148	0.357196	0.357196	0.372568	0.372568	-0.336301	-0.712499	-0.712499	-0.554322	-0.554322	0.378528	0.378528	-0.465804	-0.0101407	-0.0101407	-0.618945	0.732594
Gal4-BB3-C	-0.647101	-0.660212	0.318463	0.318463	0.42242	0.42242	-0.404485	-0.788485	-0.788485	-0.664948	-0.664948	0.25644	0.25644	-0.610562	-0.0320225	-0.0320225	-0.743536	0.850403
Gal4-BB6-C	-0.635261	-0.626598	0.330333	0.330333	0.417595	0.417595	-0.377953	-0.799507	-0.799507	-0.652612	-0.652612	0.265402	0.265402	-0.575692	0.0349729	0.0349729	-0.706654	0.809253
RG-I-Gal1-1-C	-0.59582	-0.573526	0.312115	0.312115	0.457426	0.457426	-0.300443	-0.763746	-0.763746	-0.627652	-0.627652	0.373784	0.373784	-0.526203	0.0662237	0.0662237	-0.674605	0.721487
RG-I-Gal1-2-C	-0.664289	-0.65368	0.366569	0.366569	0.389329	0.389329	-0.326823	-0.772692	-0.772692	-0.684171	-0.684171	0.396894	0.396894	-0.604248	0.0456058	0.0456058	-0.739824	0.766641
RG-I-Gal1-3-C	-0.541518	-0.505751	0.373971	0.373971	0.44085	0.44085	-0.259284	-0.678702	-0.678702	-0.5925	-0.5925	0.448235	0.448235	-0.432978	0.106226	0.106226	-0.603331	0.627151
RG-I-Gal1-4-C	-0.422098	-0.402257	0.185959	0.185959	0.686699	0.686699	-0.152519	-0.613441	-0.613441	-0.495929	-0.495929	0.297843	0.297843	-0.36702	0.079184	0.079184	-0.515582	0.572227
RG-I-Gal2-1-C	-0.436593	-0.510686	0.149484	0.149484	0.235205	0.235205	-0.326646	-0.641772	-0.641772	-0.492549	-0.492549	0.236491	0.236491	-0.468199	0.114681	0.114681	-0.546232	0.658229
RG-I-Gal2-2-C	-0.534332	-0.522466	0.213797	0.213797	0.521222	0.521222	-0.272285	-0.708179	-0.708179	-0.614506	-0.614506	0.29679	0.29679	-0.499701	-0.0449365	-0.0449365	-0.655567	0.741404
RG-I-Gal3-1-C	-0.624927	-0.625945	0.281365	0.281365	0.474583	0.474583	-0.321882	-0.77942	-0.77942	-0.680064	-0.680064	0.323588	0.323588	-0.588369	-0.00577528	-0.00577528	-0.723119	0.792676
RG-I-Gal3-2-C	-0.577597	-0.547165	0.289323	0.289323	0.48787	0.48787	-0.307777	-0.732448	-0.732448	-0.628112	-0.628112	0.36738	0.36738	-0.500824	0.0632574	0.0632574	-0.651098	0.722712
RG-I-Gal3-3-C	-0.628888	-0.620559	0.448393	0.448393	0.526198	0.526198	-0.335996	-0.748051	-0.748051	-0.675148	-0.675148	0.365686	0.365686	-0.577465	0.0715792	0.0715792	-0.715585	0.761476
RG-I-Gal3-4-C	-0.590543	-0.597593	0.264978	0.264978	0.522831	0.522831	-0.310364	-0.74055	-0.74055	-0.666343	-0.666343	0.322835	0.322835	-0.559178	0.0215996	0.0215996	-0.687122	0.756731
RG-I-Gal3-5-C	-0.529623	-0.522393	0.174252	0.174252	0.559864	0.559864	-0.277798	-0.626991	-0.626991	-0.592383	-0.592383	0.273868	0.273868	-0.503618	-0.0743917	-0.0743917	-0.652361	0.720572
RG-I-Gal3-6-C	-0.627911	-0.615875	0.342541	0.342541	0.441832	0.441832	-0.349813	-0.773181	-0.773181	-0.679425	-0.679425	0.367458	0.367458	-0.574153	-0.0357922	-0.0357922	-0.725986	0.779479
RG-I-Gal3-7-C	-0.404075	-0.408808	0.0750186	0.0750186	0.602438	0.602438	-0.158056	-0.622941	-0.622941	-0.540057	-0.540057	0.245815	0.245815	-0.388278	-0.0745982	-0.0745982	-0.524999	0.595516
RG-I-1-C	0.0465001	-0.0624394	-0.137045	-0.137045	0.347778	0.347778	0.0810096	-0.369409	-0.369409	0.0117016	0.0117016	-0.0572043	-0.0572043	0.00145843	-0.135748	-0.135748	-0.0519453	0.168321
RG-I-2-C	-0.0854035	-0.169038	-0.0935121	-0.0935121	-0.161877	-0.161877	0.0124037	-0.406124	-0.406124	-0.258246	-0.258246	0.0586681	0.0586681	-0.190131	-0.103328	-0.103328	-0.1828	0.289252
RG-I-3-C	-0.385231	-0.385369	0.0769255	0.0769255	0.73644	0.73644	-0.225303	-0.502919	-0.502919	-0.472153	-0.472153	0.140368	0.140368	-0.397729	-0.0309718	-0.0309718	-0.47798	0.6194
RG-I-4-C	-0.11264	-0.288088	0.258928	0.258928	0.00530429	0.00530429	-0.303049	-0.425755	-0.425755	-0.175048	-0.175048	0.00333228	0.00333228	-0.305048	0.114543	0.114543	-0.269965	0.350755
RG-Ia-C	-0.0846544	-0.138381	0.310217	0.310217	0.566888	0.566888	-0.219349	-0.454792	-0.454792	-0.12622	-0.12622	0.163224	0.163224	-0.0740302	0.023489	0.023489	-0.256455	0.363894
RG-Ib-1-C	0.484937	0.470847	-0.665185	-0.665185	-0.142041	-0.142041	0.292235	0.299684	0.299684	0.37578	0.37578	-0.397612	-0.397612	0.529761	0.181684	0.181684	0.668253	-0.508356
RG-Ib-2-C	-0.178496	-0.137582	-0.0162176	-0.0162176	0.16454	0.16454	-0.217741	-0.541062	-0.541062	-0.354947	-0.354947	-0.144636	-0.144636	-0.251714	0.135504	0.135504	-0.241309	0.475782
RG-Ic-1-C	-0.382878	-0.386701	-0.0970521	-0.0970521	0.206819	0.206819	-0.424255	-0.494921	-0.494921	-0.357766	-0.357766	-0.121128	-0.121128	-0.53055	-0.0289971	-0.0289971	-0.50899	0.650756
RG-Ic-2-C	-0.663427	-0.655088	0.358662	0.358662	0.535622	0.535622	-0.356846	-0.762392	-0.762392	-0.678787	-0.678787	0.34396	0.34396	-0.612268	-0.00206877	-0.00206877	-0.767164	0.787163
AG-2-C	-0.586588	-0.575105	0.314822	0.314822	0.485063	0.485063	-0.310747	-0.772855	-0.772855	-0.657952	-0.657952	0.333398	0.333398	-0.550114	0.0217698	0.0217698	-0.690057	0.753928
AG-3-1-C	-0.12619	-0.168071	0.335401	0.335401	0.0716829	0.0716829	-0.186236	-0.528427	-0.528427	-0.272486	-0.272486	0.190759	0.190759	-0.184796	0.271276	0.271276	-0.242444	0.382041
AG-3-2-C	-0.558902	-0.563554	0.388667	0.388667	0.448419	0.448419	-0.273805	-0.735484	-0.735484	-0.64411	-0.64411	0.416338	0.416338	-0.515825	0.0780295	0.0780295	-0.661227	0.699725
AG-3-3-C	-0.564278	-0.536058	0.290614	0.290614	0.447482	0.447482	-0.259239	-0.715707	-0.715707	-0.61022	-0.61022	0.379302	0.379302	-0.476283	-0.0153597	-0.0153597	-0.640776	0.664784
AG-3-4-C	-0.503814	-0.46862	0.38053	0.38053	0.469385	0.469385	-0.251883	-0.676049	-0.676049	-0.542555	-0.542555	0.386807	0.386807	-0.397049	0.186879	0.186879	-0.55498	0.609468
AG-4-1-C	-0.448755	-0.444021	0.242163	0.242163	0.65366	0.65366	-0.173899	-0.591314	-0.591314	-0.550575	-0.550575	0.341861	0.341861	-0.401453	0.125923	0.125923	-0.514866	0.579456
AG-4-2-C	-0.557811	-0.510943	0.407617	0.407617	0.408284	0.408284	-0.243799	-0.714135	-0.714135	-0.609687	-0.609687	0.455356	0.455356	-0.45552	0.121462	0.121462	-0.622178	0.624128
AGP-Ga-C	-0.609192	-0.590754	0.355656	0.355656	0.395919	0.395919	-0.336502	-0.746893	-0.746893	-0.640563	-0.640563	0.352561	0.352561	-0.534989	0.0399699	0.0399699	-0.673818	0.744026
RG-I-BB-1-K	-0.287321	-0.254423	0.470887	0.470887	0.196572	0.196572	-0.186427	-0.45234	-0.45234	-0.298007	-0.298007	-0.157399	-0.157399	-0.261817	-0.0724165	-0.0724165	-0.405417	0.460622
RG-I-BB-2-K	-0.3803	-0.310172	0.211063	0.211063	0.371909	0.371909	-0.12772	-0.366976	-0.366976	-0.318542	-0.318542	-0.295559	-0.295559	-0.311589	-0.191717	-0.191717	-0.432475	0.423277
RG-I-BB-3-K	-0.707702	-0.733051	0.357537	0.357537	0.31183	0.31183	-0.299569	-0.644097	-0.644097	-0.731677	-0.731677	0.291764	0.291764	-0.7958	-0.217228	-0.217228	-0.887932	0.773455
Gal4-BB3-K	-0.671227	-0.735554	0.347113	0.347113	0.368846	0.368846	-0.480467	-0.781652	-0.781652	-0.651368	-0.651368	0.167999	0.167999	-0.729559	-0.140441	-0.140441	-0.832533	0.954366
Gal4-BB6-K	-0.682443	-0.737064	0.374005	0.374005	0.358957	0.358957	-0.472999	-0.781377	-0.781377	-0.680085	-0.680085	0.171066	0.171066	-0.719975	-0.107545	-0.107545	-0.817173	0.93998
RG-I-Gal1-1-K	-0.605241	-0.674067	0.346689	0.346689	0.433191	0.433191	-0.388055	-0.735533	-0.735533	-0.654141	-0.654141	0.276895	0.276895	-0.617738	-0.0285984	-0.0285984	-0.718826	0.839706
RG-I-Gal1-2-K	-0.362586	-0.478182	0.032603	0.032603	0.254784	0.254784	-0.238056	-0.203239	-0.203239	-0.407392	-0.407392	-0.174076	-0.174076	-0.600204	-0.309392	-0.309392	-0.542483	0.513703
RG-I-Gal1-3-K	-0.211743	-0.328387	-0.155544	-0.155544	0.166915	0.166915	-0.197218	-0.129648	-0.129648	-0.224322	-0.224322	-0.25518	-0.25518	-0.448645	-0.406142	-0.406142	-0.384178	0.455462
RG-I-Gal1-4-K	-0.179796	-0.16299	-0.123224	-0.123224	0.412137	0.412137	0.0735794	-0.237443	-0.237443	-0.202608	-0.202608	-0.0795464	-0.0795464	-0.21658	-0.399955	-0.399955	-0.390063	0.44574
RG-I-Gal2-1-K	-0.571232	-0.716978	0.430037	0.430037	0.391106	0.391106	-0.571961	-0.764156	-0.764156	-0.517391	-0.517391	0.0976422	0.0976422	-0.644149	-0.173872	-0.173872	-0.780955	0.879473
RG-I-Gal2-2-K	-0.30752	-0.255984	-0.149715	-0.149715	-0.142201	-0.142201	-0.228159	-0.34032	-0.34032	-0.185199	-0.185199	-0.162864	-0.162864	-0.422818	0.0263935	0.0263935	-0.335615	0.334768
RG-I-Gal3-1-K	-0.101062	-0.0453004	-0.248232	-0.248232	0.174227	0.174227	0.139582	-0.013908	-0.013908	-0.161783	-0.161783	-0.283927	-0.283927	-0.185917	-0.0792308	-0.0792308	-0.11653	0.277592
RG-I-Gal3-2-K	0.102354	0.211226	-0.410436	-0.410436	-0.02597	-0.02597	0.152749	0.25699	0.25699	0.12467	0.12467	-0.362521	-0.362521	0.06636	-0.0175914	-0.0175914	0.126856	-0.0284032
RG-I-Gal3-3-K	0.124444	0.160854	-0.399672	-0.399672	0.226465	0.226465	0.164011	0.0749444	0.0749444	-0.0360943	-0.0360943	-0.449257	-0.449257	0.0330794	-0.252639	-0.252639	0.0445459	0.107999
RG-I-Gal3-4-K	0.161204	-0.0867976	-0.388125	-0.388125	-0.00452838	-0.00452838	-0.0707092	-0.0313692	-0.0313692	0.152189	0.152189	-0.267163	-0.267163	-0.103371	-0.694754	-0.694754	-0.197886	0.260471
RG-I-Gal3-5-K	-0.149	-0.189935	-0.183211	-0.183211	-0.013698	-0.013698	0.18577	0.03709	0.03709	-0.162634	-0.162634	-0.204457	-0.204457	-0.279032	-0.379785	-0.379785	-0.288126	0.252522
RG-I-Gal3-6-K	-0.30344	-0.443967	-0.146074	-0.146074	0.133956	0.133956	-0.257283	-0.239444	-0.239444	-0.325105	-0.325105	-0.377533	-0.377533	-0.520096	-0.288547	-0.288547	-0.408925	0.544658
RG-I-Gal3-7-K	-0.0108485	-0.0761851	-0.0239837	-0.0239837	-0.314435	-0.314435	0.00211208	0.263968	0.263968	0.519992	0.519992	-0.314387	-0.314387	-0.199087	-0.283264	-0.283264	-0.084431	-0.035163
RG-I-1-K	0.279695	0.150259	0.0427068	0.0427068	-0.251503	-0.251503	-0.262511	0.082793	0.082793	0.464222	0.464222	-0.218061	-0.218061	0.287216	-0.395479	-0.395479	0.0420787	0.0429293
RG-I-2-K	0.579562	0.461145	-0.185032	-0.185032	-0.117309	-0.117309	0.255775	0.190623	0.190623	0.442459	0.442459	-0.216176	-0.216176	0.494866	-0.274439	-0.274439	0.441846	-0.329436
RG-I-3-K	-0.168109	0.119139	0.24873	0.24873	0.114285	0.114285	0.14154	0.206593	0.206593	-0.326538	-0.326538	0.585022	0.585022	0.0297088	0.372898	0.372898	-0.021263	-0.197697
RG-I-4-K	0.206227	0.500401	-0.150142	-0.150142	-0.220079	-0.220079	0.47802	0.244874	0.244874	0.120178	0.120178	0.0251661	0.0251661	0.367143	-0.0265436	-0.0265436	0.352171	-0.354058
RG-Ia-K	-0.0152389	0.0690905	0.0149335	0.0149335	-0.102545	-0.102545	-0.130475	-0.00465999	-0.00465999	-0.0540829	-0.0540829	-0.225575	-0.225575	-0.00761596	0.140942	0.140942	-0.032778	0.144247
RG-Ib-1-K	-0.354521	-0.23742	0.051803	0.051803	0.425249	0.425249	-0.0595747	-0.323573	-0.323573	-0.226295	-0.226295	-0.20928	-0.20928	-0.324981	-0.0536097	-0.0536097	-0.391831	0.304985
RG-Ib-2-K	0.278729	0.466593	-0.485326	-0.485326	-0.192474	-0.192474	0.154078	0.455013	0.455013	0.252538	0.252538	-0.436256	-0.436256	0.426277	-0.0380819	-0.0380819	0.463241	-0.569022
RG-Ic-1-K	-0.56589	-0.723888	0.341697	0.341697	0.372618	0.372618	-0.53898	-0.747839	-0.747839	-0.530736	-0.530736	0.0544296	0.0544296	-0.700668	-0.246931	-0.246931	-0.821085	0.898622
RG-Ic-2-K	-0.28814	-0.375526	0.304275	0.304275	0.54117	0.54117	-0.142786	-0.594537	-0.594537	-0.30935	-0.30935	-0.0178442	-0.0178442	-0.392298	-0.177762	-0.177762	-0.505383	0.594498
AG-2-K	-0.610769	-0.664175	0.229349	0.229349	0.520445	0.520445	-0.366986	-0.734365	-0.734365	-0.667006	-0.667006	0.203331	0.203331	-0.659088	-0.0498314	-0.0498314	-0.743692	0.846408
AG-3-1-K	0.27968	0.388151	0.156849	0.156849	0.235845	0.235845	0.29621	0.0845833	0.0845833	0.151838	0.151838	-0.0623945	-0.0623945	0.379209	0.068795	0.068795	0.298012	-0.307112
AG-3-2-K	-0.526687	-0.585469	0.0348473	0.0348473	0.433787	0.433787	-0.24212	-0.497866	-0.497866	-0.576634	-0.576634	0.0456044	0.0456044	-0.659989	-0.321663	-0.321663	-0.693756	0.664897
AG-3-3-K	0.213657	0.191167	-0.434872	-0.434872	-0.0513233	-0.0513233	0.0528121	0.283352	0.283352	0.271255	0.271255	-0.627695	-0.627695	0.0887186	-0.469805	-0.469805	0.127176	-0.147384
AG-3-4-K	-0.312009	-0.420492	-0.194531	-0.194531	0.241761	0.241761	-0.157494	-0.201984	-0.201984	-0.382645	-0.382645	-0.12871	-0.12871	-0.519902	-0.420864	-0.420864	-0.471464	0.412109
AG-4-1-K	-0.388997	-0.419253	-0.252519	-0.252519	-0.106587	-0.106587	-0.138554	-0.157678	-0.157678	-0.396387	-0.396387	-0.258105	-0.258105	-0.512536	-0.508062	-0.508062	-0.503398	0.356745
AG-4-2-K	-0.484749	-0.545188	-0.0476223	-0.0476223	0.353453	0.353453	-0.312138	-0.396488	-0.396488	-0.514362	-0.514362	-0.111775	-0.111775	-0.628745	-0.339096	-0.339096	-0.628436	0.628876
AGP-Ga-K	-0.643552	-0.70131	0.174601	0.174601	0.555636	0.555636	-0.356729	-0.64011	-0.64011	-0.672131	-0.672131	0.139971	0.139971	-0.744891	-0.200649	-0.200649	-0.81579	0.80023

## Sheet: 6-e
Table S6-e. PCC analysis of profiles of callose related glycome epitopes and glycosyl transferases of proteome
Epitopes/glycosyl transferases	GbGSL05-1At	GbGSL05-1Dt	GbGSL12-1At	GbGSL12-1Dt	GbGSL12-2Dt	GbGSL01-4At	GbGSL01-4Dt	GbGSL08-1At	GbGSL08-1Dt	GbGSL10-1At	GbGSL10-1Dt
Cal-C	-0.726082	-0.76029	-0.457282	-0.9355	-0.235475	-0.631655	-0.830484	-0.54702	-0.829842	-0.852848	-0.702546
Cal-K	0.179702	0.148534	-0.0247577	0.250512	-0.23111	0.0706967	0.21312	-0.0191345	0.191842	0.160837	0.219729

## Sheet: 6-f
Table S6-f. PCC analysis of profiles of xyloglucan related glycome epitopes and transcripts of glycosyl transferases
Epitopes/glycosyl transferases	CSLC04-1At	CSLC04-1Dt	CSLC05-1At	CSLC05-1Dt	CSLC05-2At	CSLC05-2Dt	CSLC12-1At	CSLC12-1Dt	XXT2-1Dt	XXT2-2At	XXT2-2Dt	XXT2-3At	XXT2-3Dt	XXT3-1At	XXT3-1Dt	XXT3-2At	XXT3-2Dt	MUR3-1At	MUR3-1Dt	MUR3-2At	MUR3-2Dt	MUR3-3Dt	MUR3-4At	MUR3-4Dt	XLT-2At	XLT-2Dt	FUT1-1At	FUT1-1Dt	FUT1-2At	FUT1-2Dt
XG-XX-1-C	0.826695	0.67052	0.64629	0.790118	0.826725	0.756929	0.147112	0.577661	0.859733	-0.540945	0.0123182	0.324743	-0.603956	0.667447	0.652185	0.419572	0.357114	0.704443	-0.259313	0.889819	0.921494	-0.667872	0.769779	0.704047	0.582488	0.691442	0.764751	0.764751	-0.22699	-0.167937
XG-XX-2-C	0.823988	0.641365	0.680836	0.823086	0.82642	0.774561	0.148395	0.570708	0.868873	-0.514331	0.0229321	0.269026	-0.580692	0.670207	0.64582	0.365056	0.321612	0.713542	-0.21341	0.913283	0.932725	-0.660602	0.758296	0.670298	0.579325	0.727655	0.744492	0.744492	-0.187435	-0.133216
XG-(XXXG)2-1-C	0.554024	0.332283	0.61823	0.696609	0.605895	0.619829	0.117706	0.387702	0.645214	-0.308956	0.0213503	0.0169461	-0.449209	0.515062	0.479818	0.110297	0.109315	0.6082	0.00168165	0.701775	0.687673	-0.475808	0.547573	0.450554	0.330996	0.635085	0.47263	0.47263	-0.0356275	0.0120115
XG-(XXXG)2-2-C	0.787144	0.590651	0.655698	0.805217	0.818255	0.761919	0.0748368	0.539824	0.840227	-0.563366	0.0024191	0.22159	-0.620743	0.670841	0.626244	0.341473	0.284038	0.696699	-0.225148	0.900021	0.902479	-0.661857	0.834689	0.743698	0.46961	0.670873	0.660293	0.660293	-0.189033	-0.134216
XG-(XXXG)3-1-C	0.653479	0.499987	0.591793	0.72755	0.675709	0.631021	0.147184	0.462186	0.724066	-0.487306	-0.0326064	0.129476	-0.635636	0.584455	0.560785	0.246116	0.224315	0.628369	-0.175395	0.761882	0.792009	-0.570237	0.613814	0.578943	0.364842	0.590304	0.701021	0.701021	-0.189938	-0.135685
XG-(XXXG)3-2-C	0.823686	0.61854	0.706404	0.84772	0.840121	0.789727	0.134065	0.578619	0.873024	-0.529373	0.0272543	0.24042	-0.593854	0.691668	0.65717	0.350486	0.311722	0.727902	-0.202691	0.928702	0.939536	-0.667787	0.799291	0.703609	0.543169	0.728678	0.747243	0.747243	-0.177351	-0.127803
XG-XnLG-C	0.387488	0.219392	0.559712	0.6046	0.452703	0.542374	-0.124009	0.165943	0.479159	-0.372842	0.00692992	-0.222583	-0.571736	0.321575	0.268837	-0.0471184	-0.0844304	0.504374	0.061605	0.63873	0.632412	-0.577772	0.584982	0.385017	0.141578	0.401119	0.363246	0.363246	0.0676113	0.138508
XG-XLX-1-C	0.814435	0.587989	0.723709	0.862626	0.842321	0.798596	0.105362	0.559622	0.861713	-0.525527	0.0282514	0.202689	-0.592409	0.694867	0.650513	0.318506	0.288757	0.730937	-0.185477	0.94631	0.942879	-0.664423	0.806259	0.696201	0.506129	0.700318	0.679278	0.679278	-0.152079	-0.0978835
XG-XLX-2-C	0.673793	0.46276	0.65447	0.782515	0.709552	0.679188	0.011048	0.413863	0.725899	-0.566437	-0.0806459	0.0520741	-0.558257	0.572249	0.526453	0.192069	0.175525	0.603616	-0.171515	0.865838	0.864346	-0.595843	0.720911	0.612793	0.3452	0.57722	0.603418	0.603418	-0.153986	-0.116662
XG-XLX-3-C	0.709996	0.518491	0.634802	0.778988	0.746883	0.688691	0.0715365	0.462679	0.780245	-0.512584	-0.0368245	0.131421	-0.554233	0.611276	0.571065	0.243978	0.215465	0.645437	-0.199785	0.879201	0.885443	-0.600425	0.748879	0.678193	0.409218	0.647097	0.640897	0.640897	-0.177801	-0.130238
XG-L-1-C	0.888467	0.721599	0.666803	0.827949	0.915109	0.799175	0.228031	0.687152	0.91252	-0.585092	0.00453085	0.402238	-0.676694	0.799395	0.779342	0.529072	0.470645	0.764679	-0.343692	0.922242	0.950215	-0.642114	0.837085	0.854688	0.545918	0.682349	0.762797	0.762797	-0.303314	-0.23655
XG-L-2-C	0.881457	0.764628	0.615082	0.779097	0.903199	0.759526	0.229036	0.663248	0.898015	-0.579432	-0.0151749	0.500618	-0.661347	0.762393	0.767891	0.578375	0.498397	0.748747	-0.396902	0.903188	0.948427	-0.652825	0.816988	0.856545	0.580234	0.64438	0.779187	0.779187	-0.349754	-0.271678
XG-Fuc-C	0.861322	0.665791	0.688658	0.844233	0.893726	0.814099	0.167248	0.634705	0.892392	-0.575064	0.0133352	0.343292	-0.642258	0.760157	0.7281	0.452361	0.403365	0.754491	-0.276381	0.933107	0.936136	-0.657752	0.861204	0.810249	0.504048	0.677009	0.689154	0.689154	-0.24053	-0.179883
XG-FF-1-C	0.871791	0.68646	0.653946	0.827541	0.906888	0.791387	0.222615	0.673363	0.889401	-0.612371	-0.0365837	0.375217	-0.685756	0.807631	0.782373	0.507508	0.463923	0.746147	-0.363523	0.923251	0.940582	-0.630046	0.84261	0.866525	0.449845	0.620121	0.689127	0.689127	-0.329041	-0.258494
XG-FF-2-C	0.871491	0.705311	0.693464	0.843399	0.918461	0.802536	0.184105	0.649933	0.899207	-0.587813	-0.00832584	0.417687	-0.653139	0.775319	0.758674	0.500439	0.444812	0.761766	-0.323307	0.945741	0.963918	-0.67255	0.863864	0.8541	0.533934	0.660327	0.749414	0.749414	-0.2764	-0.215306
XG-XX-1-K	-0.56265	-0.285017	-0.477339	-0.662701	-0.615795	-0.535408	-0.242415	-0.526141	-0.572118	0.560517	0.207699	-0.0413239	0.510513	-0.691744	-0.633144	-0.220387	-0.330892	-0.457411	0.328744	-0.642311	-0.601435	0.315241	-0.554513	-0.678117	0.103712	-0.356129	-0.395063	-0.395063	0.374553	0.351466
XG-XX-2-K	-0.772132	-0.560084	-0.528531	-0.733055	-0.809734	-0.678065	-0.361554	-0.697481	-0.761054	0.599304	0.144526	-0.337714	0.684835	-0.836235	-0.816827	-0.481885	-0.526396	-0.635764	0.451932	-0.766197	-0.767445	0.500519	-0.651947	-0.812731	-0.15843	-0.426116	-0.496751	-0.496751	0.460729	0.377809
XG-(XXXG)2-1-K	0.118927	0.426662	-0.402717	-0.319192	-0.0617574	-0.190619	0.503656	0.231429	0.00929076	0.191178	0.145069	0.558586	0.127879	0.0303713	0.156479	0.583345	0.503492	-0.0179095	-0.353311	-0.237776	-0.0871756	0.146082	-0.194318	0.0666786	0.227827	-0.154097	0.330348	0.330348	-0.364452	-0.336576
XG-(XXXG)2-2-K	-0.689591	-0.44642	-0.607416	-0.767502	-0.76761	-0.678541	-0.225967	-0.593289	-0.721953	0.58216	0.140688	-0.184477	0.573907	-0.752504	-0.710359	-0.317057	-0.372165	-0.603866	0.29514	-0.792028	-0.762429	0.551302	-0.716955	-0.774915	-0.142672	-0.48273	-0.463279	-0.463279	0.304277	0.271365
XG-(XXXG)3-1-K	-0.194861	-0.207044	-0.0991654	-0.264534	-0.249211	-0.23262	-0.0936815	-0.200407	-0.234205	0.426271	0.22333	-0.0394499	0.563804	-0.288519	-0.27382	-0.100225	-0.104925	-0.152515	0.28545	-0.260936	-0.250975	0.34729	-0.273988	-0.327718	0.295891	0.101055	-0.0837753	-0.0837753	0.271787	0.215094
XG-(XXXG)3-2-K	-0.121356	-0.127506	-0.1557	-0.270985	-0.259797	-0.130016	0.114185	-0.0454496	-0.197427	0.535502	0.481152	-0.0401795	0.292608	-0.197413	-0.197339	0.000518532	-0.0254131	-0.0409862	0.323485	-0.341543	-0.310883	0.296924	-0.249166	-0.400472	0.190528	-0.0352298	-0.0763407	-0.0763407	0.295369	0.317868
XG-XnLG-K	-0.333714	-0.00175014	-0.423974	-0.507919	-0.354834	-0.379893	-0.0460734	-0.297499	-0.383464	0.19705	-0.0604546	0.0749602	0.131194	-0.352459	-0.285747	0.121458	0.00263133	-0.307517	-0.0685637	-0.431529	-0.366537	0.41348	-0.440757	-0.252704	-0.0247537	-0.393556	-0.361724	-0.361724	0.000892492	0.0330316
XG-XLX-1-K	-0.700773	-0.388645	-0.830744	-0.909221	-0.815582	-0.83108	-0.00426805	-0.518713	-0.779419	0.492902	-0.0543728	-0.0252987	0.596374	-0.688717	-0.600228	-0.141183	-0.154017	-0.711712	0.0108423	-0.910967	-0.848865	0.720989	-0.854809	-0.674102	-0.333058	-0.653089	-0.526637	-0.526637	-0.0279175	-0.0549076
XG-XLX-2-K	-0.74526	-0.431227	-0.832519	-0.925304	-0.8383	-0.851923	-0.0243846	-0.547156	-0.823921	0.510162	-0.0521493	-0.0478752	0.60097	-0.705049	-0.620453	-0.169926	-0.17692	-0.728864	0.0365646	-0.932572	-0.873667	0.699545	-0.84592	-0.669426	-0.400733	-0.725298	-0.563434	-0.563434	0.00230151	-0.0294495
XG-XLX-3-K	-0.0553329	0.345271	-0.54283	-0.494878	-0.22181	-0.378264	0.32807	0.000445864	-0.157307	0.217948	0.0443824	0.486762	0.162709	-0.176491	-0.0462235	0.439709	0.353504	-0.224548	-0.369944	-0.337225	-0.171261	0.256176	-0.366774	-0.066606	0.221801	-0.301133	0.131713	0.131713	-0.322134	-0.28135
XG-L-1-K	-0.567895	-0.50193	-0.199203	-0.405883	-0.528743	-0.314916	-0.391612	-0.535425	-0.518693	0.502558	0.225764	-0.421512	0.2508	-0.586348	-0.608246	-0.485085	-0.559227	-0.307002	0.514613	-0.494471	-0.546923	0.319854	-0.451853	-0.704501	-0.11118	-0.236918	-0.560365	-0.560365	0.554523	0.584273
XG-L-2-K	-0.538569	-0.40028	-0.30047	-0.47026	-0.548358	-0.417362	-0.21804	-0.441494	-0.532223	0.546933	0.254029	-0.334303	0.296849	-0.530309	-0.540091	-0.354445	-0.392386	-0.358145	0.368652	-0.538039	-0.528419	0.374904	-0.5236	-0.620242	-0.111454	-0.328013	-0.29582	-0.29582	0.423097	0.426929
XG-Fuc-K	-0.328915	-0.280281	0.00226007	-0.153511	-0.224178	-0.114147	-0.272178	-0.315847	-0.302248	0.339732	0.178072	-0.289738	0.0300544	-0.266126	-0.300663	-0.266605	-0.311595	-0.0751236	0.315616	-0.200369	-0.242759	0.145766	-0.233557	-0.306787	-0.114005	-0.217463	-0.339618	-0.339618	0.410538	0.460651
XG-FF-1-K	-0.629375	-0.638731	-0.214464	-0.434638	-0.605254	-0.392699	-0.43331	-0.575147	-0.600099	0.564954	0.26551	-0.547514	0.460345	-0.623112	-0.687935	-0.605831	-0.6186	-0.421931	0.598653	-0.529148	-0.593371	0.402694	-0.431903	-0.722694	-0.193527	-0.277106	-0.528139	-0.528139	0.630886	0.587305
XG-FF-2-K	-0.491926	-0.338263	-0.273597	-0.409647	-0.456828	-0.411086	-0.354127	-0.486218	-0.472781	0.369965	0.10234	-0.202231	0.340313	-0.518944	-0.525177	-0.336606	-0.393238	-0.386436	0.251357	-0.396174	-0.40813	0.340749	-0.37796	-0.480137	-0.0792177	-0.317578	-0.288159	-0.288159	0.341049	0.310678

## Sheet: 6-g
Table S6-g. PCC analysis of profiles of xylan related glycome epitopes and transcripts of glycosyl transferases
Epitopes/glycosyl transferases	IRX10-1At	IRX10-1Dt	IRX10-3At	IRX10-3Dt	IRX10-2At	IRX10-2Dt	IRX14-1At	IRX14-1Dt	IRX14-2At	IRX14-2Dt	IRX9-1At	IRX9-1Dt	IRX9-2At	IRX9-2Dt	IRX9-3At	IRX9-3Dt	IRX9-4At	IRX9-4Dt	IRX15-1At	IRX15-1Dt	IRX15-2At	IRX15-2Dt	IRX15-3At	IRX15-3Dt	IRX15-4At	IRX15-4Dt	ESK1-1At	ESK1-1Dt	ESK1-4At	ESK1-4Dt	RWA1-1At	RWA1-1Dt	RWA1-3At	RWA1-3Dt	RWA1-4At	RWA1-4Dt	TBL3-1At	TBL3-1Dt	TBL3-2At	TBL3-2Dt	TBL30-1At	TBL30-1Dt	TBL30-3At	TBL30-3Dt	TBL32-1At	TBL32-1Dt	TBL32-2At	TBL32-2Dt	TBL32-3At
Xyl-BB2-C	-0.752978	-0.707864	-0.659785	-0.69033	-0.755797	-0.714656	-0.703953	-0.675422	-0.647999	-0.733342	0.391126	-0.646867	-0.363724	0.38089	-0.637261	-0.70826	0.785324	-0.487071	-0.577563	-0.604315	-0.676174	-0.68714	-0.70426	-0.674226	0.276992	0.259886	-0.682785	-0.698265	0.538516	0.534645	-0.74087	-0.688859	-0.463973	-0.368873	-0.723509	-0.726394	-0.545197	-0.537089	-0.589414	-0.512338	-0.0461555	-0.607112	0.33439	0.448085	-0.582943	-0.61563	-0.690503	-0.71386	-0.70986
Xyl-BB3-C	-0.823204	-0.74842	-0.693797	-0.764456	-0.917835	-0.865853	-0.739933	-0.70777	-0.70419	-0.81855	0.453223	-0.635978	-0.0943988	0.695327	-0.615921	-0.720266	0.821332	-0.307427	-0.558864	-0.585734	-0.716663	-0.738138	-0.746224	-0.708522	0.366134	0.458203	-0.737014	-0.773549	0.650224	0.639823	-0.800257	-0.689904	-0.124433	-0.0326256	-0.735521	-0.779832	-0.54602	-0.544868	-0.551619	-0.446083	0.394173	-0.482607	0.626094	0.779138	-0.526307	-0.555572	-0.710026	-0.771854	-0.807702
Xyl-BB4-1-C	-0.868737	-0.816641	-0.730306	-0.803252	-0.888278	-0.791025	-0.795594	-0.777319	-0.691806	-0.821274	0.59578	-0.629672	-0.348982	0.684934	-0.72751	-0.809631	0.757267	-0.415737	-0.645288	-0.66524	-0.792742	-0.779809	-0.828142	-0.781534	0.529616	0.54997	-0.78061	-0.80236	0.769804	0.769944	-0.844546	-0.763851	-0.282034	-0.222834	-0.79804	-0.810232	-0.636349	-0.635393	-0.68444	-0.577928	0.239217	-0.554167	0.620808	0.755646	-0.647029	-0.663984	-0.769528	-0.805993	-0.798467
Xyl-BB4-2-C	-0.707059	-0.67377	-0.578077	-0.630184	-0.699115	-0.571725	-0.65645	-0.653249	-0.464311	-0.609307	0.707388	-0.450678	-0.534435	0.667434	-0.626437	-0.699292	0.8679	-0.310936	-0.529515	-0.541529	-0.654324	-0.615503	-0.722577	-0.655638	0.694587	0.540183	-0.632638	-0.639602	0.882153	0.889613	-0.67565	-0.609313	-0.310995	-0.314437	-0.644288	-0.638655	-0.52851	-0.528546	-0.600824	-0.495244	0.117479	-0.460933	0.535256	0.668576	-0.545756	-0.548322	-0.611704	-0.636387	-0.619364
Xyl-BB5-1-C	-0.813116	-0.77147	-0.673059	-0.737439	-0.809476	-0.695946	-0.742359	-0.732398	-0.598506	-0.737341	0.682202	-0.526414	-0.494705	0.669349	-0.704692	-0.771643	0.763633	-0.39474	-0.606181	-0.620054	-0.75171	-0.713734	-0.784934	-0.732832	0.628184	0.587705	-0.711696	-0.731307	0.84653	0.84423	-0.786558	-0.719395	-0.304365	-0.285203	-0.743499	-0.741206	-0.603229	-0.606005	-0.682565	-0.56779	0.222718	-0.517332	0.60869	0.739132	-0.628939	-0.6337	-0.710706	-0.736737	-0.713735
Xyl-BB5-2-C	-0.740635	-0.706541	-0.612299	-0.663619	-0.72539	-0.600128	-0.689072	-0.684037	-0.512215	-0.649489	0.717843	-0.491189	-0.538524	0.654134	-0.655197	-0.732024	0.796605	-0.337201	-0.556637	-0.570933	-0.683914	-0.650541	-0.75136	-0.687714	0.657699	0.520579	-0.668719	-0.676799	0.865092	0.866222	-0.711119	-0.643079	-0.33065	-0.316636	-0.678545	-0.675665	-0.554947	-0.55394	-0.623412	-0.51382	0.0930879	-0.49243	0.538659	0.659163	-0.569579	-0.574606	-0.645079	-0.672801	-0.66015
Xyl-BB6-C	-0.734747	-0.699043	-0.605062	-0.653449	-0.731475	-0.607393	-0.678602	-0.673067	-0.501527	-0.644206	0.724178	-0.474591	-0.543199	0.661782	-0.646928	-0.720807	0.810923	-0.330677	-0.5457	-0.559806	-0.676098	-0.639852	-0.737752	-0.671916	0.671266	0.546874	-0.65451	-0.665157	0.878494	0.875608	-0.707091	-0.640276	-0.310084	-0.302525	-0.673703	-0.668239	-0.54222	-0.542917	-0.6208	-0.508785	0.121776	-0.491905	0.545263	0.681237	-0.567226	-0.572742	-0.637	-0.661526	-0.648612
Xyl-BB8-C	-0.802913	-0.763664	-0.673183	-0.730119	-0.790057	-0.662504	-0.742447	-0.732031	-0.581748	-0.720123	0.720515	-0.527965	-0.476112	0.698006	-0.701555	-0.776089	0.712317	-0.374729	-0.606241	-0.622665	-0.74045	-0.712263	-0.787527	-0.733134	0.662554	0.594937	-0.725491	-0.737464	0.867118	0.867664	-0.77765	-0.707514	-0.298351	-0.276718	-0.743389	-0.740006	-0.600399	-0.600975	-0.670565	-0.561595	0.189918	-0.500179	0.617261	0.730528	-0.624456	-0.634404	-0.708751	-0.734062	-0.722191
Xyl-GlcA-C	-0.848019	-0.777954	-0.719371	-0.800522	-0.919098	-0.874436	-0.765031	-0.733238	-0.760955	-0.857042	0.364387	-0.691304	-0.0465636	0.623085	-0.654199	-0.745272	0.590813	-0.383444	-0.607586	-0.633494	-0.75248	-0.775161	-0.768528	-0.742308	0.269949	0.43568	-0.762827	-0.795692	0.540806	0.533135	-0.82514	-0.728512	-0.157514	-0.043442	-0.769316	-0.805899	-0.590988	-0.587059	-0.592046	-0.504058	0.331654	-0.519206	0.586212	0.72198	-0.575495	-0.606259	-0.752836	-0.803311	-0.819778
Xyl-MeGlcA-1-C	-0.492953	-0.426934	-0.426052	-0.463375	-0.651259	-0.696604	-0.43376	-0.381834	-0.504013	-0.54952	-0.0183495	-0.585041	0.239899	0.293968	-0.288573	-0.389026	-0.110392	-0.199806	-0.237523	-0.279545	-0.349485	-0.443064	-0.373814	-0.363525	-0.137984	-0.111236	-0.493689	-0.526441	0.102197	0.111566	-0.526879	-0.444971	-0.15374	0.00382261	-0.467747	-0.528997	-0.207277	-0.204239	-0.177561	-0.128442	0.108746	-0.390416	0.308843	0.334594	-0.257549	-0.323184	-0.463959	-0.533427	-0.639679
Xyl-MeGlcA-2-C	-0.375731	-0.372176	-0.304043	-0.357252	-0.359977	-0.361019	-0.33108	-0.323733	-0.24903	-0.354424	0.0839763	-0.41734	-0.279641	0.237252	-0.349699	-0.381095	-0.139275	-0.241441	-0.307293	-0.316308	-0.350341	-0.350397	-0.370831	-0.348146	0.161452	0.00262744	-0.375034	-0.359548	0.213132	0.273078	-0.379556	-0.372656	-0.339693	-0.311572	-0.36631	-0.36164	-0.307731	-0.293238	-0.310857	-0.289897	-0.228007	-0.400104	0.136402	0.15946	-0.329527	-0.337668	-0.372562	-0.372579	-0.328878
Xyl-2Ar-1-C	-0.630511	-0.612658	-0.537511	-0.590512	-0.584523	-0.476146	-0.579162	-0.57517	-0.449726	-0.593864	0.445286	-0.29231	-0.393216	0.504642	-0.569822	-0.600432	0.178542	-0.330764	-0.492121	-0.500889	-0.602869	-0.568317	-0.596122	-0.568731	0.495214	0.457568	-0.565504	-0.583339	0.517729	0.570709	-0.633024	-0.597037	-0.19618	-0.195138	-0.596214	-0.590669	-0.493479	-0.498242	-0.566182	-0.475675	0.242489	-0.326793	0.564148	0.629229	-0.528983	-0.52929	-0.568094	-0.580552	-0.55849
Xyl-2Ar-2-C	-0.518139	-0.516786	-0.49177	-0.522897	-0.431434	-0.403249	-0.467873	-0.457866	-0.541053	-0.540839	0.13263	-0.397934	-0.15853	0.097434	-0.480749	-0.459454	-0.0718512	-0.435431	-0.479062	-0.482461	-0.517739	-0.511035	-0.396701	-0.440786	0.111361	0.391224	-0.448848	-0.459018	0.170455	0.162037	-0.522516	-0.534667	-0.106267	-0.0814327	-0.521691	-0.500206	-0.467015	-0.474909	-0.505942	-0.467512	0.207383	-0.400033	0.306869	0.392986	-0.502382	-0.50442	-0.502682	-0.478421	-0.417098
Xyl-3Ar-C	-0.30113	-0.246804	-0.289897	-0.332095	-0.395539	-0.465045	-0.249636	-0.204654	-0.437604	-0.403319	-0.217402	-0.412083	0.562836	0.148475	-0.124958	-0.180251	-0.110596	-0.0876246	-0.187807	-0.211711	-0.224422	-0.317588	-0.173263	-0.217448	-0.334416	-0.0225752	-0.306874	-0.330734	-0.187521	-0.206032	-0.307603	-0.243915	0.150838	0.288702	-0.275076	-0.332126	-0.163767	-0.157265	-0.0586112	-0.0715015	0.327718	-0.115741	0.21582	0.223539	-0.113745	-0.155985	-0.285116	-0.329338	-0.389968
Xyl-2-C	-0.361037	-0.325486	-0.289634	-0.326077	-0.455457	-0.416358	-0.329053	-0.314896	-0.290958	-0.400762	0.0960563	-0.238548	-0.189184	0.315333	-0.271151	-0.337413	0.0944638	-0.113679	-0.201396	-0.222068	-0.31218	-0.305437	-0.352028	-0.311851	0.104218	0.139528	-0.349702	-0.386783	0.169237	0.195336	-0.391092	-0.332643	-0.0938791	-0.0409838	-0.338156	-0.373898	-0.20096	-0.197228	-0.249049	-0.153767	0.143834	-0.213303	0.240762	0.268793	-0.210998	-0.229879	-0.289392	-0.334465	-0.41152
Xyl-3-1-C	-0.319905	-0.345376	-0.29054	-0.347481	-0.406797	-0.346076	-0.339656	-0.378465	-0.302629	-0.372108	0.110055	-0.321833	-0.242663	0.177334	-0.314097	-0.33166	-0.0840404	-0.286985	-0.2666	-0.262482	-0.336796	-0.331867	-0.338256	-0.297955	0.262519	0.323033	-0.364202	-0.374803	0.172581	0.200771	-0.393624	-0.410751	-0.225253	-0.206447	-0.361926	-0.387269	-0.291648	-0.321496	-0.324695	-0.267012	-0.0592577	-0.388875	0.135787	0.0945911	-0.337258	-0.342387	-0.31173	-0.327377	-0.346694
Xyl-3-2-C	-0.161458	-0.156579	-0.145337	-0.193115	-0.0799504	-0.178221	-0.13986	-0.123319	-0.187217	-0.142879	-0.245051	-0.288344	0.0212525	-0.173728	-0.130966	-0.0658775	-0.363522	-0.330255	-0.155975	-0.136522	-0.168968	-0.1376	-0.0754413	-0.147505	-0.389962	-0.305383	-0.0615754	-0.0690298	-0.210566	-0.215735	-0.142207	-0.192173	-0.31444	-0.271927	-0.1244	-0.100076	-0.166017	-0.187075	-0.154392	-0.207894	-0.15781	-0.165448	0.00857658	-0.177348	-0.169085	-0.139224	-0.167557	-0.166887	-0.059102
Xyl-BB2-K	-0.0912901	-0.0497644	-0.0529363	-0.139669	-0.179141	-0.122092	-0.129446	-0.134092	-0.0356869	-0.170539	0.141836	0.129346	0.134221	0.369901	0.0294359	-0.0565517	0.126249	0.220671	0.0655667	0.0694576	-0.0870362	-0.0409396	-0.156994	-0.116202	0.0485728	-0.07304	-0.171695	-0.227488	0.0563976	0.111861	-0.140525	-0.054491	0.22285	0.232673	-0.0327808	-0.1196	0.0154775	-0.0175565	0.0128974	0.0947148	0.269763	0.188519	0.567867	0.306927	0.108403	0.127384	0.028911	-0.073221	-0.261307
Xyl-BB3-K	-0.495843	-0.458853	-0.380797	-0.517961	-0.51819	-0.44793	-0.46209	-0.461797	-0.437567	-0.551828	0.268698	-0.258815	-0.0518102	0.414832	-0.369964	-0.447135	0.142888	-0.111737	-0.287795	-0.291772	-0.472484	-0.425064	-0.493468	-0.46711	0.149217	0.16566	-0.517335	-0.566594	0.234845	0.278561	-0.531256	-0.455277	0.0127082	0.0574558	-0.421971	-0.486793	-0.333053	-0.351468	-0.363506	-0.257325	0.279889	-0.193884	0.68167	0.53275	-0.288388	-0.275085	-0.390186	-0.467523	-0.57069
Xyl-BB4-1-K	-0.18046	-0.139697	-0.138459	-0.241431	-0.273618	-0.218858	-0.22296	-0.227957	-0.166706	-0.297241	0.122624	0.0170517	0.0673249	0.344521	-0.0563825	-0.159318	0.0745432	0.179232	-0.0122246	-0.010056	-0.187108	-0.132387	-0.277299	-0.221783	0.0179672	-0.0680785	-0.28697	-0.346588	0.0431268	0.0970578	-0.246321	-0.155213	0.163035	0.186012	-0.122001	-0.225431	-0.0758561	-0.100205	-0.0622643	0.0375393	0.221296	0.0475688	0.526996	0.33022	0.0465181	0.0682161	-0.0481071	-0.165884	-0.356079
Xyl-BB4-2-K	-0.387511	-0.340181	-0.269488	-0.414128	-0.458624	-0.369755	-0.371281	-0.374788	-0.339512	-0.479859	0.303201	-0.102307	-0.124207	0.41618	-0.237313	-0.355168	0.23716	0.0592574	-0.155463	-0.160674	-0.37161	-0.307201	-0.431102	-0.379795	0.160841	0.104043	-0.446046	-0.516429	0.243681	0.284777	-0.438139	-0.328266	0.0628125	0.0882907	-0.300815	-0.400544	-0.211961	-0.232091	-0.247561	-0.101496	0.342594	-0.0585965	0.660172	0.491104	-0.116053	-0.0951362	-0.226578	-0.340192	-0.528503
Xyl-BB5-1-K	0.139193	0.0935211	0.0418657	0.0662686	0.25397	0.312314	0.0254281	-0.00864324	0.178182	0.130574	-0.0634263	0.270976	-0.195021	-0.0404125	0.0384105	0.0912859	-0.210537	0.00576818	0.0345266	0.065769	0.0392742	0.110152	0.0328453	0.0252011	0.00279553	-0.111771	0.0813585	0.0824564	-0.195956	-0.122367	0.0957562	0.0448849	0.0289252	-0.036522	0.107289	0.113405	-0.0194534	-0.054398	-0.0254434	-0.0206415	-0.155608	0.150497	0.088731	-0.124458	0.0338703	0.0851057	0.145187	0.128227	0.133712
Xyl-BB5-2-K	-0.579895	-0.509663	-0.47775	-0.584992	-0.736378	-0.681937	-0.557576	-0.540245	-0.540506	-0.693241	0.262457	-0.376907	0.0552588	0.578167	-0.371213	-0.5215	0.200478	-0.0417577	-0.292784	-0.320546	-0.503056	-0.511202	-0.586062	-0.524193	0.170084	0.175143	-0.644385	-0.708663	0.305634	0.348507	-0.636506	-0.50446	0.0384405	0.139502	-0.515716	-0.628434	-0.319623	-0.327204	-0.314306	-0.17282	0.359339	-0.267074	0.670534	0.601921	-0.252618	-0.278567	-0.446406	-0.563412	-0.759576
Xyl-BB6-K	-0.559051	-0.506434	-0.474246	-0.58479	-0.587348	-0.504992	-0.544678	-0.528852	-0.524407	-0.652741	0.326585	-0.293567	-0.0615207	0.503657	-0.402505	-0.531151	0.199516	-0.0576105	-0.345225	-0.365283	-0.526466	-0.506309	-0.581778	-0.549109	0.191749	0.200978	-0.636884	-0.689177	0.28337	0.330547	-0.602369	-0.486631	0.00846529	0.0749092	-0.4975	-0.591246	-0.380975	-0.380443	-0.371614	-0.239728	0.354716	-0.169682	0.678882	0.546546	-0.274185	-0.277971	-0.427329	-0.529413	-0.695136
Xyl-BB8-K	-0.163256	-0.121269	-0.144313	-0.217479	-0.191499	-0.139347	-0.208015	-0.203397	-0.119189	-0.240868	0.172882	0.0925327	0.053295	0.373905	-0.0430922	-0.133377	0.103086	0.200014	-0.0170385	-0.0136606	-0.167569	-0.117449	-0.24508	-0.214682	0.0289571	-0.111955	-0.243813	-0.297144	0.0668655	0.125	-0.203129	-0.110292	0.166563	0.178435	-0.0907567	-0.184471	-0.0778546	-0.0985626	-0.0434942	0.0462029	0.282656	0.168716	0.560205	0.329418	0.07169	0.100985	-0.030365	-0.14839	-0.312628
Xyl-GlcA-K	-0.660524	-0.600971	-0.540314	-0.653777	-0.791515	-0.725494	-0.626363	-0.611295	-0.584498	-0.72194	0.424814	-0.462327	-0.0411601	0.630854	-0.460301	-0.613124	0.215577	-0.100404	-0.353992	-0.383492	-0.566782	-0.587298	-0.66298	-0.597885	0.342446	0.225507	-0.724163	-0.77412	0.493928	0.538704	-0.712537	-0.585694	-0.121367	-0.031263	-0.591342	-0.701065	-0.387497	-0.391141	-0.369213	-0.229231	0.337042	-0.341335	0.696014	0.636593	-0.340248	-0.367539	-0.548384	-0.667915	-0.828225
Xyl-MeGlcA-1-K	0.673626	0.656148	0.56129	0.582538	0.628799	0.505249	0.614632	0.614069	0.435015	0.571611	-0.653719	0.38913	0.647737	-0.548654	0.649244	0.682064	-0.375773	0.386406	0.553541	0.56436	0.64159	0.59184	0.67112	0.614035	-0.701866	-0.627328	0.569312	0.568663	-0.823856	-0.828061	0.641159	0.61072	0.328288	0.352927	0.640894	0.601043	0.538569	0.531423	0.648771	0.551607	-0.0867807	0.490782	-0.409745	-0.613708	0.59976	0.603043	0.607334	0.589678	0.520511
Xyl-MeGlcA-2-K	0.737506	0.744057	0.641826	0.687478	0.596555	0.43037	0.702056	0.714598	0.531645	0.636181	-0.725927	0.431569	0.744685	-0.470605	0.74812	0.761382	-0.325021	0.521756	0.674735	0.674408	0.750638	0.681266	0.741426	0.711066	-0.738986	-0.706753	0.65912	0.651686	-0.820114	-0.825245	0.715013	0.709461	0.435005	0.474699	0.722207	0.672499	0.670976	0.675975	0.780305	0.691308	-0.0441374	0.512355	-0.462509	-0.564828	0.713645	0.698763	0.674668	0.650744	0.566838
Xyl-2Ar-1-K	0.141459	0.154288	0.0961974	0.100909	0.110533	-0.0061836	0.178675	0.211738	-0.10203	0.019961	-0.587539	-0.0432919	0.591128	-0.376161	0.196249	0.216995	-0.319932	0.0246506	0.12993	0.112931	0.173397	0.089511	0.289225	0.200764	-0.683356	-0.298064	0.128755	0.111071	-0.696449	-0.716178	0.120374	0.115419	0.265923	0.375288	0.117599	0.0927715	0.156789	0.167573	0.220543	0.175343	0.171746	0.131753	-0.166029	-0.226031	0.152368	0.119102	0.0864085	0.0913926	0.0505316
Xyl-2Ar-2-K	0.170159	0.190302	0.148285	0.142166	0.0812714	-0.0466697	0.215712	0.245625	-0.0550644	0.0493601	-0.611312	-0.0248857	0.61536	-0.337252	0.237606	0.254708	-0.293026	0.0802013	0.200213	0.184543	0.214767	0.141405	0.308507	0.240506	-0.699063	-0.325625	0.172101	0.145557	-0.689918	-0.712818	0.145278	0.146261	0.315643	0.425271	0.162088	0.130473	0.218341	0.224905	0.266288	0.231731	0.177803	0.120876	-0.156266	-0.196941	0.198151	0.166217	0.123993	0.120059	0.0718797
Xyl-3Ar-K	0.0526002	0.11732	0.0395984	0.0225848	-0.166766	-0.28661	0.0776887	0.120143	-0.156448	-0.0984675	-0.483624	-0.157636	0.879982	0.0255729	0.241546	0.157114	-0.0781183	0.259501	0.186185	0.154692	0.153542	0.0251082	0.132094	0.114362	-0.584301	-0.325099	-0.00710386	-0.0426067	-0.482854	-0.498298	0.0325732	0.124627	0.420951	0.586896	0.0847604	-0.0185583	0.200649	0.21405	0.347733	0.33323	0.318155	0.132384	0.0154744	0.0264796	0.277685	0.220494	0.0584493	-0.0198734	-0.166355
Xyl-2-K	-0.586593	-0.561684	-0.551812	-0.566816	-0.558218	-0.533511	-0.541018	-0.513514	-0.560924	-0.603639	0.191858	-0.515077	-0.0308496	0.381771	-0.482173	-0.552051	0.0811837	-0.254573	-0.47049	-0.499581	-0.516539	-0.594146	-0.54359	-0.547413	0.0615257	0.11048	-0.587226	-0.586055	0.159792	0.184358	-0.581081	-0.518844	-0.176283	-0.04055	-0.558168	-0.597097	-0.462487	-0.436012	-0.371535	-0.324828	0.0888584	-0.323508	0.281962	0.336913	-0.402299	-0.434937	-0.56883	-0.61528	-0.609102
Xyl-3-1-K	-0.763259	-0.677284	-0.668202	-0.712318	-0.904728	-0.85374	-0.704581	-0.667223	-0.668316	-0.793743	0.357361	-0.566874	0.0701498	0.745043	-0.530712	-0.651486	0.35726	-0.199999	-0.489135	-0.52087	-0.646784	-0.68989	-0.701557	-0.656316	0.27216	0.398232	-0.70029	-0.745335	0.530408	0.528851	-0.750252	-0.618809	0.0454159	0.162074	-0.679337	-0.744121	-0.474515	-0.475188	-0.452517	-0.343269	0.456476	-0.392265	0.639938	0.8082	-0.427596	-0.466765	-0.641332	-0.724046	-0.80624
Xyl-3-2-K	-0.154819	-0.168681	-0.209006	-0.208566	0.00620069	0.0532473	-0.22834	-0.221141	-0.18556	-0.191372	0.0326316	-0.0745652	-0.108968	-0.0866036	-0.195757	-0.217973	-0.155115	-0.21294	-0.223289	-0.233147	-0.196403	-0.201664	-0.214092	-0.240667	0.00977859	-0.0934911	-0.268522	-0.255996	-0.0843273	-0.0159546	-0.183877	-0.191106	-0.32472	-0.28607	-0.211991	-0.21789	-0.214576	-0.201116	-0.190072	-0.19811	-0.208622	-0.0174191	0.0675506	-0.154051	-0.175019	-0.18566	-0.176314	-0.183356	-0.227991
[truncated: 49 more columns]

## Sheet: 6-h
Table S6-h. PCC analysis of profiles of homogalacturonan related glycome epitopes and transcripts of glycosyl transferases
Epitopes/glycosyl transferases	GAUT1-1Dt	GAUT1-2At	GAUT1-2Dt	GAUT1-3At	GAUT1-3Dt	GAUT3-2At	GAUT3-2Dt	GAUT4-1At	GAUT4-1Dt	GAUT4-2At	GAUT4-2Dt	GAUT6-1At	GAUT6-1Dt	GAUT6-5At	GAUT6-5Dt	GAUT7-1At	GAUT7-1Dt	GAUT7-2At	GAUT7-2Dt	GAUT8-1At	GAUT8-1Dt	GAUT8-2At	GAUT8-2Dt	GAUT9-1At	GAUT9-1Dt	GAUT9-2At	GAUT9-2Dt	GAUT10-1At	GAUT10-1Dt	GAUT11-1At	GAUT11-1Dt	GAUT12-1At	GAUT12-1Dt	GAUT12-2At	GAUT12-2Dt	GAUT13-2At	GAUT13-2Dt	GAUT15-1At	GAUT15-1Dt	GATL1-1At	GATL1-1Dt	GATL1-3At	GATL1-3Dt	GATL1-4At	GATL1-4Dt	GATL1-5At	GATL1-5Dt	GATL2-2At	GATL2-2Dt
HG-BBMe-C	0.662755	0.143189	0.0176953	0.350121	0.78687	0.873916	0.860372	-0.200779	-0.748013	0.856236	0.887523	-0.321375	-0.427507	0.730196	-0.631403	-0.69438	-0.0623766	0.341056	0.0177769	0.578094	0.257609	0.307696	-0.184333	0.672458	0.435606	-0.31589	-0.17984	0.502581	-0.265698	-0.592324	-0.559867	-0.74621	-0.712607	-0.785567	-0.795165	0.521792	0.806442	-0.83915	-0.830593	-0.330511	-0.168751	-0.667839	-0.695612	-0.74995	-0.726089	-0.72186	-0.678924	-0.718412	-0.678526
HG-Bbde-1-C	0.580819	0.044582	-0.0586378	0.234093	0.70941	0.816361	0.806688	-0.201636	-0.702576	0.779801	0.822429	-0.292504	-0.34771	0.648998	-0.605799	-0.699167	-0.17165	0.233196	-0.0486069	0.473966	0.157065	0.287333	-0.193328	0.612387	0.370139	-0.401648	-0.281565	0.458305	-0.233272	-0.611269	-0.544982	-0.718357	-0.676484	-0.727291	-0.727705	0.459898	0.714009	-0.765982	-0.766627	-0.344141	-0.218374	-0.62997	-0.649568	-0.696553	-0.671954	-0.676049	-0.658259	-0.632095	-0.589573
HG-Bbde-2-C	0.605293	0.115491	0.0856965	0.389579	0.745757	0.863095	0.871696	-0.231751	-0.620757	0.813508	0.882073	-0.12049	-0.198561	0.703269	-0.538718	-0.632362	0.0037422	0.355129	0.0414411	0.560332	0.316795	0.306289	-0.161798	0.678814	0.441315	-0.262222	-0.173936	0.332145	-0.282733	-0.603272	-0.545986	-0.620904	-0.586255	-0.654239	-0.665866	0.583232	0.752081	-0.760333	-0.786027	-0.413212	-0.0934877	-0.548967	-0.57326	-0.625059	-0.598756	-0.585637	-0.552667	-0.590886	-0.558375
HG-BBMe-K	0.669596	0.0312609	-0.0844836	0.318084	0.709919	0.733046	0.647261	-0.325891	-0.70434	0.692758	0.693014	-0.514707	-0.56884	0.490599	-0.71696	-0.731624	-0.0809773	0.210927	-0.0103765	0.511626	0.2461	0.238263	-0.199066	0.604975	0.462078	-0.237032	-0.0706026	0.603726	-0.346844	-0.640472	-0.642479	-0.660829	-0.627199	-0.706227	-0.726048	0.303835	0.674762	-0.813972	-0.797895	-0.373672	-0.298855	-0.585557	-0.613364	-0.672432	-0.647187	-0.633472	-0.59029	-0.661845	-0.631172
HG-Bbde-1-K	0.123472	-0.0453966	-0.0561896	0.0620623	0.128386	0.0288135	0.0459016	-0.251777	-0.188789	0.0110277	0.0554917	-0.0216737	-0.0884848	0.17162	-0.282414	-0.247389	0.00793149	0.0404058	0.0101553	0.0659855	0.0147419	-0.181141	-0.227593	0.0531769	0.0184481	-0.0876193	-0.0541143	0.0972898	-0.276414	-0.18421	-0.163488	-0.151206	-0.127408	-0.161926	-0.187502	-0.0512168	-0.00608352	-0.120101	-0.10351	-0.156655	0.0778817	-0.0893189	-0.0816749	-0.134048	-0.137407	-0.153624	-0.110429	-0.216081	-0.225138
HG-Bbde-2-K	0.365752	0.278458	0.142806	0.210355	0.284488	0.119072	0.201622	-0.348276	-0.112867	0.151638	0.151704	-0.0900637	-0.125051	0.33177	-0.263904	-0.197635	0.238473	0.286318	0.372253	0.24917	0.201746	0.0599788	-0.0299599	0.282413	0.269891	0.149897	0.205474	0.359001	-0.321397	-0.112625	-0.200811	-0.056572	-0.00750201	-0.135539	-0.199961	0.179843	0.231979	-0.228363	-0.258504	-0.247567	0.132359	0.0365742	0.0219824	-0.0348639	-0.0429044	-0.0435319	0.00688864	-0.250352	-0.287225
[truncated: 49 more columns]

## Sheet: 6-i
Table S6-i. PCC analysis of profiles of rhamnogalacturonan-I related glycome epitopes and transcripts of glycosyl transferases
Epitopes/glycosyl transferases	RGI:GalAT1-3At	RGI:GalAT1-3Dt	RRT1-1At	RRT1-1Dt	RRT1-2At	RRT1-2Dt	RRT1-3At	RRT1-3Dt	RRT1-4At	RRT1-4Dt	RRT4-1At	RRT4-1Dt	RRT4-2At	RRT4-2Dt	RRT5-1At	RRT5-1Dt	RRT6-2At	RRT6-2Dt	RRT7-1Dt	RRT7-2At	RRT7-2Dt	RRT9-1At	GALS1-1At	GALS1-1Dt	GALS1-2At	GALS1-2Dt	GALS2-1At	GALS2-1Dt	AG:GALT1-2At	AG:GALT1-2Dt	AG:GALT2-1At	AG:GALT2-1Dt	AG:GALT3-1At	AG:GALT4-1Dt	AG:GALT4-3At	AG:GALT4-3Dt	AG:GALT5-2At	AG:GALT5-2Dt	AG:GALT5-3Dt	AG:GALT7-1At	AG:GALT7-1Dt	AG:GALT8-1At	AG:GALT8-1Dt	AG:GALT8-2At	AG:GALT8-2Dt	AG:GALT8-3At	AG:GALT8-3Dt	AG:GALT8-4At	AG:GALT8-4Dt
RG-I-BB-1-C	-0.753116	0.337461	-0.400064	-0.614015	0.767593	-0.246059	-0.286728	-0.231836	-0.143154	-0.687851	0.266856	-0.472917	-0.201248	0.601652	0.64139	0.348936	0.0968312	-0.35365	0.812604	0.838821	0.772408	-0.743245	0.507277	-0.258772	0.524544	0.648502	0.375665	0.288297	0.568696	0.613865	-0.0934708	-0.118038	-0.598553	-0.420707	0.683567	0.300245	0.344321	0.574306	-0.683497	0.375288	0.430731	0.663326	0.779758	-0.758177	-0.293605	0.557834	0.573217	-0.707515	-0.663932
RG-I-BB-2-C	-0.722725	0.390047	-0.424067	-0.626751	0.827995	-0.100066	-0.197116	-0.167016	-0.236832	-0.744154	0.259956	-0.463981	-0.150259	0.624137	0.608732	0.426111	0.209667	-0.259927	0.826728	0.851488	0.76504	-0.736979	0.469125	-0.219996	0.493503	0.64243	0.326239	0.21199	0.498388	0.52888	-0.0371263	-0.0655643	-0.572235	-0.333832	0.61612	0.234912	0.391762	0.592648	-0.685488	0.43242	0.461677	0.593594	0.714198	-0.789158	-0.376234	0.468954	0.496313	-0.733907	-0.714616
RG-I-BB-3-C	-0.777132	0.380008	-0.409495	-0.656852	0.807695	-0.290507	-0.30741	-0.326744	-0.128374	-0.73057	0.228398	-0.579769	-0.258532	0.604409	0.647806	0.269557	0.0325787	-0.419219	0.823245	0.826744	0.73498	-0.813538	0.606204	-0.214856	0.662478	0.774422	0.502941	0.384658	0.533794	0.484825	-0.11136	-0.140135	-0.672599	-0.428004	0.758288	0.370906	0.341146	0.649032	-0.782005	0.382572	0.442714	0.609484	0.717216	-0.820586	-0.316499	0.57555	0.614899	-0.80376	-0.770352
Gal4-BB3-C	-0.867766	0.337614	-0.488376	-0.704461	0.810542	-0.30888	-0.405509	-0.448656	-0.130817	-0.75531	0.271645	-0.715541	-0.371105	0.668643	0.643113	0.204932	-0.0606778	-0.47541	0.865585	0.859366	0.736851	-0.92196	0.747011	-0.178492	0.731717	0.836618	0.599213	0.473893	0.620708	0.544329	-0.0416368	-0.110415	-0.718503	-0.512479	0.792265	0.325515	0.267721	0.66076	-0.87084	0.258003	0.351551	0.687614	0.759172	-0.848487	-0.292362	0.641865	0.735862	-0.875007	-0.832128
Gal4-BB6-C	-0.847839	0.356616	-0.491825	-0.70249	0.829351	-0.254886	-0.360947	-0.377604	-0.184323	-0.778275	0.270743	-0.668086	-0.312536	0.672911	0.647486	0.272447	0.0206013	-0.415755	0.865385	0.870893	0.759939	-0.898022	0.698633	-0.182529	0.692535	0.813938	0.559264	0.440428	0.610958	0.570805	-0.0308777	-0.107035	-0.709949	-0.479622	0.759072	0.29194	0.304526	0.668134	-0.841426	0.304885	0.383563	0.679504	0.755443	-0.865799	-0.335057	0.606283	0.682071	-0.859188	-0.821968
RG-I-Gal1-1-C	-0.804034	0.321994	-0.471289	-0.687973	0.793481	-0.211277	-0.311461	-0.321793	-0.230247	-0.792044	0.261366	-0.611535	-0.260389	0.589456	0.603088	0.326983	0.0889751	-0.363318	0.847124	0.820859	0.724825	-0.840768	0.559009	-0.251822	0.59589	0.717921	0.434807	0.331909	0.50442	0.490095	-0.08968	-0.14291	-0.687703	-0.452743	0.675257	0.228647	0.295683	0.605181	-0.789891	0.320776	0.368551	0.588011	0.702499	-0.835812	-0.368141	0.527128	0.579744	-0.803348	-0.781938
RG-I-Gal1-2-C	-0.819936	0.328204	-0.461808	-0.678776	0.80413	-0.295611	-0.366455	-0.36346	-0.14458	-0.731932	0.282131	-0.606733	-0.268786	0.637835	0.669284	0.325423	0.0750592	-0.409058	0.83998	0.858971	0.776188	-0.853985	0.617843	-0.24964	0.6301	0.76149	0.490042	0.390662	0.586179	0.55095	-0.099833	-0.159394	-0.696209	-0.482769	0.72905	0.315341	0.292102	0.612241	-0.777657	0.332686	0.410236	0.664111	0.760716	-0.81928	-0.298453	0.619937	0.654166	-0.795602	-0.752982
RG-I-Gal1-3-C	-0.721735	0.392789	-0.400412	-0.620913	0.8158	-0.122871	-0.199484	-0.188875	-0.240124	-0.760933	0.265681	-0.491015	-0.134968	0.609076	0.629577	0.435989	0.213282	-0.249447	0.853379	0.834936	0.751778	-0.76159	0.4666	-0.216638	0.535993	0.667203	0.354686	0.254508	0.477442	0.500806	-0.0532238	-0.084522	-0.596701	-0.346207	0.647362	0.252155	0.396047	0.611073	-0.706981	0.43289	0.460867	0.56476	0.701252	-0.799146	-0.369224	0.479417	0.506673	-0.743498	-0.732375
RG-I-Gal1-4-C	-0.663113	0.244476	-0.373694	-0.576354	0.610949	-0.196025	-0.236272	-0.278667	-0.221446	-0.698022	0.228863	-0.509678	-0.274456	0.391806	0.463725	0.169269	0.0052154	-0.316135	0.709393	0.592275	0.495823	-0.711541	0.42751	-0.232126	0.551585	0.613016	0.413848	0.345183	0.343627	0.351842	-0.0800538	-0.107817	-0.606717	-0.419567	0.600057	0.196177	0.216074	0.521913	-0.655447	0.237587	0.245677	0.432411	0.541763	-0.70072	-0.371228	0.411781	0.459661	-0.669179	-0.674874
RG-I-Gal2-1-C	-0.737342	0.158441	-0.570526	-0.687777	0.616446	-0.145519	-0.332218	-0.39731	-0.334885	-0.773277	0.238778	-0.659191	-0.349343	0.311996	0.32678	0.152983	-0.0351402	-0.394362	0.639746	0.599319	0.462369	-0.779247	0.418453	-0.358232	0.407577	0.542515	0.26199	0.122853	0.280081	0.27522	-0.129071	-0.178013	-0.648242	-0.424998	0.466823	0.059334	0.163563	0.425203	-0.732517	0.104861	0.126295	0.441367	0.536115	-0.755881	-0.424886	0.380626	0.468487	-0.739415	-0.740439
RG-I-Gal2-2-C	-0.773407	0.333882	-0.359067	-0.603431	0.731572	-0.307341	-0.319756	-0.400157	-0.0660534	-0.689388	0.30612	-0.625712	-0.380459	0.51993	0.605581	0.151109	-0.0546055	-0.4504	0.795119	0.72533	0.619128	-0.847943	0.64491	-0.182508	0.756932	0.807384	0.611015	0.535606	0.50944	0.411945	-0.0540382	-0.0789988	-0.701805	-0.490113	0.747775	0.306167	0.214265	0.65049	-0.770547	0.237188	0.292946	0.529643	0.638431	-0.808566	-0.302435	0.578334	0.630799	-0.775287	-0.764514
RG-I-Gal3-1-C	-0.836337	0.324044	-0.438968	-0.670379	0.772729	-0.322849	-0.377508	-0.420993	-0.114405	-0.736504	0.276218	-0.6657	-0.367302	0.589306	0.641833	0.203822	-0.022098	-0.467639	0.84383	0.81112	0.708509	-0.885069	0.680746	-0.205403	0.730601	0.818684	0.600789	0.504083	0.576165	0.500395	-0.0772775	-0.134207	-0.745854	-0.524603	0.766777	0.31715	0.234107	0.654586	-0.815904	0.268664	0.344555	0.62838	0.716607	-0.837817	-0.315549	0.622498	0.686078	-0.82251	-0.786797
RG-I-Gal3-2-C	-0.789106	0.380884	-0.428173	-0.657067	0.818361	-0.188771	-0.271833	-0.307633	-0.204183	-0.779596	0.298861	-0.599142	-0.270373	0.601571	0.621474	0.306598	0.0941088	-0.355203	0.856269	0.811337	0.71443	-0.847478	0.583012	-0.195696	0.662858	0.768207	0.496549	0.39392	0.514719	0.475644	-0.0365944	-0.0709977	-0.679767	-0.429642	0.708507	0.265122	0.319365	0.657836	-0.78705	0.339777	0.37975	0.564511	0.684318	-0.856315	-0.37184	0.526854	0.581779	-0.809065	-0.802413
RG-I-Gal3-3-C	-0.827996	0.311727	-0.453155	-0.66219	0.76986	-0.324483	-0.389131	-0.357574	-0.123357	-0.704961	0.228411	-0.600798	-0.298637	0.644339	0.662512	0.237764	-0.0293545	-0.458153	0.841628	0.854792	0.7557	-0.841827	0.649213	-0.221223	0.656581	0.759428	0.524945	0.416489	0.628454	0.631244	-0.0772659	-0.149309	-0.660935	-0.521693	0.770289	0.336483	0.307628	0.629671	-0.774757	0.319561	0.406795	0.733137	0.805124	-0.763074	-0.287775	0.647937	0.700194	-0.770992	-0.719896
RG-I-Gal3-4-C	-0.810114	0.289266	-0.453321	-0.678374	0.744069	-0.302536	-0.356774	-0.405546	-0.154028	-0.748668	0.240545	-0.643157	-0.355965	0.542218	0.593635	0.176309	-0.039652	-0.456179	0.817708	0.765183	0.651203	-0.858728	0.627114	-0.237923	0.686997	0.774181	0.552438	0.449394	0.504913	0.44777	-0.0969758	-0.149275	-0.72539	-0.516242	0.735952	0.291938	0.236218	0.626253	-0.797433	0.264003	0.323095	0.591537	0.675233	-0.811057	-0.353451	0.57637	0.643103	-0.804262	-0.782754
RG-I-Gal3-5-C	-0.728726	0.277503	-0.332286	-0.566953	0.644061	-0.333846	-0.338038	-0.445421	-0.0343127	-0.629359	0.268422	-0.629423	-0.414588	0.461813	0.549869	0.0574911	-0.1217	-0.464244	0.73165	0.630124	0.515557	-0.816355	0.634132	-0.158193	0.768137	0.789736	0.638092	0.568852	0.451132	0.323198	-0.0584632	-0.0852723	-0.668624	-0.508646	0.72609	0.308394	0.150382	0.604571	-0.735498	0.176809	0.2341	0.471849	0.566537	-0.719163	-0.268739	0.562202	0.624977	-0.724431	-0.719932
RG-I-Gal3-6-C	-0.810335	0.38958	-0.377311	-0.621695	0.835106	-0.292338	-0.322309	-0.354822	-0.0649887	-0.70523	0.318916	-0.606019	-0.303614	0.669978	0.704028	0.278121	0.0239606	-0.435592	0.874326	0.864304	0.778541	-0.861847	0.684559	-0.167039	0.727655	0.818101	0.580293	0.487419	0.621302	0.537794	-0.0386499	-0.0763591	-0.687369	-0.465089	0.778749	0.34919	0.29415	0.678958	-0.794502	0.338889	0.41996	0.646112	0.737149	-0.828517	-0.265567	0.634354	0.67978	-0.803111	-0.767338
RG-I-Gal3-7-C	-0.667593	0.258366	-0.32283	-0.558365	0.625864	-0.237967	-0.229806	-0.330691	-0.118511	-0.664957	0.233298	-0.535092	-0.339858	0.376159	0.486383	0.116675	-0.038502	-0.365978	0.720815	0.588958	0.48256	-0.730469	0.493936	-0.223574	0.638225	0.667768	0.488421	0.426672	0.337701	0.258823	-0.0940756	-0.106151	-0.666997	-0.427365	0.628928	0.215908	0.158518	0.554159	-0.680767	0.20482	0.21714	0.374794	0.479185	-0.743993	-0.363682	0.427234	0.481291	-0.705007	-0.717409
RG-I-1-C	-0.454105	0.0740342	-0.281066	-0.418646	0.30499	-0.152695	-0.209142	-0.19187	-0.226726	-0.49996	-0.0514539	-0.347421	-0.166079	0.164191	0.304815	0.13236	0.101571	-0.153918	0.469664	0.394169	0.351347	-0.439725	0.246958	-0.230633	0.387395	0.388016	0.267876	0.261557	0.222297	0.25499	-0.221413	-0.271561	-0.607347	-0.370148	0.370431	0.0232792	0.042949	0.322849	-0.408104	0.0831585	0.0880576	0.207617	0.288797	-0.56595	-0.404591	0.218624	0.259071	-0.479992	-0.46705
RG-I-2-C	-0.390176	0.000576483	-0.280656	-0.362738	0.307557	-0.13212	-0.181305	-0.245401	-0.147961	-0.456013	0.021645	-0.363126	-0.223639	0.014125	0.190272	0.0317045	-0.0705659	-0.281775	0.308413	0.315526	0.219445	-0.429467	0.201066	-0.38133	0.288031	0.28965	0.099918	0.0619262	0.0684661	0.0275546	-0.284473	-0.27992	-0.539303	-0.305897	0.225929	-0.102439	-0.0166698	0.224354	-0.367287	-0.0536379	-0.038725	0.0930709	0.150369	-0.524276	-0.387457	0.188419	0.19931	-0.428266	-0.444575
RG-I-3-C	-0.588579	0.223007	-0.271337	-0.48114	0.490969	-0.312033	-0.278035	-0.402505	-0.0663101	-0.545562	0.145788	-0.543063	-0.420594	0.34638	0.39999	-0.162485	-0.248063	-0.441938	0.573668	0.410898	0.307478	-0.67064	0.578495	-0.054296	0.752679	0.726805	0.679106	0.603734	0.338187	0.207074	-0.0295645	-0.0541877	-0.591906	-0.458121	0.678985	0.324356	0.0886395	0.549946	-0.639056	0.131271	0.163166	0.347309	0.370814	-0.583412	-0.280352	0.430222	0.517512	-0.633835	-0.640321
RG-I-4-C	-0.589851	-0.12553	-0.657947	-0.649867	0.344538	-0.113588	-0.373561	-0.316397	-0.406662	-0.596248	-0.0470671	-0.520559	-0.355624	0.0627855	-0.00426327	-0.0222768	-0.18674	-0.389613	0.306945	0.355791	0.218014	-0.479367	0.153534	-0.521617	0.00937158	0.158127	-0.120076	-0.305527	0.0791264	0.15958	-0.290093	-0.415556	-0.483567	-0.372696	0.125768	-0.17118	-0.0610987	0.0326845	-0.511566	-0.0493086	-0.0503284	0.337187	0.340374	-0.44279	-0.437744	0.153778	0.216964	-0.542268	-0.487477
RG-Ia-C	-0.549968	0.330097	-0.296346	-0.46794	0.687727	-0.0608599	-0.0743886	-0.0517644	-0.226877	-0.64056	0.290563	-0.334565	-0.0830981	0.479593	0.476068	0.312577	0.0561134	-0.193382	0.686178	0.630638	0.550589	-0.589905	0.325727	-0.201461	0.376532	0.471919	0.20752	0.12221	0.354199	0.450812	0.0187719	-0.0083758	-0.385929	-0.212011	0.523803	0.174506	0.36886	0.480378	-0.558405	0.370598	0.367676	0.477349	0.560957	-0.611912	-0.295905	0.345826	0.347914	-0.583715	-0.584024
RG-Ib-1-C	0.443906	0.0167499	0.0844107	0.173895	-0.203002	0.580601	0.526288	0.429917	-0.459432	-0.0668012	-0.168014	0.319947	0.354363	-0.357694	-0.386483	0.112908	0.420345	0.581945	-0.231114	-0.392454	-0.384249	0.362284	-0.448481	0.172958	-0.345026	-0.322311	-0.276095	-0.261511	-0.54469	-0.445	0.170863	0.166877	0.12165	0.465223	-0.436411	-0.337265	0.0757258	-0.0779748	0.281765	0.0700865	-0.104333	-0.549745	-0.594779	-0.000278688	-0.370939	-0.636005	-0.592662	0.151696	0.0276616
RG-Ib-2-C	-0.543994	0.221199	-0.367807	-0.444381	0.536262	0.00862925	-0.123614	-0.186878	-0.262924	-0.602415	0.233198	-0.504483	-0.337906	0.206418	0.217931	7.68848e-05	-0.129946	-0.305066	0.452034	0.399018	0.272283	-0.619619	0.42502	-0.149007	0.480339	0.514216	0.355126	0.260497	0.254729	0.246532	0.0926453	-0.0160374	-0.531468	-0.265701	0.338053	-0.114862	0.110153	0.484812	-0.581185	0.0283561	0.0106226	0.26633	0.266673	-0.700545	-0.449568	0.21289	0.26979	-0.598066	-0.636017
RG-Ic-1-C	-0.605477	-0.0409866	-0.454887	-0.485432	0.363422	-0.20034	-0.39509	-0.538495	-0.169947	-0.520534	0.26186	-0.730672	-0.525892	0.146884	0.0946484	-0.235301	-0.448167	-0.520954	0.341426	0.23075	0.0917553	-0.715678	0.503739	-0.230302	0.472837	0.47734	0.376182	0.284087	0.188498	0.0564158	-0.001925	-0.124239	-0.501951	-0.458421	0.305332	-0.141145	-0.136652	0.286519	-0.670222	-0.276679	-0.232395	0.232829	0.1959	-0.507155	-0.227386	0.307138	0.414792	-0.559633	-0.595701
RG-Ic-2-C	-0.840482	0.31431	-0.437618	-0.653065	0.787751	-0.315944	-0.383597	-0.403384	-0.0994952	-0.712678	0.328896	-0.646108	-0.339646	0.638852	0.66671	0.249771	-0.0221815	-0.454563	0.861967	0.835658	0.735792	-0.889035	0.668306	-0.217466	0.688741	0.784853	0.552926	0.46099	0.610015	0.560352	-0.0445422	-0.112871	-0.68323	-0.521844	0.758059	0.307601	0.250257	0.625072	-0.798806	0.27468	0.359729	0.683022	0.765424	-0.787453	-0.26136	0.653685	0.705188	-0.790678	-0.751082
AG-2-C	-0.815824	0.317172	-0.434657	-0.661729	0.787118	-0.295163	-0.342071	-0.363166	-0.13118	-0.741183	0.279135	-0.616081	-0.322295	0.58569	0.635839	0.236777	-0.0163255	-0.448774	0.8329	0.812281	0.711247	-0.859041	0.629988	-0.246879	0.674756	0.768385	0.524646	0.431348	0.552895	0.513004	-0.0845695	-0.137853	-0.70521	-0.498057	0.734504	0.278575	0.267179	0.638333	-0.790864	0.289779	0.354133	0.624021	0.712691	-0.826667	-0.33009	0.59552	0.638948	-0.795084	-0.76938
AG-3-1-C	-0.53847	0.0960639	-0.410822	-0.465744	0.481177	-0.107043	-0.219811	-0.168518	-0.220622	-0.562651	0.214167	-0.355807	-0.286735	0.143059	0.222505	0.0544273	-0.129428	-0.406886	0.361608	0.461467	0.362311	-0.514882	0.220429	-0.425646	0.22564	0.314578	0.0591905	-0.0301225	0.245331	0.348666	-0.163143	-0.137085	-0.432856	-0.346799	0.281955	-0.0635531	0.144689	0.296369	-0.425964	0.0512806	0.0592403	0.378365	0.459233	-0.560572	-0.387381	0.288906	0.268799	-0.442284	-0.442239
AG-3-2-C	-0.794988	0.281399	-0.464986	-0.675377	0.758451	-0.273449	-0.338041	-0.329261	-0.167481	-0.739693	0.247761	-0.563445	-0.286934	0.538766	0.590502	0.267028	0.0149361	-0.429627	0.798681	0.807916	0.706396	-0.802825	0.525524	-0.328683	0.55133	0.66942	0.38179	0.275194	0.501306	0.50858	-0.14901	-0.170294	-0.660085	-0.478492	0.67767	0.261789	0.286964	0.559291	-0.73953	0.29992	0.353662	0.621521	0.737985	-0.787512	-0.347339	0.556991	0.591494	-0.757429	-0.727234
AG-3-3-C	-0.730033	0.366763	-0.374575	-0.613534	0.80678	-0.187551	-0.228865	-0.25213	-0.168698	-0.735443	0.269524	-0.523882	-0.18088	0.62253	0.651302	0.386186	0.148133	-0.290206	0.856039	0.823292	0.740217	-0.784928	0.537279	-0.208845	0.598362	0.705338	0.425269	0.342535	0.492712	0.458996	-0.0689864	-0.103615	-0.638107	-0.378001	0.680254	0.266397	0.329384	0.61319	-0.732513	0.38285	0.427242	0.545119	0.659979	-0.806445	-0.328956	0.511276	0.543795	-0.76636	-0.751463
AG-3-4-C	-0.7437	0.301457	-0.482579	-0.66846	0.733097	-0.120694	-0.262942	-0.222991	-0.314107	-0.785866	0.178691	-0.528521	-0.187288	0.53631	0.531059	0.354642	0.144886	-0.282507	0.795531	0.789625	0.684619	-0.75425	0.439761	-0.263969	0.485186	0.613627	0.311462	0.20185	0.442459	0.515916	-0.0934313	-0.135407	-0.600015	-0.411145	0.596581	0.165694	0.356289	0.560344	-0.709058	0.339181	0.363748	0.568015	0.705665	-0.774687	-0.425853	0.441938	0.495659	-0.728748	-0.718413
AG-4-1-C	-0.682112	0.213138	-0.426993	-0.6191	0.603662	-0.209946	-0.276835	-0.297672	-0.25533	-0.71577	0.127481	-0.51414	-0.271527	0.396069	0.457552	0.134609	-0.0186368	-0.35229	0.706634	0.615419	0.50453	-0.70982	0.425019	-0.273477	0.545197	0.60823	0.390658	0.295448	0.342755	0.368196	-0.140551	-0.163398	-0.625178	-0.463494	0.61782	0.210609	0.243248	0.520362	-0.661329	0.242945	0.257873	0.463599	0.56111	-0.695676	-0.426517	0.419473	0.484374	-0.681438	-0.68787
AG-4-2-C	-0.733083	0.341207	-0.419167	-0.622389	0.795098	-0.142822	-0.230469	-0.190876	-0.225747	-0.744467	0.272958	-0.481457	-0.141277	0.592231	0.610676	0.439748	0.178457	-0.279483	0.827512	0.841412	0.763203	-0.748305	0.444769	-0.277778	0.466985	0.605182	0.282855	0.190653	0.489311	0.540102	-0.0850698	-0.114692	-0.578074	-0.366338	0.606295	0.201589	0.372588	0.560233	-0.692495	0.387345	0.423901	0.592343	0.728168	-0.778217	-0.343619	0.486261	0.503533	-0.713356	-0.693893
AGP-Ga-C	-0.79467	0.380453	-0.440367	-0.663129	0.83256	-0.220355	-0.301826	-0.303255	-0.191168	-0.763286	0.235718	-0.59732	-0.218543	0.67452	0.673827	0.347345	0.102355	-0.35213	0.874107	0.875607	0.7798	-0.845381	0.628084	-0.180802	0.660776	0.778599	0.503181	0.392144	0.57644	0.551295	-0.0529107	-0.120352	-0.676193	-0.431755	0.740127	0.301195	0.356558	0.666818	-0.793289	0.379565	0.447497	0.642696	0.732755	-0.837648	-0.342369	0.575441	0.630054	-0.816858	-0.78708
RG-I-BB-1-K	-0.421405	0.257976	-0.142336	-0.202897	0.506156	-0.214023	-0.166752	-0.136878	0.184267	-0.208102	0.456422	-0.256907	-0.251535	0.463111	0.442569	0.0939953	-0.206579	-0.275171	0.385392	0.516935	0.424883	-0.47893	0.515904	-0.0647316	0.392296	0.444716	0.335879	0.304891	0.556949	0.577578	0.192841	0.126148	-0.185203	-0.176698	0.465999	0.203284	0.124393	0.315737	-0.323226	0.0948886	0.193966	0.591625	0.566566	-0.351467	0.0672541	0.518063	0.465977	-0.38443	-0.300752
RG-I-BB-2-K	-0.468868	0.127313	-0.230324	-0.330452	0.382198	-0.319406	-0.31563	-0.315649	0.231527	-0.137846	0.333172	-0.294894	-0.400369	0.402592	0.382983	0.00917992	-0.137206	-0.256339	0.307795	0.408061	0.316572	-0.49657	0.524971	-0.137985	0.479548	0.513282	0.440607	0.452227	0.487764	0.411505	0.0840291	0.0172096	-0.311825	-0.347871	0.456825	0.19034	-0.0736904	0.236344	-0.310959	-0.0498462	0.0168715	0.438822	0.472106	-0.389247	-0.0128355	0.482642	0.442018	-0.41925	-0.370661
RG-I-BB-3-K	-0.774314	0.0492188	-0.300412	-0.487231	0.425445	-0.771326	-0.675993	-0.643322	0.410486	-0.198455	0.25787	-0.59778	-0.520219	0.456504	0.606944	-0.0266964	-0.33576	-0.713619	0.550266	0.629557	0.59693	-0.714639	0.737562	-0.263247	0.608915	0.659657	0.625949	0.603688	0.711725	0.564016	-0.177754	-0.312704	-0.593156	-0.669834	0.703034	0.457008	-0.0790648	0.36173	-0.622978	0.0114291	0.187536	0.766036	0.779386	-0.43477	0.184959	0.851153	0.841244	-0.516802	-0.382818
Gal4-BB3-K	-0.920308	0.247252	-0.497589	-0.674407	0.713804	-0.479232	-0.577658	-0.628722	0.0249317	-0.625103	0.310198	-0.826892	-0.535335	0.637799	0.606866	0.00475987	-0.315563	-0.660084	0.782663	0.800413	0.675041	-0.958534	0.872636	-0.175157	0.77931	0.852622	0.681859	0.548659	0.72042	0.591123	-0.0447724	-0.138747	-0.710211	-0.614756	0.829022	0.372943	0.125459	0.587747	-0.899299	0.0732106	0.224855	0.775808	0.800056	-0.754128	-0.120362	0.764789	0.880335	-0.854293	-0.770217
Gal4-BB6-K	-0.913384	0.282626	-0.495939	-0.67052	0.751348	-0.444743	-0.544479	-0.584485	0.0141152	-0.631473	0.320831	-0.789357	-0.502075	0.672799	0.635042	0.0449853	-0.269265	-0.628175	0.800357	0.836641	0.710742	-0.952569	0.869751	-0.167696	0.775161	0.858772	0.672468	0.535424	0.742929	0.629868	-0.0211721	-0.108987	-0.700681	-0.588701	0.838416	0.38371	0.16998	0.611788	-0.881989	0.115305	0.263835	0.798374	0.819835	-0.775615	-0.144385	0.765211	0.874787	-0.859432	-0.778379
RG-I-Gal1-1-K	-0.8664	0.351775	-0.501645	-0.695763	0.797993	-0.310063	-0.411147	-0.4467	-0.145497	-0.734863	0.275456	-0.708982	-0.364352	0.646588	0.630929	0.181872	-0.073363	-0.478653	0.866416	0.849301	0.731818	-0.901711	0.720892	-0.183136	0.696905	0.810391	0.563212	0.407373	0.634785	0.578344	-0.038799	-0.111977	-0.713701	-0.487074	0.808106	0.38346	0.283133	0.635209	-0.858585	0.271213	0.36623	0.72647	0.782371	-0.832536	-0.284293	0.646754	0.753387	-0.884	-0.824592
RG-I-Gal1-2-K	-0.361188	-0.226502	-0.10628	-0.113887	-0.112874	-0.669296	-0.572058	-0.684724	0.507766	0.205751	0.17378	-0.448519	-0.709269	-0.0560125	0.0801562	-0.657273	-0.750541	-0.699488	-0.0311101	-0.0567042	-0.124941	-0.355397	0.54794	-0.0971894	0.473525	0.366267	0.588171	0.582059	0.331211	0.0827541	-0.0559044	-0.151028	-0.303766	-0.539526	0.35418	0.267478	-0.480917	0.0119653	-0.238693	-0.456838	-0.311664	0.32433	0.1926	0.0387532	0.288818	0.539692	0.579918	-0.146178	-0.051887
RG-I-Gal1-3-K	-0.245928	-0.209091	-0.0417035	-0.0694361	-0.191028	-0.579804	-0.482514	-0.645374	0.446741	0.203139	0.0393749	-0.438615	-0.631753	-0.0937634	-0.0349419	-0.688394	-0.737352	-0.597786	-0.0897992	-0.161339	-0.217843	-0.253021	0.510301	0.0331509	0.441528	0.311592	0.561166	0.547951	0.199131	-0.091029	-0.0596243	-0.115177	-0.242432	-0.414418	0.294689	0.246699	-0.459975	-0.00656133	-0.250845	-0.463597	-0.339517	0.137822	0.0224659	0.0624499	0.29811	0.365059	0.46348	-0.143758	-0.0695309
RG-I-Gal1-4-K	-0.343458	0.176885	-0.0692243	-0.22621	0.214505	-0.238618	-0.156945	-0.298696	0.0729166	-0.244443	0.181954	-0.488935	-0.176375	0.205569	0.248956	0.0755711	-0.168154	-0.095992	0.472444	0.246376	0.147769	-0.454065	0.409269	0.0722165	0.407009	0.381725	0.356585	0.331581	0.189348	0.125454	0.102526	-0.0491373	-0.271347	-0.0996044	0.444997	0.217208	0.065934	0.269819	-0.524301	0.0219015	0.0586394	0.233141	0.301124	-0.324636	0.107945	0.281824	0.384293	-0.471256	-0.431601
RG-I-Gal2-1-K	-0.906492	0.23471	-0.475216	-0.632458	0.730497	-0.478773	-0.560689	-0.565321	0.0675661	-0.580846	0.358508	-0.737967	-0.493764	0.677225	0.665618	0.0673608	-0.278161	-0.651724	0.791303	0.853976	0.735133	-0.932562	0.848952	-0.202897	0.72336	0.811025	0.645796	0.533023	0.778365	0.696648	-0.0182916	-0.117559	-0.659584	-0.622895	0.812564	0.368463	0.150188	0.577936	-0.819977	0.114574	0.279971	0.869137	0.872098	-0.696172	-0.0901313	0.822767	0.900707	-0.775902	-0.681162
RG-I-Gal2-2-K	-0.379113	-0.511767	-0.430936	-0.324478	-0.22562	-0.238735	-0.568717	-0.594282	-0.044232	-0.123901	-0.0657775	-0.539109	-0.642756	-0.277197	-0.371945	-0.492263	-0.562253	-0.545743	-0.201369	-0.148947	-0.230086	-0.281682	0.170945	-0.378589	-0.000543143	-0.0448939	-0.0211587	-0.0325075	-0.039145	-0.149674	-0.276003	-0.298259	-0.273392	-0.551531	-0.21009	-0.495592	-0.563475	-0.259442	-0.2796	-0.750646	-0.69777	-0.0548861	-0.035616	-0.0682026	-0.0748422	0.0399132	0.151509	-0.108627	-0.111538
RG-I-Gal3-1-K	-0.128044	0.0304057	-0.122893	-0.147904	-0.0837593	-0.155496	-0.163196	-0.304222	-0.0200348	-0.0431531	-0.0242873	-0.344113	-0.325342	-0.130495	-0.127081	-0.348758	-0.257443	-0.0943234	-0.0343577	-0.186885	-0.262339	-0.19077	0.25173	0.120985	0.33673	0.287458	0.37393	0.316007	-0.0205151	-0.142219	0.0742083	-0.0499148	-0.229334	-0.0817128	0.193272	0.122916	-0.191506	0.070834	-0.235752	-0.201181	-0.220145	-0.0723558	-0.0922588	-0.166308	-0.0612616	0.017956	0.112599	-0.292255	-0.276672
RG-I-Gal3-2-K	0.163582	-0.107682	0.0362975	0.072485	-0.339038	-0.0187348	-0.0189587	-0.144423	0.0387582	0.204466	-0.061301	-0.0849935	-0.179507	-0.334165	-0.355219	-0.33193	-0.169345	0.0722855	-0.347318	-0.466609	-0.494737	0.102707	-0.0253672	0.163949	0.0402864	-0.0160983	0.142874	0.163028	-0.269623	-0.369931	0.115417	0.0395101	0.0820935	0.0751069	-0.153899	-0.0752616	-0.249394	-0.137534	0.0549532	-0.29343	-0.356858	-0.338705	-0.335737	0.126237	0.064113	-0.214564	-0.172924	0.0725956	0.0296671
RG-I-Gal3-3-K	-0.0439468	-0.00408553	0.0192467	-0.0462641	-0.126617	-0.132176	-0.0451483	-0.217345	0.111903	0.0320144	-0.0541389	-0.231035	-0.319048	-0.198577	-0.130069	-0.361272	-0.288094	-0.0798427	-0.0378786	-0.221125	-0.325769	-0.119969	0.218382	0.118346	0.335467	0.223875	0.366776	0.366746	-0.108302	-0.24007	0.0973171	-0.00433625	-0.169515	-0.0610192	0.133658	0.0255826	-0.205898	0.0998682	-0.160509	-0.213686	-0.255344	-0.16359	-0.178196	-0.109954	-0.0669396	-0.0285261	0.0464342	-0.182701	-0.208235
RG-I-Gal3-4-K	-0.324666	0.0160847	-0.0416828	-0.150589	0.0728465	-0.391169	-0.293659	-0.477781	0.322118	-0.00210964	0.273759	-0.448909	-0.3731	-0.0289177	0.172595	-0.0936741	-0.235523	-0.287263	0.237749	0.0917069	0.0368887	-0.395372	0.347469	-0.11607	0.363651	0.316355	0.32157	0.333414	0.150926	-0.0613272	-0.0410788	-0.126026	-0.348905	-0.224572	0.297522	0.177138	-0.218971	0.0986089	-0.361269	-0.221732	-0.168459	0.101545	0.16904	-0.265191	0.177658	0.333669	0.37244	-0.32378	-0.291893
RG-I-Gal3-5-K	-0.0571295	-0.247692	0.0170595	-0.00216546	-0.412104	-0.508523	-0.385223	-0.516718	0.403938	0.325063	-0.0792926	-0.303041	-0.449927	-0.296856	-0.167285	-0.478873	-0.461536	-0.27301	-0.216889	-0.286662	-0.342125	-0.0385899	0.236264	0.0144155	0.174869	0.088349	0.309254	0.332278	-0.0158683	-0.210139	-0.127259	-0.220956	-0.121656	-0.213747	0.110791	0.206292	-0.472532	-0.222814	-0.061924	-0.426574	-0.351097	-0.018734	-0.0213444	0.190313	0.339331	0.191279	0.251436	-0.0308719	0.0756235
RG-I-Gal3-6-K	-0.351887	-0.210936	-0.216566	-0.210724	-0.122058	-0.549377	-0.543015	-0.690186	0.306144	0.0682634	-0.00181384	-0.527601	-0.678448	-0.03473	-0.0244329	-0.686764	-0.712022	-0.611176	-0.0300921	-0.0582445	-0.159118	-0.357886	0.602023	0.00470554	0.471296	0.39123	0.61882	0.563447	0.26494	0.0192523	-0.0425805	-0.142146	-0.360423	-0.479093	0.34511	0.22619	-0.425243	0.0597809	-0.33372	-0.464053	-0.330053	0.262933	0.109676	-0.0668956	0.148641	0.403756	0.543795	-0.274451	-0.190979
RG-I-Gal3-7-K	0.225785	-0.386935	0.231051	0.38579	-0.575817	-0.401928	-0.280906	-0.284017	0.614281	0.731162	-0.00947258	0.0849455	-0.294973	-0.327111	-0.246923	-0.560585	-0.571519	-0.289517	-0.555509	-0.443567	-0.414632	0.281943	0.0762801	0.0594472	-0.112333	-0.240602	0.0773078	0.160185	0.0512185	-0.0828621	0.00430087	-0.0457349	0.275877	-0.113681	-0.19117	0.0342075	-0.509116	-0.413579	0.356492	-0.545044	-0.419925	-0.00205834	-0.162357	0.599938	0.574319	0.157924	0.725577	0.459967	0.55133
RG-I-1-K	-0.10046	0.36112	0.0770894	0.0291844	0.318667	0.176593	0.140495	0.0652716	0.0901401	-0.0748841	0.400357	-0.184339	0.12052	0.365686	0.191132	0.441854	0.170001	0.186945	0.351779	0.338792	0.285781	-0.19854	0.202918	0.26433	0.00493977	0.0972434	-0.0300311	-0.0770422	0.199296	0.183006	0.377019	0.333408	0.211586	0.315032	0.110807	0.0903183	0.284237	0.149262	-0.262152	0.190361	0.22643	0.222248	0.332675	-0.118008	0.318276	0.117734	0.174565	-0.203569	-0.164914
RG-I-2-K	0.129526	0.0545546	0.244287	0.177163	-0.150906	0.00359726	0.126545	0.0594961	0.229061	0.171939	-0.0182998	0.146108	-0.223651	-0.312685	-0.127761	-0.228667	-0.0352367	-0.0245099	-0.174825	-0.180641	-0.176767	0.200735	-0.11111	0.011555	0.0988392	-0.0299491	0.032696	0.0849863	-0.113203	-0.226966	-0.0936853	0.0781968	-0.05418	0.0448216	-0.0784927	-0.0242797	-0.238502	-0.0679823	0.20856	-0.130297	-0.187132	-0.317884	-0.191694	-0.0115692	-0.065992	-0.150342	-0.189928	0.0866245	0.0971361
RG-I-3-K	0.333114	0.18127	0.355856	0.31172	0.00235823	0.263478	0.410091	0.552	0.0142646	0.177716	-0.109713	0.478572	0.612819	0.0521547	0.133475	0.454915	0.416341	0.371962	0.0436553	0.00643819	0.0888143	0.30827	-0.377674	0.157613	-0.227632	-0.239579	-0.271387	-0.20072	-0.138127	0.0716518	0.153342	0.137268	0.428464	0.321944	-0.141719	0.00123499	0.502026	0.134773	0.26843	0.464266	0.382392	-0.0739418	-0.0146944	0.247516	0.0682521	-0.16305	-0.277459	0.405125	0.298229
RG-I-4-K	0.479763	0.0741514	0.436422	0.391504	-0.201146	0.216563	0.394899	0.421784	0.10832	0.278254	-0.229332	0.433025	0.425747	-0.103993	-0.0849054	0.141854	0.181403	0.403598	-0.25144	-0.240257	-0.168585	0.432286	-0.274532	0.212803	-0.131207	-0.250305	-0.207646	-0.0860039	-0.247975	-0.212201	0.0204919	0.100173	0.349067	0.382942	-0.215605	-0.122513	0.140965	-0.062635	0.337243	0.0935723	0.0299407	-0.436874	-0.383242	0.207247	0.0907126	-0.35242	-0.430941	0.323054	0.25007
RG-Ia-K	-0.0187137	0.0356352	-0.127777	-0.0605954	0.0284763	0.148469	0.0592597	0.0276975	-0.101499	-0.0490691	0.115983	-0.119716	-0.0213646	-0.013569	-0.19757	-0.00344731	-0.140802	0.0460832	-0.0359103	-0.0380831	-0.130249	-0.0573215	0.0421692	0.0671097	-0.169793	-0.088712	-0.121184	-0.196466	-0.0744169	0.0185192	0.25645	0.162203	0.20597	0.186996	-0.101756	-0.133248	0.123217	-0.00762687	-0.145464	-0.0680288	-0.100247	0.0788919	0.0618047	-0.0115929	0.0578912	-0.100435	-0.0309047	-0.0708444	-0.0947393
RG-Ib-1-K	-0.343241	-0.101005	-0.249536	-0.253132	0.161708	-0.225772	-0.295402	-0.253161	0.091821	-0.0817238	0.340015	-0.222974	-0.266003	0.188862	0.132895	0.0305983	-0.170768	-0.179477	0.128642	0.165907	0.136973	-0.341485	0.237572	-0.256225	0.0974106	0.149007	0.0837577	0.132005	0.269881	0.302605	0.0447033	-0.0405221	-0.136755	-0.278501	0.14513	-0.078394	-0.14089	-0.01591	-0.215623	-0.221095	-0.189409	0.28463	0.303376	-0.207236	0.0712935	0.270796	0.230533	-0.20289	-0.194188
RG-Ib-2-K	0.577959	0.0397373	0.373865	0.496603	-0.256092	0.661647	0.615268	0.539509	-0.0535905	0.346762	0.0539406	0.453338	0.378432	-0.204949	-0.370906	0.223903	0.369846	0.669363	-0.284812	-0.416027	-0.39088	0.499678	-0.412189	0.393581	-0.449582	-0.490395	-0.370686	-0.285264	-0.420858	-0.395596	0.487892	0.436192	0.548785	0.628323	-0.620378	-0.467329	-0.00714963	-0.211951	0.434418	-0.0269454	-0.164765	-0.539007	-0.589499	0.340692	0.0806881	-0.609259	-0.60166	0.429267	0.312488
RG-Ic-1-K	-0.914913	0.16589	-0.479395	-0.630139	0.637539	-0.553094	-0.62352	-0.651005	0.129653	-0.510955	0.365736	-0.792904	-0.58537	0.567843	0.588491	-0.0172509	-0.357078	-0.703053	0.726699	0.758968	0.642441	-0.922441	0.843805	-0.23006	0.700229	0.778279	0.64941	0.541479	0.736864	0.619567	-0.0404325	-0.172903	-0.680867	-0.647988	0.767387	0.34935	0.0279907	0.501649	-0.827786	0.0111979	0.173524	0.82579	0.827991	-0.659345	-0.0313325	0.814342	0.896305	-0.76233	-0.654797
RG-Ic-2-K	-0.621197	0.0201358	-0.321547	-0.459411	0.346605	-0.530137	-0.482971	-0.514486	0.159058	-0.336751	0.25437	-0.504407	-0.615398	0.241353	0.297919	-0.290114	-0.485618	-0.61781	0.351265	0.378299	0.291344	-0.571259	0.547785	-0.289052	0.50823	0.515453	0.458901	0.405394	0.445474	0.345427	-0.182683	-0.168059	-0.51021	-0.533785	0.561868	0.279414	-0.186125	0.210794	-0.497131	-0.12542	-0.0315742	0.481268	0.5103	-0.421747	-0.0432069	0.533678	0.551808	-0.530412	-0.423282
AG-2-K	-0.860576	0.208145	-0.491153	-0.689703	0.656446	-0.441263	-0.501708	-0.578312	-0.0672889	-0.67552	0.237526	-0.758169	-0.528038	0.487803	0.542124	-0.0353605	-0.245572	-0.606455	0.741254	0.684654	0.556501	-0.905824	0.742549	-0.229655	0.773638	0.831605	0.680174	0.56513	0.552253	0.434103	-0.106379	-0.190716	-0.775795	-0.624397	0.778735	0.332808	0.0899243	0.586453	-0.833676	0.107058	0.200687	0.627762	0.663238	-0.765223	-0.282156	0.656884	0.750077	-0.821956	-0.774514
AG-3-1-K	0.136941	0.143418	0.202381	0.147599	0.0678393	0.0888347	0.235817	0.338738	0.117441	0.111521	0.0718256	0.369769	0.118854	0.0166606	0.101539	0.116662	0.151073	0.162911	-0.041894	0.0301709	0.0615351	0.181203	-0.152873	-0.0260228	-0.0186645	-0.0558839	-0.0881293	-0.00994451	0.0470626	0.163759	0.0503257	0.140315	0.133709	0.123926	0.000171365	0.0056554	0.111938	0.0381085	0.253029	0.164823	0.100594	-0.0348062	0.0342598	-0.00894915	-0.0690429	-0.0639665	-0.198371	0.136274	0.116392
AG-3-2-K	-0.567376	-0.0736536	-0.184847	-0.329367	0.217241	-0.652387	-0.543549	-0.66921	0.358238	-0.160543	0.194849	-0.569435	-0.618819	0.201551	0.362307	-0.371606	-0.548081	-0.687834	0.346236	0.277901	0.201165	-0.607236	0.66618	-0.175562	0.676317	0.59573	0.687143	0.690922	0.424063	0.177421	-0.146229	-0.211699	-0.5563	-0.63186	0.577606	0.300427	-0.276433	0.286051	-0.501202	-0.222222	-0.0839043	0.404782	0.351275	-0.310223	0.0850908	0.633428	0.676491	-0.416991	-0.354506
AG-3-3-K	0.280545	-0.309236	0.288121	0.364462	-0.494031	-0.203916	-0.0635832	-0.212471	0.486776	0.556048	0.051393	0.0555568	-0.289657	-0.319801	-0.306352	-0.530034	-0.504676	-0.109236	-0.464791	-0.525315	-0.538048	0.229178	0.0855891	0.165322	9.88878e-05	-0.171616	0.156725	0.277416	-0.145368	-0.35023	0.129646	0.106709	0.242873	0.00330131	-0.212133	-0.11394	-0.513483	-0.309912	0.258574	-0.540776	-0.496931	-0.278677	-0.40474	0.444386	0.42182	-0.0515039	-0.0425108	0.336041	0.33944
AG-3-4-K	-0.247866	-0.192514	0.00272576	-0.0639496	-0.06497	-0.581495	-0.399894	-0.581694	0.487292	0.164721	0.189502	-0.328285	-0.567015	-0.0715592	0.119224	-0.523766	-0.575664	-0.560218	-0.00528847	-0.0902712	-0.126569	-0.2964	0.441847	-0.113804	0.454815	0.338277	0.536503	0.579683	0.179396	-0.127303	-0.101121	-0.135047	-0.328542	-0.434061	0.301992	0.234178	-0.453852	0.0339683	-0.185136	-0.361435	-0.25823	0.113828	0.00403139	-0.0198789	0.222524	0.422306	0.426715	-0.127362	-0.0867595
AG-4-1-K	-0.231482	-0.30742	-0.0463364	-0.0453271	-0.174805	-0.481754	-0.444048	-0.593329	0.564741	0.311726	0.200693	-0.329911	-0.54379	-0.0914672	-0.00311557	-0.347189	-0.475809	-0.431275	-0.0822377	-0.0638055	-0.12888	-0.239096	0.379389	-0.176957	0.192524	0.115335	0.261378	0.33294	0.156835	-0.117321	-0.0586807	-0.114376	-0.167735	-0.366433	0.0616595	-0.018728	-0.512438	-0.159228	-0.135981	-0.563393	-0.45099	0.088723	0.054107	0.0401902	0.347332	0.344678	0.377859	-0.0456786	-0.0119787
AG-4-2-K	-0.481127	-0.061744	-0.135269	-0.244715	0.158816	-0.593814	-0.49486	-0.652837	0.400251	-0.0534778	0.216333	-0.532918	-0.637417	0.172443	0.28746	-0.445773	-0.565161	-0.644122	0.240906	0.172189	0.0932945	-0.546264	0.681938	-0.0549652	0.679361	0.588762	0.74113	0.744234	0.395611	0.105517	-0.0261878	-0.109011	-0.470397	-0.558941	0.512186	0.285183	-0.318489	0.268823	-0.434457	-0.268638	-0.136524	0.339195	0.245877	-0.235278	0.132277	0.579795	0.632463	-0.352396	-0.302148
AGP-Ga-K	-0.792642	0.0331384	-0.381871	-0.547655	0.453921	-0.602881	-0.60307	-0.698074	0.187939	-0.410222	0.291166	-0.719285	-0.657376	0.363562	0.473487	-0.218514	-0.442003	-0.718104	0.571844	0.506922	0.399996	-0.822597	0.739487	-0.257769	0.740984	0.73389	0.697803	0.644585	0.542703	0.349854	-0.122605	-0.212899	-0.689298	-0.708777	0.694572	0.308523	-0.150347	0.414791	-0.700216	-0.110284	0.0166155	0.579813	0.575433	-0.538566	-0.0648806	0.717252	0.779476	-0.634555	-0.572279
[truncated: 27 more columns]

[truncated: 1 more sheets: 6-j]
